# Supplementary material for: Neurogenesis mediated plasticity is associated with reduced neuronal activity in CA1 during context fear memory retrieval
Source: Sci Rep. 2022 Apr 29;12:7016. doi: 10.1038/s41598-022-10947-w (PMC9054819; doi:10.1038/s41598-022-10947-w)
Supplement: Supplementary file 2 — Supplementary Figure S1. [file 41598_2022_10947_MOESM2_ESM.xlsx]

## Sheet: B
Percent freezing during training
SED	RUN
8	11
20	8
16	1
3	5
15	12
9	4
16	11
19	13
14	20
10	17
18	13
14	11
13	17
17	9

## Sheet: C
Percent freezing during context reintroduction
SED	RUN
36	26
91	16
75	22
65	41
90	43
69	35
39	79
73	49
70	22
62	27
36	25
77	41
70	62
81	61

## Sheet: E
Doublecortin expression density
SED	RUN
472.884	839.318
686.099	1140.56
260.544	750.433
329.712	1108.14
334.848	1100.5
554.836	1055.2
471.648	684.545
385.561	972.66
550.787	576.284
659	719.414
845	644.688
982	773.593
661	505.242
678	1395

## Sheet: G
c-Fos expression density
SED			RUN
DG	CA3	CA1	DG	CA3	CA1
33.2859	51.1818	182.222	35.7891	65.4739	148.07
93.4433	137.663	184.096	55.9731	94.84	150.121
62.7721	64.8606	131.892	26.5769	45.788	96.9645
50.1305	76.8374	142.033	32.5205	39.4317	144.925
59.1128	95.6313	71.4415	27.602	35.6854	61.0231
221.979	125.021	145.001	73.4506	34.4082	107.936
65.468	140.688	114.344	93.0004	121.485	160.068
28	152	200	81.2365	151.481	109.94
36	93	221	63.5699	97.8425	81.2755
27	131	313	42.1733	50.1187	66.8163
34	111	217	81.7838	61.2586	70.6236
22	98	245	377.254	70.434	129.361
			93	61	109
			104	83	103

## Sheet: S1. B
c-Fos expression density
ilastik			Manual
DG	CA3	CA1	DG	CA3	CA1
38	54	94	36	57	91
			44	69	148
			35	47	88
			36	48	89

## Sheet: S2. B
Percent freezing during training
CTRL	RUN
34.5333	28.1
34.8667	24.9
19.7	25.9
5.86667	18
10.7667	38.6333
15.7	11.1
3.86667	29.7333

## Sheet: S2. C
Percent freezing during context reintroduction
CTRL	RUN
79.8	64.3667
92.8333	63.9667
82.1667	72.3333
60.5333	93.7333
86.1	83.6333
89.2667	47.0333
81.8667	78.7

## Sheet: S2. D
c-Fos expression density
CTRL			RUN
DG	CA3	CA1	DG	CA3	CA1
93.6054	88.7546	83.0567	161.378	203.272	186.21
139.692	124.154	110.074	176.454	150.481	142.078
178.662	171.011	203.701	135.203	57.9309	57.5261
131.12	155.469	110.831	127.302	113.235	92.178
43.1729	125.65	53.4629	79.571	92.5719	92.655
92.2874	87.2345	94.0137	104.717	100.138	104.293
149.109	147.125	172.373	103.865	104.061	129.564
