# Supplementary material for: Neurogenesis mediated plasticity is associated with reduced neuronal activity in CA1 during context fear memory retrieval
Source: Sci Rep. 2022 Apr 29;12:7016. doi: 10.1038/s41598-022-10947-w (PMC9054819; doi:10.1038/s41598-022-10947-w)
Supplement: Supplementary file 3 — Supplementary Figure S2. [file 41598_2022_10947_MOESM3_ESM.xlsx]

## Sheet: C
Doublecortin expression density
CTRL	RUN
1482	1403.47
1108.25	1890.74
1362.72	1600.21
1079.14	1070.15
1092.64	1404.53
1418.16	887.96
870.01	1452.85
960.54	894.12
1076.53	1051.67
931.19	1231.19
960.07
646.25
670.33
813.15

## Sheet: E
Percent freezing during context reintroduction
CTRL	RUN
48.3667	24.1167
42.2833	10.95
59.2667	15
26.2167	29.5833
72.65	19.2833
17.6	47.9333
48.4667	23.3
2.88333	37.25
58.55	15.0833
59.4167	35.7333
31.1167
50.4167
19.5833
32.3

## Sheet: F
Correlation between percent freezing during context reintroduction and doublecortin expression density
Percent Freezing	CTRL	RUN
48.3667	1482
42.2833	1108.25
59.2667	1362.72
26.2167	1079.14
72.65	1092.64
17.6	1418.16
48.4667	870.01
2.88333	960.54
58.55	1076.53
59.4167	931.19
31.1167	960.07
50.4167	646.25
19.5833	670.33
32.3	813.15
24.1167		1403.47
10.95		1890.74
15		1600.21
29.5833		1070.15
19.2833		1404.53
47.9333		887.96
23.3		1452.85
37.25		894.12
15.0833		1051.67
35.7333		1231.19

## Sheet: G
Mean GCaMP7f fluorescence during homecage recording
CTRL	RUN
0.0348475	0.0483788
0.0586	0.0601829
0.0901569	0.0418507
0.0626672	0.0469225
0.0475398	0.0393784
0.0917284	0.065034
0.0467696	0.130077
0.0543492	0.0638038
0.092702	0.0569464
0.0304021	0.0458645
0.0405404
0.0500609
0.0667979
0.0643093

## Sheet: H
Change in mean GCaMP7f fluorescence after moving from the homecage to the conditioned context
CTRL	RUN
0.00209786	-0.0008359
0.00488282	0.000536718
0.00969408	0.00072772
0.0115867	0.0034655
0.00350903	0.00377715
0.00568155	-0.0021195
0.0001349	-0.008859
-0.0001519	0.00386725
6.2302e-06	-0.0024604
0.00309136	0.00279151
0.00026236
0.00946585
0.00570431
0.00084734

## Sheet: I
	Instantaneous Freezing																								GCaMP7f Fluorescence
Time (s)	CTRL														RUN										CTRL														RUN
0	0	0	0	0	0	0	0	0	0	0	0	0	0	0	0	0	0	0	0	0	0	0	0	0	0.11985	0.152426	0.285454	0.180629	0.213664	0.3012	0.129179	0.171975	0.210562	0.144234	0.159537	0.110021	0.219477	0.170999	0.190063	0.200037	0.149129	0.155505	0.171728	0.0990754	0.383624	0.143305	0.102257	0.0991231
0.05	0	0	0	0	0	0	0	0	0	0	0	0	0	0	0	0	0	0	0	0	0	0	0	0	0.118052	0.138648	0.283336	0.176913	0.209992	0.296229	0.128231	0.175757	0.211397	0.14085	0.160094	0.106855	0.212634	0.169687	0.186019	0.203012	0.145286	0.156988	0.17195	0.0992291	0.381631	0.139388	0.0985289	0.095435
0.1	0	0	0	0	0	0	0	0	0	0	0	0	0	0	0	0	0	0	0	0	0	0	0	0	0.122091	0.142109	0.28819	0.17738	0.206322	0.321564	0.129319	0.17466	0.221617	0.144419	0.157062	0.105551	0.217789	0.166564	0.183664	0.188391	0.145745	0.153036	0.171113	0.102343	0.388189	0.137395	0.100241	0.0959576
0.15	0	0	0	0	0	0	0	0	0	0	0	0	0	0	0	0	0	0	0	0	0	0	0	0	0.120232	0.152318	0.285373	0.178301	0.204049	0.315766	0.125033	0.176617	0.22739	0.145248	0.15506	0.106322	0.208459	0.165096	0.179168	0.184578	0.146372	0.152791	0.170277	0.101218	0.374632	0.136408	0.0969091	0.0955067
0.2	0	0	0	0	0	0	0	0	0	0	0	0	0	0	0	0	0	0	0	0	0	0	0	0	0.119014	0.15533	0.291364	0.177807	0.206275	0.308808	0.123541	0.176518	0.228902	0.144381	0.15272	0.108024	0.211586	0.163847	0.180216	0.168576	0.143615	0.149676	0.168768	0.102042	0.391745	0.137575	0.0972729	0.093607
0.25	0	0	0	0	0	0	0	0	0	0	0	0	0	0	0	0	0	0	0	0	0	0	0	0	0.125918	0.163439	0.296977	0.180209	0.205188	0.304335	0.119571	0.174055	0.225144	0.145808	0.1501	0.106261	0.207614	0.164846	0.173316	0.152852	0.143406	0.150324	0.170444	0.103021	0.380847	0.138314	0.0979064	0.0963708
0.3	0	0	0	0	0	0	0	0	0	0	0	0	0	0	0	0	0	0	0	0	0	0	0	0	0.125431	0.17065	0.299001	0.176661	0.200668	0.285951	0.120735	0.172349	0.221784	0.144658	0.150487	0.104323	0.206684	0.172246	0.181647	0.140871	0.137141	0.150526	0.170184	0.102813	0.377447	0.135104	0.0996347	0.0953087
0.35	0	0	0	0	0	0	0	0	0	0	0	0	0	0	0	0	0	0	0	0	0	0	0	0	0.122109	0.165866	0.297991	0.175191	0.195996	0.265415	0.118864	0.182354	0.214774	0.143954	0.148146	0.109733	0.203745	0.173901	0.186789	0.141496	0.136556	0.145731	0.171595	0.0991391	0.381014	0.134736	0.0993955	0.0955369
0.4	0	0	0	0	0	0	0	0	0	0	0	0	0	0	0	0	0	0	0	0	0	0	0	0	0.120067	0.170078	0.286366	0.172382	0.197644	0.246203	0.116614	0.183002	0.211534	0.144742	0.148728	0.107848	0.204825	0.174494	0.19017	0.14032	0.13075	0.144139	0.172251	0.0948452	0.379563	0.133311	0.106583	0.0932977
0.45	0	0	0	0	0	0	0	0	0	0	0	0	0	0	0	0	0	0	0	0	0	0	0	0	0.112828	0.164246	0.295419	0.171223	0.198989	0.233119	0.113011	0.186267	0.20702	0.143571	0.149164	0.107083	0.205503	0.170965	0.19417	0.140252	0.126656	0.145074	0.171632	0.0908605	0.38776	0.133372	0.106963	0.0922582
0.5	0	0	0	0	0	0	0	0	0	0	0	0	0	0	0	0	0	0	0	0	0	0	0	0	0.116151	0.167858	0.289103	0.173119	0.19526	0.231792	0.119068	0.18176	0.201285	0.145221	0.150243	0.114179	0.202335	0.168091	0.195385	0.148078	0.123231	0.149874	0.172418	0.0909927	0.391681	0.135087	0.106771	0.0926902
0.55	0	0	0	0	0	0	0	0	0	0	0	0	0	0	0	0	0	0	0	0	0	0	0	0	0.115542	0.164574	0.291652	0.171349	0.19138	0.230962	0.120193	0.181432	0.203314	0.14195	0.151709	0.117674	0.2024	0.165249	0.199789	0.172103	0.123398	0.153793	0.172295	0.090836	0.392279	0.135058	0.103755	0.0919224
0.6	0	0	0	0	0	0	0	0	0	0	0	0	0	0	0	0	0	0	0	0	0	0	0	0	0.115954	0.16009	0.29353	0.173634	0.196431	0.227317	0.121825	0.180909	0.20249	0.140089	0.15377	0.11993	0.192325	0.160596	0.198386	0.178818	0.120098	0.155574	0.17306	0.0891415	0.395293	0.140511	0.103484	0.0931468
0.65	0	0	0	0	0	0	0	0	0	0	0	0	0	0	0	0	0	0	0	0	0	0	0	0	0.114156	0.164602	0.281849	0.172462	0.192824	0.220194	0.122205	0.181488	0.202768	0.141049	0.139741	0.119393	0.193979	0.159846	0.197936	0.172796	0.11801	0.151068	0.171695	0.0876119	0.389821	0.142864	0.107974	0.0937599
0.7	0	0	0	0	0	0	0	0	0	0	0	0	0	0	0	0	0	0	0	0	0	0	0	0	0.11187	0.160268	0.286556	0.172329	0.192681	0.215887	0.122395	0.178266	0.208381	0.142284	0.127204	0.122013	0.192858	0.159877	0.197485	0.179095	0.117801	0.14806	0.171992	0.0909226	0.389855	0.149235	0.111482	0.0941466
0.75	0	0	0	0	0	0	0	0	0	0	0	0	0	0	0	0	0	0	0	0	0	0	0	0	0.114614	0.16553	0.286336	0.174602	0.194481	0.233438	0.12122	0.180602	0.206841	0.144025	0.126246	0.119144	0.196176	0.160626	0.199462	0.181518	0.113749	0.144972	0.168856	0.0929846	0.377561	0.151797	0.108893	0.0953257
0.8	0	0	0	0	0	0	0	0	0	0	0	0	0	0	0	0	0	0	0	0	0	0	0	0	0.118196	0.170342	0.282004	0.173923	0.19367	0.243537	0.123116	0.174407	0.203614	0.141759	0.1229	0.120333	0.201695	0.156629	0.20477	0.176466	0.112329	0.145794	0.168027	0.0941693	0.378858	0.157211	0.112797	0.0969123
0.85	0	0	0	0	0	0	0	0	0	0	0	0	0	0	0	0	0	0	0	0	0	0	0	0	0.123806	0.166308	0.290413	0.177652	0.193921	0.226479	0.123648	0.17277	0.205975	0.141075	0.120584	0.116332	0.210446	0.15819	0.202463	0.179996	0.113707	0.150536	0.166845	0.0994107	0.383588	0.156803	0.108731	0.099744
0.9	0	0	0	0	0	0	0	0	0	0	0	0	0	0	0	0	0	0	0	0	0	0	0	0	0.129675	0.148178	0.286636	0.17748	0.194689	0.238565	0.12064	0.172913	0.204594	0.141102	0.12073	0.116241	0.211392	0.155067	0.204464	0.177159	0.112914	0.154535	0.166098	0.096188	0.373487	0.156983	0.114494	0.101127
0.95	0	0	0	0	0	0	0	0	0	0	0	0	0	0	0	0	0	0	0	0	0	0	0	0	0.132953	0.171434	0.284258	0.179727	0.190842	0.244525	0.127846	0.166246	0.202363	0.139505	0.117177	0.114369	0.214461	0.152412	0.21051	0.170587	0.110198	0.152306	0.164082	0.0990039	0.371826	0.157711	0.118097	0.100721
1	0	0	0	0	0	0	0	0	0	0	0	0	0	0	0	0	0	0	0	0	0	0	0	0	0.128944	0.16665	0.291296	0.18486	0.188877	0.226473	0.135988	0.173944	0.204857	0.138863	0.11468	0.117083	0.213436	0.151662	0.212273	0.169689	0.108653	0.15082	0.163097	0.0975049	0.360086	0.16136	0.122067	0.0984819
1.05	0	0	0	0	0	0	0	0	0	0	0	0	0	0	0	0	0	0	0	0	0	0	0	0	0.126536	0.162166	0.285771	0.186197	0.183329	0.200141	0.131538	0.175936	0.202002	0.140158	0.112862	0.118866	0.209446	0.14729	0.212132	0.171144	0.111326	0.149232	0.160824	0.104729	0.365857	0.161939	0.126258	0.0992535
1.1	0	0	0	0	0	0	0	0	0	0	0	0	0	0	0	0	0	0	0	0	0	0	0	0	0.125653	0.153932	0.292634	0.183242	0.18346	0.215208	0.132411	0.175412	0.200673	0.137202	0.112256	0.115957	0.209454	0.145884	0.203065	0.169002	0.112997	0.142697	0.161922	0.100959	0.362457	0.166555	0.12305	0.101202
1.15	0	0	0	0	0	0	0	0	0	0	0	0	0	0	0	0	0	0	0	0	0	0	0	0	0.122452	0.152597	0.285563	0.188064	0.187356	0.205602	0.129074	0.17149	0.201907	0.137868	0.11679	0.116931	0.211375	0.144978	0.203567	0.169765	0.113707	0.136609	0.160768	0.105974	0.35734	0.173743	0.126257	0.100502
1.2	0	0	0	0	0	0	0	0	0	0	0	0	0	0	0	0	0	0	0	0	0	0	0	0	0.122071	0.143913	0.285402	0.18533	0.183723	0.204772	0.12551	0.174182	0.202795	0.137651	0.117493	0.11363	0.208705	0.143448	0.198546	0.168315	0.111368	0.141191	0.160428	0.108285	0.355336	0.169338	0.130053	0.100323
1.25	0	0	0	0	0	0	0	0	0	0	0	0	0	0	0	0	0	0	0	0	0	0	0	0	0.118168	0.150375	0.28591	0.184676	0.186374	0.235405	0.123336	0.179962	0.208926	0.138175	0.112741	0.117504	0.214529	0.142698	0.194264	0.15981	0.11354	0.13836	0.159946	0.112268	0.350153	0.175947	0.124683	0.0994875
1.3	0	0	0	0	0	0	0	0	0	0	0	0	0	0	0	0	0	0	0	0	0	0	0	0	0.116507	0.152039	0.275636	0.192412	0.183864	0.216525	0.119178	0.181644	0.204717	0.136508	0.116063	0.117291	0.209754	0.139919	0.198287	0.157669	0.110198	0.137116	0.155659	0.11683	0.347661	0.173197	0.125158	0.0945542
1.35	0	0	0	0	0	0	0	0	0	0	0	0	0	0	0	0	0	0	0	0	0	0	0	0	0.113275	0.149203	0.269005	0.194985	0.182204	0.206422	0.119279	0.182211	0.205645	0.13413	0.117033	0.118022	0.21357	0.143322	0.199764	0.158296	0.110866	0.130414	0.154777	0.112997	0.350231	0.169509	0.126666	0.0937863
1.4	0	0	0	0	0	0	0	0	0	0	0	0	0	0	0	0	0	0	0	0	0	0	0	0	0.111354	0.149367	0.255206	0.189322	0.185371	0.212712	0.119836	0.180115	0.205591	0.131123	0.1217	0.11932	0.206155	0.14685	0.19979	0.161412	0.109947	0.12827	0.153847	0.114089	0.343509	0.1662	0.131591	0.0949881
1.45	0	0	0	0	0	0	0	0	0	0	0	0	0	0	0	0	0	0	0	0	0	0	0	0	0.109677	0.151031	0.239281	0.19624	0.184562	0.206252	0.11813	0.175286	0.207448	0.131465	0.122597	0.118096	0.208249	0.145413	0.198768	0.164666	0.105979	0.123579	0.151507	0.11449	0.344993	0.155763	0.137008	0.0941523
1.5	0	0	0	0	0	0	0	0	0	0	0	0	0	0	0	0	0	0	0	0	0	0	0	0	0.107207	0.148195	0.242472	0.199476	0.183509	0.204098	0.119686	0.176852	0.207088	0.129189	0.12227	0.119596	0.208085	0.14763	0.19063	0.169856	0.105687	0.122681	0.151833	0.117865	0.341959	0.149254	0.136753	0.0911432
1.55	0	0	0	0	0	0	0	0	0	0	0	0	0	0	0	0	0	0	0	0	0	0	0	0	0.106155	0.14536	0.234037	0.196012	0.180303	0.226451	0.119484	0.182576	0.210711	0.126558	0.133047	0.117577	0.206984	0.148317	0.187347	0.163015	0.106898	0.121074	0.150598	0.115239	0.341937	0.141649	0.132732	0.0960578
1.6	0	0	0	0	0	0	0	0	0	0	0	0	0	0	0	0	0	0	0	0	0	0	0	0	0.109998	0.145823	0.244571	0.201772	0.182802	0.245988	0.11994	0.191066	0.207378	0.127995	0.137362	0.112968	0.210818	0.149503	0.179613	0.16544	0.105937	0.115335	0.151317	0.118697	0.347464	0.145547	0.128535	0.0921431
1.65	0	0	0	0	0	0	0	0	0	0	0	0	0	0	0	0	0	0	0	0	0	0	0	0	0.10858	0.152286	0.241673	0.203434	0.188517	0.255756	0.117109	0.198237	0.206156	0.127109	0.139132	0.116369	0.211955	0.151564	0.174783	0.154867	0.107691	0.111058	0.153385	0.122268	0.342558	0.142497	0.124513	0.0908546
1.7	0	0	0	0	0	0	0	0	0	0	0	0	0	0	0	0	0	0	0	0	0	0	0	0	0.112224	0.147801	0.246262	0.207295	0.187982	0.284235	0.118652	0.190801	0.208119	0.124965	0.136841	0.115712	0.213321	0.147754	0.168501	0.157292	0.107106	0.107627	0.152619	0.125799	0.355196	0.14503	0.121396	0.0931204
1.75	0	0	0	0	0	0	0	0	0	0	0	0	0	0	0	0	0	0	0	0	0	0	0	0	0.110196	0.146465	0.233342	0.196074	0.191481	0.290691	0.11701	0.190186	0.203977	0.123602	0.135629	0.116726	0.207744	0.150532	0.166504	0.155984	0.10506	0.110841	0.152978	0.124537	0.354333	0.148689	0.116244	0.0924204
1.8	0	0	0	0	0	0	0	0	0	0	0	0	0	0	0	0	0	0	0	0	0	0	0	0	0.111903	0.146778	0.24638	0.197307	0.188154	0.309401	0.118173	0.190213	0.209418	0.122625	0.130708	0.121261	0.20693	0.153655	0.159246	0.152879	0.102637	0.113129	0.150795	0.122799	0.349781	0.148231	0.11861	0.0951843
1.85	0	0	0	0	0	0	0	0	0	0	0	0	0	0	0	0	0	0	0	0	0	0	0	0	0.109189	0.143943	0.245318	0.200881	0.183674	0.317844	0.115494	0.186934	0.208647	0.124276	0.119665	0.120967	0.201716	0.149095	0.156368	0.14936	0.105018	0.110841	0.149859	0.123293	0.343003	0.151103	0.116605	0.0936241
1.9	0	0	0	0	0	0	0	0	0	0	0	0	0	0	0	0	0	0	0	0	0	0	0	0	0.110287	0.145306	0.246731	0.198534	0.186901	0.313205	0.115255	0.189592	0.207066	0.121503	0.116223	0.121847	0.202222	0.148221	0.153584	0.148053	0.102595	0.112639	0.15053	0.115656	0.336956	0.150993	0.121085	0.0928563
1.95	0	0	0	0	0	0	0	0	0	0	0	0	0	0	0	0	0	0	0	0	0	0	0	0	0.106628	0.14907	0.247213	0.203606	0.184576	0.317839	0.116204	0.181019	0.209892	0.120719	0.115484	0.122444	0.202441	0.151374	0.156394	0.154211	0.100005	0.109906	0.149717	0.119269	0.333833	0.153157	0.123516	0.0947825
2	0	0	0	0	0	0	0	0	0	0	0	0	0	0	0	0	0	0	0	0	0	0	0	0	0.107893	0.140684	0.265404	0.205138	0.18577	0.304921	0.114296	0.180633	0.206533	0.122491	0.115509	0.119669	0.201818	0.151374	0.161751	0.141295	0.0998799	0.109672	0.150381	0.112562	0.325393	0.157514	0.121923	0.100037
2.05	0	0	0	0	0	0	0	0	0	0	0	0	0	0	0	0	0	0	0	0	0	0	0	0	0.106475	0.138448	0.297399	0.205511	0.192697	0.309059	0.115106	0.180386	0.204408	0.120783	0.115788	0.119173	0.20286	0.150874	0.16149	0.142892	0.0960789	0.110021	0.15049	0.11105	0.329359	0.159588	0.119981	0.0985671
2.1	0	0	0	0	0	0	0	0	0	0	0	0	0	0	0	0	0	0	0	0	0	0	0	0	0.10469	0.138612	0.303733	0.206352	0.184882	0.290511	0.116573	0.180976	0.203915	0.119329	0.112698	0.117234	0.207172	0.154058	0.162134	0.152642	0.0924449	0.108191	0.150321	0.107204	0.33163	0.156778	0.118261	0.102689
2.15	0	0	0	0	0	0	0	0	0	0	0	0	0	0	0	0	0	0	0	0	0	0	0	0	0.103684	0.138026	0.276253	0.203224	0.186015	0.288522	0.116068	0.171473	0.200264	0.118302	0.113692	0.117737	0.198592	0.146064	0.162945	0.14042	0.0934891	0.108826	0.150091	0.108234	0.332827	0.151744	0.118847	0.103008
2.2	0	0	0	0	0	0	0	0	0	0	0	0	0	0	0	0	0	0	0	0	0	0	0	0	0.100878	0.136089	0.270705	0.204534	0.189272	0.296633	0.116549	0.16894	0.202519	0.118096	0.109875	0.117807	0.200016	0.14878	0.156425	0.148926	0.0913588	0.106266	0.152551	0.106422	0.338099	0.152492	0.111226	0.101471
2.25	0	0	0	0	0	0	0	0	0	0	0	0	0	0	0	0	0	0	0	0	0	0	0	0	0.0988797	0.131003	0.259596	0.204958	0.187372	0.277755	0.114629	0.169726	0.199917	0.119229	0.107403	0.118134	0.195683	0.157211	0.157474	0.163787	0.0923611	0.105658	0.152809	0.106212	0.341666	0.151675	0.109314	0.106023
2.3	0	0	0	0	0	0	0	0	0	0	0	0	0	0	0	0	0	0	0	0	0	0	0	0	0.0957074	0.147367	0.277054	0.207687	0.1852	0.275269	0.114491	0.163782	0.199982	0.119266	0.108434	0.119418	0.19332	0.16127	0.154904	0.179198	0.0885601	0.10862	0.154225	0.106395	0.338355	0.154437	0.106049	0.102108
2.35	0	0	0	0	0	0	0	0	0	0	0	0	0	0	0	0	0	0	0	0	0	0	0	0	0.09772	0.12803	0.275584	0.208998	0.188456	0.273114	0.110055	0.16907	0.200087	0.117823	0.107537	0.12104	0.189006	0.165423	0.155096	0.182728	0.0893119	0.108446	0.156943	0.103343	0.340515	0.158136	0.10595	0.103061
2.4	0	0	0	0	0	0	0	0	0	0	0	0	0	0	0	0	0	0	0	0	0	0	0	0	0.0943951	0.140644	0.258856	0.212078	0.18965	0.287518	0.108249	0.159773	0.199555	0.119016	0.107999	0.119991	0.189034	0.167921	0.156454	0.17783	0.0879752	0.109891	0.158062	0.104817	0.346308	0.158137	0.105723	0.103471
2.45	0	0	0	0	0	0	0	0	0	0	0	0	0	0	0	0	0	0	0	0	0	0	0	0	0.0975058	0.134958	0.250253	0.206409	0.185629	0.284701	0.109893	0.160788	0.198903	0.116183	0.107623	0.120736	0.189406	0.1707	0.157003	0.171275	0.088351	0.104778	0.159369	0.104369	0.352057	0.155815	0.108901	0.101344
2.5	0	0	0	0	0	0	0	0	0	0	0	0	0	0	0	0	0	0	0	0	0	0	0	0	0.0982984	0.133621	0.249628	0.205232	0.187005	0.255059	0.109009	0.155763	0.19723	0.114608	0.103976	0.116801	0.188669	0.176258	0.154934	0.160992	0.0851765	0.106908	0.159932	0.10235	0.356421	0.153871	0.103981	0.102093
2.55	0	0	0	0	0	0	0	0	0	0	0	0	0	0	0	0	0	0	0	0	0	0	0	0	0.0976727	0.129135	0.264783	0.201814	0.186259	0.275093	0.103652	0.155148	0.197335	0.116583	0.107394	0.117843	0.186631	0.175289	0.162385	0.143805	0.0863877	0.106564	0.160664	0.097013	0.360442	0.151619	0.103786	0.0992426
2.6	0	0	0	0	0	0	0	0	0	0	0	0	0	0	0	0	0	0	0	0	0	0	0	0	0.0986331	0.137849	0.263693	0.202212	0.187423	0.305889	0.103982	0.148446	0.199006	0.113831	0.107601	0.110523	0.190331	0.176944	0.167265	0.14195	0.0837145	0.104611	0.162012	0.100513	0.361772	0.152258	0.104004	0.101486
2.65	0	0	0	0	0	0	0	0	0	0	0	0	0	0	0	0	0	0	0	0	0	0	0	0	0.0944843	0.122561	0.265892	0.207754	0.184615	0.320955	0.1067	0.14999	0.202084	0.11321	0.10782	0.107141	0.185004	0.177099	0.166196	0.136781	0.0840903	0.1038	0.162148	0.0991753	0.355492	0.152487	0.106259	0.0979333
2.7	0	0	0	0	0	0	0	0	0	0	0	0	0	0	0	0	0	0	0	0	0	0	0	0	0.0952311	0.120324	0.277668	0.207084	0.188386	0.336353	0.110504	0.145263	0.203105	0.111908	0.117322	0.110233	0.182622	0.178442	0.169767	0.135617	0.0820018	0.102304	0.162703	0.0968764	0.339399	0.155489	0.106064	0.102056
2.75	0	0	0	0	0	0	0	0	0	0	0	0	0	0	0	0	0	0	0	0	0	0	0	0	0.0896485	0.123038	0.271803	0.207573	0.188974	0.337013	0.108092	0.145268	0.203754	0.110435	0.115044	0.113365	0.179457	0.173195	0.175266	0.13114	0.0810828	0.101048	0.164072	0.093895	0.305884	0.15852	0.111582	0.0968956
2.8	0	0	0	0	0	0	0	0	0	0	0	0	0	0	0	0	0	0	0	0	0	0	0	0	0.0922255	0.123202	0.262038	0.211722	0.187198	0.340819	0.111265	0.141299	0.204881	0.113201	0.119104	0.115189	0.174933	0.174694	0.187049	0.130391	0.0769476	0.101286	0.164031	0.0875331	0.303912	0.157593	0.112883	0.102014
2.85	0	0	0	0	0	0	0	0	0	0	0	0	0	0	0	0	0	0	0	0	0	0	0	0	0.0945585	0.125015	0.274249	0.207548	0.188149	0.339161	0.112441	0.139041	0.204761	0.111189	0.11553	0.119413	0.171136	0.171321	0.196071	0.128814	0.0769058	0.0985034	0.16666	0.0886965	0.307036	0.159089	0.110873	0.0988917
2.9	0	0	0	0	0	0	0	0	0	0	0	0	0	0	0	0	0	0	0	0	0	0	0	0	0.0987676	0.123979	0.265911	0.208232	0.184767	0.340152	0.116245	0.145707	0.202755	0.111967	0.118197	0.116315	0.168908	0.172913	0.205735	0.152641	0.0761538	0.0981607	0.165041	0.0870066	0.309341	0.160067	0.109149	0.10161
2.95	0	0	0	0	0	0	0	0	0	0	0	0	0	0	0	0	0	0	0	0	0	0	0	0	0.0975469	0.123992	0.254256	0.208186	0.183142	0.334024	0.117156	0.148904	0.206803	0.112502	0.117143	0.11799	0.165169	0.172632	0.213948	0.146232	0.0744413	0.0981488	0.165325	0.0872912	0.303116	0.157236	0.11166	0.108201
3	0	0	0	0	0	0	0	0	0	0	0	0	0	0	0	0	0	0	0	0	0	0	0	0	0.0956092	0.136308	0.260413	0.207502	0.184185	0.333359	0.120329	0.151815	0.204001	0.10825	0.124705	0.114932	0.161047	0.16776	0.220899	0.15556	0.0775738	0.0946375	0.167303	0.0887543	0.297036	0.160177	0.110016	0.102316
3.05	0	0	0	0	0	0	0	0	0	0	0	0	0	0	0	0	0	0	0	0	0	0	0	0	0.0985677	0.138872	0.264125	0.211834	0.18241	0.332198	0.123728	0.143229	0.205553	0.107395	0.13022	0.114841	0.158953	0.167635	0.231468	0.155225	0.0782421	0.0964613	0.167689	0.0922544	0.297812	0.161075	0.11138	0.10105
3.1	0	0	0	0	0	0	0	0	0	0	0	0	0	0	0	0	0	0	0	0	0	0	0	0	0.0967215	0.127483	0.267517	0.212557	0.179937	0.338322	0.122441	0.142212	0.20526	0.107595	0.130148	0.117002	0.16881	0.16879	0.241133	0.152544	0.078242	0.0997555	0.169132	0.0910605	0.293393	0.157517	0.107475	0.100418
3.15	0	0	0	0	0	0	0	0	0	0	0	0	0	0	0	0	0	0	0	0	0	0	0	0	0.0971785	0.13875	0.265816	0.21444	0.180556	0.331862	0.122833	0.136922	0.202272	0.104235	0.132766	0.116088	0.166926	0.164074	0.245752	0.154004	0.0786596	0.104554	0.170141	0.0932786	0.289982	0.157537	0.108138	0.0972051
3.2	0	0	0	0	0	0	0	0	0	0	0	0	0	0	0	0	0	0	0	0	0	0	0	0	0.0928611	0.144615	0.277443	0.217938	0.1836	0.324078	0.122442	0.135147	0.200147	0.105044	0.126211	0.116145	0.16793	0.165542	0.253489	0.149529	0.0784925	0.107756	0.169775	0.0970789	0.291743	0.160738	0.107242	0.105403
3.25	0	0	0	0	0	0	0	0	0	0	0	0	0	0	0	0	0	0	0	0	0	0	0	0	0.0946604	0.151531	0.27548	0.218426	0.186401	0.318777	0.124579	0.133567	0.199071	0.103631	0.119983	0.112318	0.170196	0.165635	0.256751	0.154716	0.0780747	0.107757	0.170683	0.098925	0.291799	0.156442	0.106918	0.101556
3.3	0	0	0	0	0	0	0	0	0	0	0	0	0	0	0	0	0	0	0	0	0	0	0	0	0.0932258	0.146443	0.28405	0.222537	0.182383	0.332684	0.126273	0.135983	0.196919	0.104014	0.110423	0.111822	0.16682	0.16298	0.265535	0.141272	0.078743	0.109626	0.171746	0.096459	0.284644	0.155386	0.109907	0.109142
3.35	0	0	0	0	0	0	0	0	0	0	0	0	0	0	0	0	0	0	0	0	0	0	0	0	0.0943235	0.142856	0.288546	0.227991	0.184275	0.345431	0.1264	0.138848	0.20094	0.102673	0.107843	0.114482	0.17488	0.17063	0.276151	0.133488	0.0769886	0.110857	0.17159	0.100849	0.289175	0.156782	0.11237	0.110344
3.4	0	0	0	0	0	0	0	0	0	0	0	0	0	0	0	0	0	0	0	0	0	0	0	0	0.0923549	0.131316	0.283645	0.22642	0.1855	0.340793	0.127942	0.149728	0.202359	0.0998203	0.10822	0.112098	0.174583	0.164853	0.276058	0.124601	0.0748583	0.111404	0.171075	0.0967075	0.289397	0.154131	0.11563	0.107131
3.45	0	0	0	0	0	0	0	0	0	0	0	0	0	0	0	0	0	0	0	0	0	0	0	0	0.0890744	0.137782	0.288083	0.230089	0.181908	0.358673	0.124999	0.156279	0.20484	0.0967145	0.10896	0.11225	0.179621	0.165696	0.289483	0.115163	0.0734799	0.110413	0.172633	0.0966714	0.286971	0.154949	0.113188	0.108899
3.5	0	0	0	0	0	0	0	0	0	0	0	0	0	0	0	0	0	0	0	0	0	0	0	0	0.088677	0.132093	0.269682	0.228388	0.182224	0.341617	0.123269	0.163726	0.205914	0.0970161	0.11056	0.112846	0.18466	0.166445	0.286843	0.112763	0.0761948	0.112499	0.170994	0.0967489	0.300462	0.155338	0.119618	0.110101
3.55	0	0	0	0	0	0	0	0	0	0	0	0	0	0	0	0	0	0	0	0	0	0	0	0	0.0861743	0.128356	0.275284	0.226595	0.183056	0.350721	0.119657	0.162445	0.206643	0.10179	0.10815	0.110975	0.19314	0.168724	0.292223	0.113674	0.0723102	0.11111	0.172179	0.0924514	0.294194	0.151441	0.119486	0.109378
3.6	0	0	0	1	0	0	0	0	0	0	0	0	0	0	0	0	0	0	0	0	0	0	0	0	0.0862955	0.132721	0.249177	0.227605	0.18731	0.350885	0.117472	0.162346	0.20708	0.102111	0.106188	0.111625	0.196419	0.167787	0.288607	0.112929	0.077573	0.110485	0.171529	0.0932631	0.279684	0.151222	0.123942	0.103833
3.65	0	0	0	1	0	0	0	0	0	0	0	0	0	0	0	0	0	0	0	0	0	0	0	0	0.0877744	0.134235	0.240263	0.218929	0.185809	0.345419	0.119785	0.160215	0.209016	0.104735	0.103863	0.10974	0.197575	0.16407	0.273876	0.117703	0.0778235	0.111466	0.170257	0.0926991	0.279342	0.152439	0.129019	0.109767
3.7	0	0	0	1	0	0	0	0	0	0	0	0	0	0	0	0	0	0	0	0	0	0	0	0	0.0900162	0.133648	0.229925	0.229193	0.183793	0.347569	0.115402	0.161299	0.208139	0.106497	0.110358	0.112023	0.191389	0.160042	0.263809	0.1182	0.0754844	0.110784	0.173601	0.0958485	0.274192	0.147395	0.130481	0.10515
3.75	0	0	0	1	0	0	0	0	0	0	0	0	0	0	0	0	0	0	0	0	0	0	0	0	0.0901069	0.12841	0.224708	0.227843	0.18305	0.343759	0.117703	0.156377	0.203625	0.10475	0.111134	0.110758	0.191053	0.161759	0.248483	0.131249	0.0774892	0.109533	0.171997	0.0948707	0.26748	0.144564	0.131161	0.108231
3.8	0	0	0	1	0	0	0	0	0	0	0	0	0	0	0	0	0	0	0	0	0	0	0	0	0.0933861	0.126773	0.227751	0.227627	0.180337	0.342763	0.116529	0.154786	0.199616	0.104767	0.116963	0.113715	0.186971	0.158511	0.244891	0.129677	0.0771133	0.110925	0.171422	0.0987755	0.260104	0.14619	0.125579	0.107735
3.85	0	0	0	1	0	0	0	0	0	0	0	0	0	0	0	0	0	0	0	0	0	0	0	0	0.0917223	0.119433	0.222068	0.231635	0.175112	0.334648	0.118526	0.148554	0.192049	0.106012	0.11528	0.112181	0.188701	0.157355	0.239394	0.139552	0.0751918	0.11136	0.171706	0.102174	0.255563	0.143578	0.118435	0.109322
3.9	0	0	0	1	0	0	0	0	0	0	0	0	0	0	0	0	0	0	0	0	0	0	0	0	0.0900737	0.116445	0.232034	0.232018	0.176035	0.332659	0.114383	0.142426	0.191251	0.106922	0.113936	0.114625	0.18349	0.154794	0.244584	0.140738	0.0765701	0.116498	0.171557	0.103472	0.248386	0.144845	0.121171	0.111814
3.95	0	0	0	1	0	0	0	0	0	0	0	0	0	0	0	0	0	0	0	0	0	0	0	0	0.0917511	0.129364	0.239962	0.236274	0.174262	0.342757	0.116014	0.137572	0.197688	0.103887	0.111465	0.11301	0.179484	0.150703	0.247109	0.138615	0.0764865	0.116306	0.168891	0.103011	0.24956	0.143779	0.118265	0.112224
4	0	0	0	1	0	0	0	0	0	0	0	0	0	0	0	0	0	0	0	0	0	0	0	0	0.091201	0.126526	0.250071	0.232811	0.17034	0.32984	0.11719	0.133052	0.193691	0.107687	0.113914	0.110167	0.176319	0.155637	0.236947	0.140905	0.0747739	0.115888	0.16837	0.101205	0.24739	0.14375	0.118689	0.116188
4.05	0	0	0	1	0	0	0	0	0	0	0	0	0	0	0	0	0	0	0	0	0	0	0	0	0.0945109	0.116485	0.249449	0.226296	0.173625	0.333149	0.116256	0.134733	0.195403	0.107583	0.111322	0.110804	0.176577	0.151265	0.234235	0.140574	0.0769876	0.116346	0.168878	0.104107	0.246028	0.1438	0.119831	0.110213
4.1	0	0	0	1	0	0	0	0	0	0	0	0	0	0	0	0	0	0	0	0	0	0	0	0	0.0995908	0.1189	0.260023	0.222259	0.174275	0.340101	0.115563	0.139171	0.194379	0.107418	0.108537	0.115447	0.181806	0.15039	0.231476	0.134867	0.0780735	0.117851	0.167586	0.0994869	0.241243	0.140252	0.119029	0.11103
4.15	0	0	0	1	0	0	0	0	0	0	0	0	0	0	0	0	0	0	0	0	0	0	0	0	0.103023	0.115461	0.27077	0.223997	0.168143	0.338278	0.115425	0.137775	0.191087	0.110143	0.109943	0.115963	0.180611	0.148547	0.242925	0.144464	0.0802872	0.116112	0.167525	0.102409	0.242074	0.141109	0.117827	0.110986
4.2	0	0	0	1	0	0	0	0	0	0	0	0	0	0	0	0	0	0	0	0	0	0	0	0	0.109873	0.121628	0.2543	0.225423	0.171277	0.34672	0.117839	0.139054	0.189612	0.110779	0.114572	0.113174	0.180811	0.144425	0.238928	0.143307	0.0807884	0.11796	0.168311	0.0957915	0.238397	0.141439	0.117949	0.110241
4.25	0	0	0	1	0	0	0	0	0	0	0	0	0	0	0	0	0	0	0	0	0	0	0	0	0.101343	0.127044	0.250654	0.224189	0.170505	0.325193	0.116185	0.134626	0.19127	0.111384	0.117772	0.118141	0.20363	0.144706	0.237383	0.137601	0.0765279	0.118566	0.164785	0.0992314	0.241067	0.140702	0.119202	0.10662
4.3	0	0	0	1	0	0	0	0	0	0	0	0	0	0	0	0	0	0	0	0	0	0	0	0	0.0997553	0.124356	0.237937	0.219902	0.168976	0.325522	0.115049	0.135101	0.187261	0.112548	0.115495	0.119317	0.200045	0.138772	0.229435	0.14761	0.0777391	0.119799	0.1648	0.0980457	0.240547	0.144939	0.121349	0.115656
4.35	0	0	0	1	0	0	0	0	0	0	0	0	0	0	0	0	0	0	0	0	0	0	0	0	0.0963975	0.127071	0.243188	0.224079	0.165782	0.317076	0.116352	0.133762	0.186569	0.113244	0.119542	0.115773	0.201354	0.13796	0.227532	0.14025	0.0792009	0.121874	0.165551	0.0976464	0.246185	0.142906	0.121709	0.111107
4.4	0	0	0	1	0	0	0	0	0	0	0	0	0	0	0	0	0	0	0	0	0	0	0	0	0.0911323	0.129336	0.247887	0.223966	0.163436	0.314756	0.113789	0.134755	0.18609	0.115604	0.122075	0.114266	0.199203	0.139958	0.217513	0.152602	0.0845473	0.122583	0.162879	0.0954359	0.249209	0.138381	0.124462	0.116996
4.45	0	0	0	1	0	0	0	0	0	0	0	0	0	0	0	0	0	0	0	0	0	0	0	0	0.0934354	0.13085	0.256045	0.221048	0.164814	0.300846	0.114687	0.136586	0.183289	0.113888	0.121604	0.114444	0.201391	0.136086	0.209588	0.149653	0.0870533	0.118854	0.162535	0.0925836	0.245289	0.135311	0.128427	0.110749
4.5	0	0	0	1	0	0	0	0	0	0	0	0	0	0	0	0	0	0	0	0	0	0	0	0	0.0921068	0.134616	0.261935	0.222956	0.164315	0.309453	0.114536	0.141529	0.184336	0.117241	0.123192	0.119627	0.19968	0.139302	0.205329	0.142571	0.0845471	0.11657	0.163781	0.0952371	0.24602	0.131952	0.13437	0.110886
4.55	0	0	0	1	0	0	0	0	0	0	0	0	0	0	0	0	0	0	0	0	0	0	0	0	0.0938759	0.137332	0.275964	0.225295	0.161758	0.302994	0.117253	0.14668	0.183751	0.117137	0.118772	0.120385	0.200377	0.138021	0.201166	0.141554	0.0886822	0.117485	0.162151	0.0908526	0.242122	0.130766	0.13245	0.124654
4.6	0	0	0	1	0	0	0	0	0	0	0	0	0	0	0	0	0	0	0	0	0	0	0	0	0.0918606	0.140047	0.287086	0.222389	0.165042	0.315079	0.115739	0.152014	0.182423	0.117935	0.119306	0.121144	0.20096	0.135929	0.201429	0.131028	0.0894757	0.114497	0.160941	0.0953693	0.243363	0.130557	0.132476	0.122324
4.65	0	0	0	1	0	0	0	0	0	0	0	0	0	0	0	0	0	0	0	0	0	0	0	0	0.0934924	0.144113	0.290242	0.223097	0.161638	0.299844	0.119416	0.164401	0.178559	0.11633	0.120252	0.121714	0.19336	0.135897	0.201621	0.122984	0.0876378	0.115071	0.159927	0.0981473	0.245013	0.129301	0.136219	0.130138
4.7	0	0	0	1	0	0	0	0	0	0	0	0	0	0	0	0	0	0	0	0	0	0	0	0	0.0897984	0.153133	0.285608	0.215103	0.163258	0.311929	0.120061	0.1707	0.179142	0.115476	0.117079	0.125345	0.196677	0.141392	0.199528	0.130097	0.0833356	0.113869	0.158365	0.10401	0.241835	0.12983	0.141669	0.136706
4.75	0	0	0	0	0	0	0	0	0	0	0	0	0	0	0	0	0	0	0	0	0	0	0	0	0.0906213	0.149244	0.280451	0.20425	0.163849	0.304642	0.121426	0.169499	0.178159	0.11522	0.119406	0.124107	0.192117	0.135959	0.197649	0.120401	0.0776132	0.113977	0.158962	0.104221	0.240517	0.128405	0.145604	0.13433
4.8	0	0	0	0	0	0	0	0	0	0	0	0	0	0	0	0	0	0	0	0	0	0	0	0	0.0899945	0.148657	0.275498	0.208036	0.157298	0.316561	0.118624	0.172409	0.179392	0.118289	0.118693	0.124407	0.202125	0.133616	0.192818	0.119385	0.0761094	0.113834	0.155357	0.108491	0.238601	0.127419	0.152379	0.133313
4.85	0	0	0	0	0	0	0	0	0	0	0	0	0	0	0	0	0	0	0	0	0	0	0	0	0.0892609	0.139965	0.249678	0.203446	0.164033	0.314737	0.122212	0.167694	0.177174	0.117283	0.119869	0.12352	0.197871	0.138144	0.19063	0.11341	0.0719325	0.115262	0.154229	0.106476	0.238779	0.127988	0.15373	0.124825
4.9	0	0	0	0	0	0	0	0	0	0	0	0	0	0	0	0	0	0	0	0	0	0	0	0	0.0908621	0.142531	0.246268	0.204714	0.161961	0.325994	0.122074	0.167423	0.17501	0.117371	0.12411	0.126208	0.199276	0.140798	0.189846	0.116666	0.0688833	0.114414	0.155089	0.109327	0.239012	0.127878	0.146976	0.128042
4.95	0	0	0	0	0	0	0	0	1	0	0	0	0	0	0	0	0	0	0	0	0	0	0	1	0.0922803	0.148549	0.230186	0.199274	0.164095	0.343377	0.122922	0.162661	0.177451	0.116872	0.125068	0.126656	0.197966	0.145356	0.187277	0.114963	0.0690921	0.115182	0.156132	0.105676	0.240641	0.1275	0.155858	0.120821
5	0	0	0	0	0	0	0	0	1	0	0	0	0	0	0	0	0	0	0	0	0	0	0	1	0.0931185	0.155768	0.220354	0.199158	0.166472	0.340229	0.124186	0.165204	0.176083	0.115774	0.12387	0.126295	0.197498	0.151383	0.184565	0.116014	0.0682566	0.114187	0.155362	0.106923	0.244739	0.126613	0.158598	0.117404
5.05	0	0	0	0	0	0	0	0	1	0	0	0	0	0	0	0	0	0	0	0	0	0	0	1	0.0940788	0.139569	0.213283	0.198664	0.166518	0.331948	0.122444	0.164727	0.176002	0.114951	0.125833	0.128349	0.193053	0.149259	0.183614	0.118719	0.0683819	0.117492	0.157968	0.103127	0.248306	0.125148	0.162471	0.120123
5.1	0	0	0	0	0	0	0	0	1	0	0	0	0	0	0	0	0	0	0	0	0	0	0	1	0.0967027	0.144237	0.216703	0.197243	0.164689	0.338072	0.118568	0.164984	0.175483	0.114725	0.127991	0.130362	0.194057	0.157939	0.17895	0.139191	0.0697184	0.117874	0.155331	0.108163	0.242691	0.121789	0.169648	0.118246
5.15	0	0	0	0	0	0	0	0	1	0	0	0	0	0	0	0	0	0	0	0	0	0	0	1	0.0979226	0.14365	0.218873	0.195378	0.159744	0.342044	0.119327	0.166046	0.174699	0.115696	0.122953	0.135693	0.196532	0.152443	0.176453	0.142858	0.0679223	0.114263	0.150808	0.104542	0.240808	0.121301	0.177097	0.116255
5.2	0	0	0	0	0	0	0	0	1	0	0	0	0	0	0	0	0	0	0	0	0	0	0	1	0.0992951	0.131654	0.222554	0.19748	0.160275	0.330618	0.117775	0.163271	0.174021	0.116119	0.125922	0.137261	0.191743	0.150819	0.174455	0.154375	0.06905	0.107821	0.151804	0.107973	0.24381	0.120843	0.177268	0.123389
5.25	0	0	0	0	0	0	0	0	1	0	0	0	0	0	0	0	0	0	0	0	0	0	0	1	0.102362	0.154186	0.227833	0.200261	0.157479	0.347007	0.117271	0.163988	0.173954	0.118164	0.12424	0.137075	0.190185	0.150413	0.173266	0.15997	0.0700941	0.107669	0.147937	0.109137	0.244796	0.118302	0.171454	0.13718
5.3	0	0	0	0	0	0	0	0	1	0	0	0	0	0	0	0	0	0	0	0	0	0	0	1	0.104528	0.140088	0.235203	0.197443	0.156739	0.334091	0.115744	0.162499	0.174085	0.118009	0.123696	0.133369	0.187863	0.147134	0.169721	0.157991	0.0709294	0.106881	0.14516	0.109907	0.247887	0.121742	0.166261	0.143069
5.35	0	0	0	0	0	0	0	0	1	0	0	0	0	0	0	0	0	0	0	0	0	0	0	1	0.102543	0.140852	0.229847	0.197169	0.158209	0.333923	0.113258	0.154854	0.171987	0.115077	0.126725	0.131929	0.184317	0.147258	0.168889	0.146924	0.0697598	0.107934	0.146649	0.108803	0.251532	0.120715	0.163495	0.143366
5.4	0	0	0	0	0	0	0	0	1	0	0	0	0	0	0	0	0	0	0	0	0	0	0	1	0.104862	0.143718	0.227427	0.19623	0.157832	0.318523	0.115343	0.151482	0.174574	0.11624	0.125661	0.133996	0.186716	0.147227	0.166772	0.147424	0.0718482	0.105372	0.14396	0.109324	0.25182	0.119579	0.161749	0.15444
5.45	0	0	0	0	0	0	0	0	1	0	0	0	0	0	0	0	0	0	0	0	0	0	0	1	0.105547	0.144633	0.222711	0.195944	0.151347	0.317362	0.117794	0.157287	0.176564	0.116967	0.126837	0.134323	0.183246	0.146258	0.161608	0.150402	0.0737277	0.107108	0.141676	0.105361	0.256583	0.11948	0.160403	0.152653
5.5	0	0	0	0	0	0	0	0	1	0	0	0	0	0	0	0	0	0	1	0	0	0	0	1	0.103379	0.142995	0.221163	0.193464	0.150185	0.310737	0.122721	0.1616	0.177293	0.119742	0.12329	0.137334	0.191342	0.146664	0.159325	0.149939	0.0702608	0.10291	0.142997	0.104546	0.259109	0.121604	0.157763	0.159085
5.55	0	0	0	0	0	0	0	0	1	0	0	0	0	0	0	0	0	0	1	0	0	0	0	1	0.100936	0.143159	0.228474	0.19537	0.145152	0.313053	0.124364	0.165005	0.177703	0.120621	0.119912	0.138376	0.195614	0.143822	0.156994	0.15925	0.0703443	0.105544	0.138422	0.10661	0.257946	0.118963	0.152392	0.146226
5.6	0	0	0	0	0	0	0	0	1	0	0	0	0	0	0	0	0	0	1	0	0	0	0	1	0.101514	0.145124	0.235814	0.200331	0.144867	0.314045	0.125565	0.157175	0.179534	0.120446	0.12265	0.137354	0.200402	0.145414	0.156709	0.153693	0.0723492	0.105746	0.136092	0.103869	0.259675	0.119292	0.151125	0.138937
5.65	0	0	0	0	0	0	0	0	1	0	0	0	0	0	0	0	0	0	1	0	0	0	0	1	0.101223	0.134628	0.243008	0.204875	0.141498	0.315036	0.128193	0.159397	0.178232	0.120241	0.12006	0.131814	0.200411	0.143384	0.156615	0.159975	0.0756488	0.106505	0.136527	0.103085	0.257781	0.119791	0.153785	0.149627
5.7	0	0	0	0	0	0	0	0	1	0	0	0	0	0	0	0	0	0	1	0	0	0	0	1	0.10313	0.130288	0.244305	0.208231	0.140821	0.31818	0.126957	0.154428	0.178071	0.114968	0.121793	0.135715	0.195719	0.139543	0.152332	0.151252	0.0742286	0.103206	0.133818	0.101141	0.255832	0.118047	0.149691	0.143832
5.75	0	0	0	0	0	0	0	0	1	0	0	0	0	0	0	0	0	0	1	0	0	0	0	1	0.10148	0.133905	0.247606	0.205215	0.141535	0.313045	0.122715	0.156007	0.177659	0.115928	0.122134	0.134639	0.187165	0.138137	0.149168	0.15368	0.078489	0.102101	0.131299	0.0973314	0.25756	0.11735	0.151809	0.149563
5.8	0	0	0	0	0	0	0	0	1	0	0	0	0	0	0	0	0	0	1	0	0	0	0	1	0.104166	0.129264	0.247103	0.204719	0.140192	0.316024	0.126315	0.150027	0.178016	0.116139	0.120295	0.139566	0.184308	0.139698	0.146932	0.146611	0.0789066	0.100803	0.132059	0.100121	0.253839	0.117709	0.146084	0.161022
5.85	0	0	0	0	0	0	0	0	1	0	0	0	0	0	0	0	0	0	1	0	0	0	0	1	0.103264	0.136184	0.250433	0.205124	0.138518	0.297644	0.12816	0.150146	0.17836	0.114484	0.118685	0.139637	0.189	0.143757	0.149337	0.134588	0.0830834	0.102415	0.130858	0.0997507	0.25158	0.118896	0.153521	0.162767
5.9	0	0	0	0	0	0	0	0	1	0	0	0	0	0	0	0	0	0	1	0	0	0	0	1	0.102332	0.134246	0.24932	0.200671	0.141046	0.31751	0.133364	0.146314	0.177191	0.115708	0.118409	0.143579	0.197821	0.147254	0.150362	0.126695	0.0838352	0.101163	0.128975	0.0999607	0.25467	0.118179	0.154057	0.166324
5.95	0	0	0	0	0	0	0	0	1	0	0	0	0	0	0	0	0	0	1	0	0	0	0	1	0.0986513	0.128253	0.256919	0.198594	0.137466	0.320157	0.125688	0.152545	0.17642	0.1123	0.117005	0.138146	0.201635	0.143382	0.155481	0.12995	0.0872184	0.100513	0.129762	0.102771	0.255092	0.116375	0.156766	0.160734
6	0	0	0	0	0	0	0	0	1	0	0	0	0	0	0	0	0	0	1	0	0	0	0	1	0.10265	0.133672	0.259116	0.200474	0.135157	0.322307	0.127179	0.144888	0.174229	0.114223	0.118654	0.142142	0.203269	0.147472	0.152531	0.119306	0.0893903	0.102114	0.12752	0.103406	0.252434	0.117741	0.15652	0.148463
6.05	0	0	0	0	0	0	0	0	0	0	0	0	0	0	0	0	0	0	1	0	1	0	0	1	0.100725	0.12753	0.262126	0.199076	0.137081	0.321974	0.130451	0.145191	0.172237	0.115488	0.114054	0.140108	0.19785	0.155809	0.157864	0.128065	0.0868006	0.0987152	0.12701	0.107532	0.253708	0.117183	0.160444	0.14088
6.1	0	0	0	0	0	0	0	0	0	0	0	0	0	0	0	0	0	0	1	0	1	0	0	1	0.0978077	0.128744	0.26229	0.198645	0.138763	0.315846	0.131715	0.140084	0.171639	0.112414	0.112711	0.1391	0.194458	0.160617	0.154771	0.119212	0.0883877	0.102464	0.126816	0.110115	0.253586	0.114911	0.158201	0.148875
6.15	0	0	0	0	0	0	0	0	0	0	0	0	0	0	0	0	0	0	1	0	1	0	0	1	0.10089	0.123803	0.261526	0.193341	0.137058	0.32644	0.13236	0.150037	0.171067	0.113709	0.114372	0.139238	0.192919	0.165332	0.15413	0.122467	0.0861321	0.100895	0.124569	0.109818	0.249555	0.116078	0.165352	0.152885
6.2	0	0	0	0	0	0	0	0	0	0	0	0	0	0	0	0	0	0	1	0	1	0	0	1	0.0971943	0.124417	0.2587	0.190414	0.140856	0.315842	0.127854	0.152902	0.173535	0.11398	0.112266	0.132214	0.198166	0.167892	0.157726	0.128336	0.0852967	0.10144	0.122605	0.110556	0.247794	0.116856	0.161144	0.165227
6.25	0	0	0	0	0	0	0	0	0	0	0	0	0	0	0	0	0	0	1	0	1	0	0	1	0.0955594	0.122628	0.259764	0.190478	0.14689	0.315675	0.126618	0.145624	0.175007	0.112407	0.108102	0.134254	0.196379	0.168672	0.156775	0.122235	0.0868421	0.102041	0.121608	0.106745	0.24733	0.11566	0.162463	0.174128
6.3	0	0	0	0	0	0	0	0	0	0	0	0	0	0	0	0	0	0	1	0	1	0	0	1	0.0934817	0.132402	0.258535	0.186989	0.150476	0.32213	0.125508	0.145468	0.173572	0.114421	0.111265	0.132503	0.188801	0.16252	0.158109	0.124252	0.0907682	0.100836	0.120368	0.109235	0.250963	0.11573	0.160539	0.166046
6.35	0	0	0	0	0	0	0	0	0	0	0	0	0	0	0	0	0	0	1	0	1	0	0	1	0.0930375	0.141125	0.259629	0.187249	0.153849	0.319479	0.125434	0.142383	0.174328	0.114753	0.10962	0.135865	0.193952	0.160428	0.156992	0.125719	0.0924807	0.10212	0.12102	0.106719	0.249114	0.115102	0.160293	0.159278
6.4	0	0	0	0	0	0	0	0	0	0	0	0	0	0	0	0	0	0	1	0	1	0	0	1	0.0955246	0.152852	0.263742	0.186163	0.154503	0.324443	0.125233	0.14434	0.173344	0.115835	0.107744	0.134709	0.187311	0.156118	0.157731	0.122646	0.0941096	0.105016	0.120631	0.104514	0.247862	0.111763	0.153094	0.155408
6.45	0	0	0	0	0	0	0	0	0	0	0	0	0	0	0	0	0	0	1	0	1	0	0	1	0.094714	0.149412	0.268812	0.185547	0.155368	0.31219	0.123783	0.144069	0.173529	0.116897	0.108049	0.136627	0.187913	0.159678	0.153115	0.113108	0.0949032	0.107118	0.115135	0.10375	0.250144	0.110597	0.153886	0.15464
6.5	0	0	0	0	0	0	0	0	0	0	0	0	0	0	0	0	0	0	1	0	1	0	0	0	0.0946972	0.163241	0.275421	0.186211	0.156837	0.312519	0.125059	0.149209	0.174855	0.116672	0.104358	0.129441	0.187254	0.155837	0.150474	0.122828	0.0870088	0.107095	0.117206	0.0981348	0.245936	0.112801	0.150921	0.1488
6.55	0	0	0	0	0	0	0	0	0	0	0	0	0	0	0	0	0	0	0	0	1	0	0	0	0.0935201	0.165508	0.272973	0.183008	0.159122	0.303577	0.125856	0.145457	0.175266	0.11675	0.093849	0.133464	0.186786	0.157928	0.145977	0.121132	0.0886377	0.10923	0.118966	0.103703	0.243134	0.111336	0.145335	0.147194
6.6	0	0	0	0	0	0	0	0	0	0	0	0	0	0	0	0	0	0	0	0	1	0	0	0	0.0924651	0.169426	0.271192	0.182013	0.156391	0.302085	0.124393	0.150471	0.175623	0.116525	0.0898067	0.128489	0.193313	0.155711	0.14574	0.122599	0.0855468	0.112581	0.117611	0.0971231	0.243212	0.11027	0.144032	0.141649
6.65	0	0	0	0	0	0	0	0	0	0	0	0	0	0	0	0	0	0	0	0	1	0	0	0	0.0931353	0.175597	0.273563	0.182141	0.161094	0.293143	0.123182	0.150522	0.177546	0.11406	0.0872538	0.133403	0.185851	0.157772	0.152763	0.117052	0.084586	0.112729	0.116209	0.0983792	0.244818	0.111337	0.142058	0.139296
6.7	0	0	0	0	0	0	0	0	0	0	0	0	0	0	0	0	0	0	0	0	1	0	0	0	0.0885227	0.16615	0.273553	0.180323	0.161415	0.290326	0.123361	0.152273	0.178103	0.116601	0.0923173	0.130803	0.193046	0.158739	0.152574	0.12622	0.0842518	0.112774	0.115402	0.0963288	0.244941	0.109922	0.145023	0.132075
6.75	0	0	0	0	0	0	0	0	0	0	0	0	0	0	0	0	0	0	0	0	1	0	0	0	0.085055	0.17142	0.293686	0.179915	0.161132	0.290656	0.123425	0.150933	0.179044	0.118666	0.0886626	0.133153	0.18717	0.158864	0.153908	0.126312	0.0828734	0.113547	0.114771	0.0960196	0.24699	0.108138	0.144743	0.130876
6.8	0	0	0	0	0	0	0	0	1	0	0	0	0	0	0	0	0	0	0	0	1	0	0	0	0.0873132	0.162874	0.310044	0.177965	0.162873	0.290488	0.12676	0.153236	0.180569	0.114509	0.08858	0.134411	0.184256	0.161955	0.149887	0.124204	0.0808684	0.105825	0.114768	0.102189	0.24791	0.106583	0.147645	0.131807
6.85	0	0	0	0	0	0	0	0	1	0	0	0	0	0	0	0	0	0	0	0	1	0	0	0	0.0849295	0.154628	0.335833	0.177845	0.15845	0.280553	0.1256	0.149576	0.18001	0.115206	0.0856761	0.133591	0.186808	0.164796	0.14758	0.130346	0.0803671	0.10921	0.114488	0.100222	0.248309	0.106763	0.14543	0.12685
6.9	0	0	0	0	0	0	0	0	1	0	0	0	0	0	0	0	0	0	0	0	1	0	0	0	0.0813395	0.145931	0.33704	0.177685	0.162427	0.28022	0.127205	0.147915	0.180938	0.11797	0.0884389	0.135497	0.196373	0.173539	0.150318	0.124938	0.0790305	0.107701	0.109932	0.104018	0.247035	0.104032	0.152761	0.128256
6.95	0	0	0	0	0	0	0	0	1	0	0	0	0	0	0	0	0	0	0	0	1	0	0	0	0.0827731	0.152102	0.330296	0.178505	0.16438	0.273596	0.124707	0.145392	0.18326	0.1182	0.0898941	0.1309	0.203931	0.170572	0.146583	0.134105	0.0778191	0.110404	0.10874	0.102236	0.247501	0.103185	0.144182	0.131564
7	0	0	0	0	0	0	0	0	1	0	0	0	0	0	0	0	0	0	0	0	1	0	0	0	0.082756	0.141753	0.326193	0.179234	0.166393	0.26068	0.127612	0.147143	0.184984	0.120417	0.0872688	0.139496	0.204132	0.176848	0.147465	0.131035	0.080534	0.110587	0.107225	0.105172	0.246737	0.105548	0.146124	0.124954
7.05	0	0	0	0	0	0	0	0	1	0	0	0	0	0	0	0	0	0	0	0	1	0	0	0	0.0827695	0.14477	0.309787	0.18055	0.166593	0.264652	0.126679	0.143655	0.186669	0.11696	0.0871742	0.1424	0.200817	0.172601	0.146276	0.133189	0.0787379	0.108658	0.106803	0.106097	0.243415	0.104312	0.149682	0.124321
7.1	0	0	0	0	0	0	0	0	1	0	0	0	0	0	0	0	0	0	0	0	1	0	0	0	0.0841268	0.14208	0.30673	0.176417	0.163501	0.266802	0.123045	0.142879	0.187743	0.120605	0.0868253	0.138666	0.20396	0.171882	0.147634	0.129982	0.0794479	0.108206	0.107874	0.107343	0.246162	0.103535	0.15492	0.124731
7.15	0	0	0	0	0	0	0	0	1	0	0	0	0	0	0	0	0	0	0	0	1	0	0	0	0.0840487	0.140292	0.311623	0.17559	0.166873	0.265972	0.12388	0.13915	0.188352	0.120329	0.0885952	0.136808	0.200091	0.17285	0.145707	0.139697	0.0856713	0.105199	0.107973	0.108475	0.244767	0.106616	0.149617	0.12865
7.2	0	0	0	0	0	0	0	0	1	0	0	0	0	0	0	0	0	0	0	0	1	0	0	0	0.0819701	0.136851	0.303256	0.175273	0.165865	0.293287	0.123237	0.135053	0.188736	0.122505	0.0864423	0.133816	0.201439	0.17897	0.142376	0.136628	0.0908506	0.104645	0.107592	0.105376	0.238775	0.10875	0.158231	0.120251
7.25	0	0	0	0	0	0	0	0	1	0	0	0	0	0	0	0	0	0	0	0	1	0	0	0	0.0802427	0.129655	0.281893	0.17238	0.164616	0.303384	0.120891	0.133265	0.189783	0.122634	0.0880911	0.129341	0.195353	0.183185	0.140997	0.152802	0.0935655	0.103058	0.105638	0.112823	0.241788	0.107405	0.159326	0.120684
7.3	0	0	0	0	0	0	0	0	1	0	0	0	0	0	0	0	0	0	0	0	1	0	0	0	0.0797979	0.129968	0.290761	0.172128	0.165783	0.324408	0.121271	0.136579	0.189769	0.123533	0.0839649	0.134066	0.194025	0.184902	0.133262	0.141349	0.0956956	0.0991439	0.104771	0.109475	0.238388	0.110576	0.157318	0.115659
7.35	0	0	0	0	0	0	0	0	1	0	0	0	0	0	0	0	0	0	0	0	1	0	0	0	0.0811705	0.122021	0.2902	0.17164	0.16088	0.322254	0.119291	0.135354	0.191599	0.123349	0.0823207	0.130791	0.188589	0.182403	0.131788	0.133745	0.0977422	0.0969558	0.103566	0.114932	0.23357	0.112719	0.165438	0.117291
7.4	0	0	0	0	0	0	0	0	1	0	0	0	0	0	0	0	0	0	0	0	1	0	0	0	0.0820849	0.128944	0.300344	0.170119	0.15942	0.333013	0.118598	0.137209	0.192209	0.126639	0.0838122	0.130902	0.188886	0.177251	0.126886	0.139748	0.0967815	0.098003	0.104887	0.119019	0.23593	0.112461	0.165205	0.117225
7.45	0	0	0	0	0	0	0	0	1	0	0	0	0	0	0	0	0	0	0	0	1	0	0	0	0.0841905	0.124	0.309327	0.16971	0.161493	0.330197	0.119572	0.137305	0.18942	0.124347	0.0887056	0.126899	0.18773	0.179779	0.124792	0.139429	0.10242	0.097064	0.105411	0.121583	0.234102	0.10971	0.171566	0.113581
7.5	0	0	0	0	0	0	0	0	1	0	0	0	0	0	0	0	0	0	0	0	1	0	0	0	0.0839137	0.12882	0.313494	0.163417	0.15801	0.330857	0.11763	0.13862	0.191344	0.124527	0.0899428	0.125796	0.189135	0.182246	0.120795	0.135674	0.104216	0.0971126	0.105855	0.123835	0.233483	0.109521	0.162629	0.115961
7.55	0	0	0	0	0	0	0	0	1	0	0	0	0	0	0	0	0	0	0	0	1	0	0	0	0.0822625	0.11877	0.30893	0.162902	0.157759	0.330193	0.116962	0.14229	0.191197	0.125669	0.0922333	0.123991	0.189948	0.17931	0.117559	0.133432	0.107307	0.0983417	0.109478	0.126202	0.228388	0.107597	0.159708	0.130228
7.6	0	0	0	0	0	0	0	0	1	0	0	0	0	0	0	0	0	0	0	0	1	0	0	0	0.0839405	0.12374	0.319739	0.16044	0.158624	0.334826	0.116118	0.140651	0.189364	0.124471	0.0906133	0.117829	0.189614	0.174907	0.116441	0.123357	0.111233	0.0982771	0.111683	0.128071	0.225519	0.106192	0.157267	0.134035
7.65	0	0	0	0	0	0	0	0	1	0	0	0	0	0	0	0	0	0	0	0	1	0	0	0	0.078242	0.126608	0.316973	0.156394	0.155776	0.334162	0.118329	0.140518	0.187969	0.123152	0.095555	0.12161	0.189815	0.173439	0.117561	0.1262	0.117916	0.099268	0.114245	0.1227	0.222607	0.107149	0.152297	0.126858
7.7	0	0	0	0	0	0	0	0	1	0	0	0	0	0	0	0	0	0	0	0	1	0	0	0	0.08076	0.121363	0.325374	0.158337	0.158936	0.328862	0.117523	0.126954	0.186893	0.12473	0.0947704	0.119185	0.192978	0.175906	0.117015	0.143056	0.124766	0.0988292	0.117314	0.124714	0.218132	0.10694	0.152576	0.123962
7.75	0	0	0	0	0	0	0	0	1	0	0	0	0	0	0	0	0	0	0	0	1	0	0	0	0.0777951	0.113865	0.323652	0.156946	0.156602	0.32108	0.11861	0.123811	0.187596	0.122256	0.0941432	0.124018	0.193982	0.17756	0.114208	0.161697	0.129068	0.0985267	0.118628	0.120224	0.217845	0.104279	0.147717	0.120341
7.8	0	0	0	0	0	0	0	0	1	0	0	0	0	0	0	0	0	0	0	0	1	0	0	0	0.0790302	0.120038	0.318016	0.156378	0.157347	0.307668	0.119319	0.126837	0.185378	0.122882	0.0933345	0.128149	0.192482	0.178621	0.117589	0.186518	0.13596	0.0959549	0.120481	0.109427	0.216095	0.105895	0.142041	0.116244
7.85	0	0	0	0	0	0	0	0	0	0	0	0	0	0	0	0	0	0	0	0	1	0	0	0	0.0794711	0.1196	0.319398	0.15568	0.154499	0.308163	0.119952	0.125704	0.184395	0.122292	0.0889666	0.125724	0.191652	0.172876	0.111235	0.183313	0.135918	0.0965492	0.121842	0.110248	0.213581	0.106274	0.141743	0.122133
7.9	0	0	0	0	0	0	0	0	0	0	0	0	0	0	0	0	0	0	0	0	1	0	0	0	0.0792247	0.12397	0.311268	0.154445	0.152377	0.296738	0.117833	0.125261	0.184009	0.11998	0.0834005	0.131069	0.187401	0.172563	0.112712	0.180384	0.137422	0.100672	0.12354	0.11195	0.21285	0.104679	0.143061	0.120731
7.95	0	0	0	0	0	0	0	0	0	0	0	0	0	0	0	0	0	0	0	0	1	0	0	0	0.0785506	0.124585	0.312679	0.154818	0.151069	0.292928	0.118554	0.125312	0.185441	0.119988	0.0913563	0.128348	0.189112	0.173093	0.110714	0.17402	0.138967	0.0967056	0.123915	0.108736	0.211754	0.103035	0.139545	0.129361
8	0	0	0	0	0	0	0	0	0	0	0	0	0	0	0	0	0	0	0	0	1	0	0	0	0.0798163	0.11964	0.310697	0.155257	0.150003	0.305343	0.118606	0.122846	0.188559	0.117778	0.0949904	0.127879	0.18595	0.170064	0.112453	0.178371	0.135918	0.0953489	0.124924	0.105603	0.200744	0.10459	0.138494	0.127551
8.05	0	0	0	0	0	0	0	0	0	0	0	0	0	0	0	0	0	0	0	0	1	0	0	0	0.0797531	0.132423	0.30396	0.154505	0.148123	0.304678	0.117333	0.123012	0.193468	0.120926	0.0933343	0.137352	0.187719	0.172281	0.108646	0.164866	0.133704	0.095955	0.125421	0.105283	0.203591	0.104651	0.140597	0.128323
8.1	0	0	0	0	0	0	0	0	0	0	0	0	0	0	0	0	0	0	0	0	1	0	0	0	0.0801788	0.144906	0.310243	0.155258	0.149291	0.311464	0.119834	0.123304	0.193335	0.122473	0.0967383	0.139784	0.187595	0.168971	0.106433	0.171415	0.126436	0.0949844	0.126086	0.105128	0.201576	0.103903	0.13652	0.129254
8.15	0	0	0	0	0	0	0	0	0	0	0	0	0	0	0	0	0	0	0	0	1	0	0	0	0.081918	0.142216	0.296171	0.152806	0.149674	0.298384	0.119394	0.120516	0.195643	0.122086	0.0910393	0.139679	0.192802	0.167284	0.104435	0.16574	0.120965	0.0958063	0.128006	0.10737	0.205254	0.103585	0.144051	0.123708
8.2	0	0	0	0	0	0	0	0	0	0	0	0	0	0	0	0	0	0	0	0	0	0	0	0	0.0837489	0.147338	0.302947	0.151426	0.145923	0.289773	0.120027	0.123049	0.194899	0.123776	0.0877492	0.143541	0.188762	0.163537	0.100461	0.155946	0.115326	0.0927148	0.12886	0.107619	0.206472	0.104243	0.141671	0.137477
8.25	0	0	0	0	0	0	0	0	0	0	0	0	0	0	0	0	0	0	0	0	0	0	0	0	0.084923	0.144647	0.302735	0.153565	0.146367	0.29391	0.121897	0.122915	0.19219	0.125343	0.09125	0.145811	0.194638	0.161756	0.101938	0.15453	0.10952	0.0938319	0.130895	0.107309	0.202729	0.103037	0.145824	0.132045
8.3	0	0	0	0	0	0	0	0	0	0	0	0	0	0	0	0	0	0	0	0	0	0	0	0	0.0851195	0.138651	0.293622	0.153205	0.141922	0.284803	0.119854	0.118646	0.19049	0.125483	0.0895821	0.147177	0.191438	0.161319	0.0982261	0.152839	0.107598	0.0954594	0.132195	0.106002	0.204081	0.101682	0.151643	0.133337
8.35	0	0	0	0	0	0	0	0	0	0	0	0	0	0	0	0	0	0	0	0	0	0	0	0	0.0853466	0.140617	0.30231	0.151381	0.13802	0.266591	0.124462	0.115824	0.19025	0.126666	0.0902746	0.148381	0.190856	0.157634	0.0976086	0.145931	0.100539	0.0951362	0.132893	0.106055	0.202287	0.103627	0.145259	0.129422
8.4	0	0	0	0	0	0	0	0	0	0	0	0	0	0	0	0	0	0	0	0	0	0	0	0	0.0886899	0.15235	0.29459	0.15263	0.138555	0.258146	0.125916	0.114323	0.188258	0.125235	0.0934485	0.146509	0.188134	0.158289	0.0999665	0.14328	0.0980333	0.0985445	0.133207	0.106107	0.2051	0.100716	0.151559	0.120638
8.45	0	0	0	0	0	0	0	0	0	0	0	0	0	0	0	0	0	0	0	0	0	0	0	0	0.0910708	0.145603	0.291393	0.149863	0.139784	0.247218	0.12959	0.109387	0.186373	0.128029	0.0906549	0.152192	0.184075	0.159319	0.102443	0.151201	0.093564	0.101465	0.133265	0.105931	0.207792	0.101414	0.152958	0.122768
8.5	0	0	0	0	0	0	0	0	0	0	0	0	0	0	0	0	0	0	0	0	0	0	0	0	0.090137	0.162895	0.294602	0.14826	0.142069	0.233476	0.131396	0.112115	0.183797	0.12672	0.0932599	0.151817	0.191116	0.159381	0.101326	0.15061	0.0910578	0.108298	0.13424	0.10287	0.211094	0.10289	0.148238	0.116407
8.55	0	0	0	0	0	0	0	0	0	0	0	0	0	0	0	0	0	0	0	0	0	0	0	0	0.0890809	0.151039	0.288738	0.148894	0.141276	0.258472	0.136661	0.10881	0.184128	0.119891	0.0886387	0.153736	0.189808	0.160318	0.0990658	0.13725	0.0838318	0.112704	0.133387	0.104884	0.216942	0.104924	0.153723	0.112174
8.6	0	0	0	0	0	0	0	0	0	0	0	0	0	0	0	0	0	0	0	0	0	0	0	0	0.0906065	0.16683	0.288817	0.148952	0.143712	0.280157	0.138556	0.117628	0.185985	0.121591	0.0870799	0.152876	0.192627	0.158912	0.0983292	0.139269	0.0864631	0.117948	0.131664	0.105725	0.217962	0.107696	0.153985	0.114758
8.65	0	0	0	0	0	0	0	0	0	0	0	0	0	0	0	0	0	0	0	0	0	0	0	0	0.0918877	0.153621	0.294315	0.147689	0.143976	0.270884	0.136324	0.120632	0.185837	0.124546	0.0862474	0.153554	0.187728	0.156851	0.0975926	0.133187	0.0849176	0.119349	0.128942	0.106669	0.220798	0.108435	0.15508	0.115801
8.7	0	0	0	0	0	0	0	0	0	0	0	0	0	0	0	0	0	0	0	0	0	0	0	0	0.0961325	0.154536	0.282829	0.147642	0.146019	0.272207	0.135114	0.128921	0.184722	0.119946	0.0879688	0.154745	0.191138	0.16116	0.095023	0.134381	0.0873819	0.123981	0.128697	0.111631	0.215005	0.113888	0.153178	0.116007
8.75	0	0	0	0	0	0	0	0	0	0	0	0	0	0	0	0	0	0	0	0	0	0	0	0	0.0916086	0.159208	0.287111	0.143605	0.148575	0.26757	0.129146	0.131534	0.183699	0.120642	0.0830816	0.158553	0.185876	0.163345	0.0931676	0.130909	0.0909739	0.12148	0.129456	0.116769	0.211705	0.115394	0.152319	0.113405
8.8	0	0	0	0	0	0	0	0	0	0	0	0	0	0	0	0	0	0	0	0	0	0	0	0	0.0914385	0.158621	0.283335	0.14433	0.148145	0.247868	0.130524	0.136215	0.180459	0.119567	0.0876958	0.156708	0.186823	0.161471	0.0916454	0.130731	0.0879248	0.126339	0.127106	0.112161	0.211417	0.117309	0.150561	0.115196
8.85	0	0	0	0	0	0	0	0	0	0	0	0	0	0	0	0	0	0	0	0	0	0	0	0	0.094721	0.159536	0.276864	0.143092	0.152239	0.251011	0.130311	0.136438	0.178229	0.117336	0.0904097	0.159193	0.184789	0.159129	0.0912659	0.135083	0.0883006	0.12647	0.125444	0.117164	0.208992	0.124946	0.142458	0.114609
8.9	0	0	0	0	0	0	0	0	0	0	0	0	0	0	0	0	0	0	0	0	0	0	0	0	0.0939856	0.166162	0.285609	0.140598	0.158506	0.228164	0.132205	0.134811	0.178493	0.11537	0.0947817	0.163352	0.182584	0.159722	0.0870776	0.135866	0.0908484	0.12863	0.126527	0.118255	0.214287	0.129173	0.144578	0.116694
8.95	0	0	0	0	0	0	0	0	0	0	0	0	0	0	0	0	0	0	0	0	0	0	0	0	0.0974363	0.162419	0.276299	0.143796	0.161001	0.226673	0.133987	0.129519	0.174789	0.113038	0.097096	0.170816	0.183549	0.159097	0.0887928	0.135826	0.0830794	0.131538	0.124582	0.116802	0.212792	0.126083	0.140752	0.116854
9	0	0	0	0	0	0	0	0	0	0	0	0	0	0	0	0	0	0	0	0	0	0	0	0	0.10298	0.156873	0.280841	0.142087	0.160239	0.228326	0.1365	0.128731	0.174761	0.112246	0.0972802	0.174773	0.18482	0.164124	0.0893654	0.127963	0.0868803	0.130807	0.125106	0.113958	0.214952	0.12392	0.136862	0.118396
9.05	0	0	0	0	0	1	0	0	0	0	0	0	0	0	0	0	0	0	0	0	0	0	0	0	0.101557	0.16455	0.269445	0.14128	0.16189	0.224186	0.132362	0.127781	0.1748	0.110027	0.0948623	0.182426	0.185729	0.164529	0.0920566	0.135883	0.0847501	0.131312	0.126351	0.116937	0.211297	0.120691	0.137892	0.115477
9.1	0	0	0	0	0	1	0	0	0	0	0	0	0	0	0	0	0	0	0	0	0	0	0	0	0.0976135	0.164414	0.264222	0.142672	0.16348	0.224515	0.129272	0.125304	0.171123	0.106794	0.0980844	0.185694	0.188853	0.164467	0.0943669	0.146821	0.0857524	0.130525	0.124703	0.117373	0.212172	0.116743	0.135829	0.112807
9.15	0	0	0	0	0	1	0	0	0	0	0	0	0	0	0	0	0	0	0	0	0	0	0	0	0.0965572	0.154209	0.26604	0.143083	0.160486	0.250835	0.127091	0.123183	0.171666	0.105881	0.103884	0.174648	0.185406	0.163561	0.0959155	0.138959	0.0832463	0.131427	0.124687	0.121641	0.210113	0.117651	0.135079	0.112605
9.2	0	0	0	0	0	1	0	0	0	0	0	0	0	0	0	0	0	0	0	0	0	0	0	0	0.102605	0.169401	0.258703	0.142944	0.161533	0.230803	0.133062	0.124854	0.171837	0.104168	0.100377	0.178942	0.186849	0.163092	0.0947504	0.139194	0.0829121	0.129393	0.123875	0.112048	0.213148	0.116844	0.133817	0.110093
9.25	0	0	0	0	0	1	0	0	0	0	0	0	0	0	0	0	0	0	0	0	0	0	0	0	0.101381	0.160849	0.261622	0.143354	0.161314	0.215405	0.137581	0.124904	0.170615	0.103913	0.0975237	0.173886	0.185637	0.16228	0.0940614	0.125844	0.0791946	0.125694	0.12156	0.104531	0.213337	0.1181	0.134301	0.111273
9.3	0	0	0	0	0	1	0	0	0	0	0	0	0	0	0	0	0	0	0	0	0	0	0	0	0.101822	0.164319	0.246637	0.141971	0.163719	0.202988	0.130605	0.127839	0.171716	0.104356	0.0934721	0.180217	0.187653	0.159563	0.0923249	0.131567	0.0783174	0.128115	0.122138	0.107687	0.213492	0.121231	0.134594	0.109327
9.35	0	0	0	0	0	1	0	0	0	0	0	0	0	0	0	0	0	0	0	0	0	0	0	0	0.102156	0.173801	0.238316	0.143298	0.161389	0.188915	0.134632	0.129085	0.169233	0.102005	0.0929424	0.176631	0.190568	0.161092	0.0928499	0.123296	0.0828701	0.131182	0.124698	0.107718	0.217436	0.123744	0.13588	0.104664
9.4	0	0	0	0	0	1	0	0	0	0	0	0	0	0	0	0	0	0	0	0	0	0	0	0	0.097173	0.167052	0.242858	0.141731	0.15743	0.197687	0.128754	0.131491	0.169975	0.102753	0.0897865	0.178092	0.186605	0.159437	0.0953745	0.137114	0.0837472	0.135235	0.124978	0.105277	0.219297	0.126885	0.141495	0.108402
9.45	0	0	0	0	0	1	0	0	0	0	0	0	0	0	0	0	0	0	0	0	0	0	0	0	0.0963	0.155644	0.250095	0.139484	0.151965	0.199341	0.130913	0.135564	0.170465	0.101667	0.0920282	0.177799	0.1878	0.156939	0.0936857	0.130078	0.0869215	0.133656	0.12412	0.106575	0.218223	0.12528	0.149741	0.100523
9.5	0	0	0	0	0	1	0	0	0	0	0	0	0	0	0	0	0	0	0	0	0	0	0	0	0.098605	0.149646	0.251508	0.140915	0.153375	0.245857	0.130095	0.141464	0.167106	0.0998937	0.0923094	0.17876	0.186531	0.157157	0.102471	0.138545	0.0878822	0.133153	0.127462	0.102607	0.216307	0.121831	0.148045	0.106391
9.55	0	0	0	0	0	1	0	0	0	0	0	0	0	0	0	0	0	0	0	0	0	0	0	0	0.0986793	0.130121	0.247331	0.140736	0.156986	0.231122	0.131447	0.137343	0.164544	0.0994362	0.0939944	0.212129	0.187611	0.15547	0.10878	0.137272	0.087005	0.127291	0.128855	0.0998549	0.217825	0.121313	0.150695	0.0991232
9.6	0	0	0	0	0	1	0	0	0	0	0	0	0	0	0	0	0	0	0	0	0	0	0	0	0.0971033	0.126528	0.240199	0.13892	0.156858	0.210924	0.131991	0.143702	0.167702	0.0973182	0.0898464	0.211242	0.186132	0.157063	0.111115	0.139839	0.0857518	0.126358	0.1295	0.0984833	0.219221	0.122689	0.158606	0.108885
9.65	0	0	0	0	0	1	0	0	0	0	0	0	0	0	0	0	0	0	0	0	0	0	0	0	0.0963371	0.126992	0.241091	0.138728	0.156609	0.202976	0.132637	0.135158	0.169426	0.0988759	0.0960574	0.190454	0.188014	0.157125	0.117424	0.133765	0.0847911	0.12155	0.13123	0.101951	0.21983	0.121483	0.152692	0.103905
9.7	0	0	0	0	0	1	0	0	0	1	0	0	0	0	0	0	0	0	0	0	0	0	0	0	0.0932176	0.124601	0.232859	0.138012	0.155818	0.206285	0.133837	0.139747	0.173167	0.0990665	0.0940514	0.185708	0.189113	0.156718	0.119306	0.147443	0.0852087	0.119938	0.129097	0.100559	0.221426	0.122929	0.146409	0.102684
9.75	0	0	0	0	0	1	0	0	0	1	0	0	0	0	0	0	0	0	0	0	0	0	0	0	0.0896702	0.125365	0.22205	0.136248	0.153158	0.199331	0.134256	0.135523	0.175927	0.0958551	0.093776	0.201633	0.19262	0.157186	0.12264	0.135882	0.0829949	0.119754	0.129075	0.0998412	0.221714	0.12629	0.141184	0.103637
9.8	0	0	0	0	0	1	0	0	0	1	0	0	0	0	0	0	0	0	0	0	0	0	0	0	0.0868104	0.127633	0.205131	0.137875	0.153723	0.234093	0.135633	0.134551	0.174997	0.0951345	0.095352	0.214602	0.19836	0.162869	0.123403	0.146954	0.0867123	0.118176	0.13129	0.101377	0.22198	0.134076	0.14085	0.111724
9.85	0	0	0	0	0	1	0	0	0	1	0	0	0	0	0	0	0	0	0	0	0	0	0	0	0.0847298	0.126294	0.207038	0.135613	0.15444	0.221179	0.134979	0.136509	0.179879	0.095629	0.0959237	0.22347	0.197244	0.167771	0.120929	0.146092	0.0882577	0.118865	0.128403	0.104669	0.220563	0.143877	0.133747	0.109348
9.9	0	0	0	0	0	1	0	0	0	1	0	0	0	0	0	0	0	0	0	0	0	0	0	0	0.0869737	0.129614	0.20796	0.135289	0.15181	0.207107	0.137012	0.141283	0.184483	0.0971056	0.0973061	0.219898	0.195727	0.173797	0.119835	0.156066	0.0902207	0.120278	0.128845	0.105914	0.223742	0.144316	0.135322	0.118884
9.95	0	0	0	0	0	1	0	0	0	1	0	0	0	0	0	0	0	0	0	0	0	0	0	0	0.0856724	0.119857	0.218295	0.135869	0.147583	0.200814	0.137581	0.141334	0.186951	0.0966483	0.100153	0.216475	0.19121	0.171642	0.115195	0.153421	0.091599	0.117682	0.128331	0.10313	0.229624	0.14962	0.135502	0.135327
10	0	0	0	0	0	1	0	0	0	1	0	0	0	0	0	0	0	0	0	0	0	0	0	0	0.0868314	0.123628	0.228773	0.133606	0.14625	0.183762	0.139993	0.143511	0.189312	0.0959582	0.101148	0.211972	0.192539	0.172641	0.118933	0.158045	0.0931862	0.121543	0.126044	0.100314	0.227088	0.144187	0.133483	0.126089
10.05	0	0	0	0	0	1	0	0	0	1	0	0	0	0	0	0	0	0	0	0	0	0	0	0	0.0873486	0.110865	0.22816	0.132811	0.143742	0.191375	0.142127	0.141481	0.189138	0.0967767	0.1061	0.201654	0.18915	0.175981	0.114721	0.15307	0.0942721	0.118119	0.126224	0.098526	0.229249	0.151774	0.140064	0.120135
10.1	0	0	0	0	0	1	0	0	0	1	0	0	0	0	0	0	0	0	0	0	0	0	0	0	0.0907693	0.117792	0.225926	0.132552	0.145544	0.193691	0.142028	0.139349	0.189628	0.0998934	0.10914	0.186707	0.185685	0.169018	0.117365	0.154129	0.093729	0.110992	0.127866	0.0990753	0.229559	0.157477	0.136328	0.114521
10.15	0	0	0	0	0	1	0	0	0	1	0	0	0	0	0	0	0	0	0	0	0	0	0	0	0.0891012	0.102173	0.216742	0.131166	0.14379	0.191538	0.146193	0.143697	0.189694	0.101329	0.107437	0.177617	0.180271	0.168955	0.114248	0.155873	0.089928	0.109801	0.12752	0.0966743	0.227532	0.150011	0.13455	0.111964
10.2	0	0	0	0	0	1	0	0	0	1	0	0	0	0	0	0	0	0	0	0	0	0	0	0	0.089114	0.113009	0.215608	0.133657	0.145501	0.183756	0.145262	0.139036	0.189467	0.103555	0.114277	0.167298	0.180664	0.171265	0.117034	0.155698	0.089385	0.103695	0.126541	0.0966833	0.227555	0.153969	0.129947	0.11029
10.25	0	0	0	0	0	1	0	0	0	1	0	0	0	0	0	0	0	0	0	0	0	0	0	0	0.0874458	0.108212	0.229647	0.133018	0.140342	0.192197	0.148228	0.138007	0.190036	0.103078	0.112852	0.167814	0.174257	0.173607	0.117083	0.160185	0.0873383	0.107432	0.127779	0.0981363	0.228763	0.157628	0.12905	0.105332
10.3	0	0	0	0	0	1	0	0	0	1	0	0	0	0	0	0	0	0	0	0	0	0	0	0	0.0867098	0.112734	0.216931	0.1331	0.141149	0.222489	0.150312	0.146274	0.190871	0.102458	0.113847	0.168249	0.184448	0.173887	0.115442	0.158913	0.0883824	0.110421	0.12649	0.0985712	0.228231	0.156223	0.130561	0.10624
10.35	0	0	0	0	0	1	0	0	0	1	0	0	0	0	0	0	0	0	0	0	0	0	0	0	0.0871352	0.108238	0.216927	0.133547	0.138401	0.20196	0.153102	0.151519	0.192237	0.102234	0.117383	0.162964	0.179913	0.179539	0.115039	0.153253	0.0868369	0.108607	0.125679	0.0955049	0.234446	0.153761	0.132168	0.102437
10.4	0	0	0	0	0	1	0	0	0	1	1	0	0	0	0	0	0	0	0	0	0	0	0	0	0.0799496	0.108401	0.213593	0.133065	0.138787	0.210401	0.151665	0.155661	0.191772	0.103073	0.114131	0.1641	0.181185	0.177353	0.112088	0.157192	0.0872128	0.111528	0.124094	0.0929578	0.233782	0.15434	0.135348	0.103119
10.45	0	0	0	0	0	1	0	0	0	1	1	0	0	0	0	0	0	0	0	0	0	0	0	0	0.0810321	0.10646	0.223201	0.135347	0.136973	0.229602	0.154556	0.157643	0.193191	0.103861	0.116892	0.161176	0.178464	0.177602	0.109066	0.143445	0.0871292	0.110893	0.125898	0.0940262	0.240118	0.153114	0.137276	0.100267
10.5	0	0	0	0	0	1	0	0	0	1	1	0	0	0	0	0	0	0	0	0	0	0	0	0	0.0790732	0.115042	0.232663	0.136043	0.139318	0.252279	0.157989	0.158486	0.19104	0.10065	0.121989	0.159047	0.182792	0.177446	0.109115	0.150948	0.0861685	0.111187	0.125754	0.093827	0.239287	0.146016	0.1515	0.100631
10.55	0	0	0	0	0	1	0	0	0	1	1	0	0	0	0	0	0	0	0	0	0	0	0	0	0.076671	0.118362	0.238188	0.137748	0.13413	0.228936	0.153879	0.158307	0.190003	0.0990487	0.121617	0.153114	0.178964	0.171544	0.107069	0.147484	0.0845812	0.114029	0.127208	0.0946046	0.240185	0.133714	0.152498	0.100339
10.6	0	0	0	0	0	1	0	0	0	1	1	0	0	0	0	0	0	0	0	0	0	0	0	0	0.0754151	0.118977	0.236272	0.137148	0.136957	0.251613	0.152039	0.153704	0.191847	0.100292	0.121874	0.157731	0.174162	0.174853	0.101548	0.148543	0.0839128	0.112703	0.124585	0.0907893	0.236342	0.13199	0.143592	0.10102
10.65	0	0	0	0	0	1	0	0	0	1	1	0	0	0	0	0	0	0	0	0	0	0	0	0	0.0797531	0.121546	0.241912	0.139665	0.135234	0.234561	0.149517	0.152215	0.192098	0.0977092	0.121236	0.155063	0.180513	0.177538	0.105382	0.140968	0.0852911	0.108819	0.126342	0.0925538	0.225476	0.127354	0.138681	0.0989158
10.7	0	0	0	0	0	1	0	0	0	1	1	0	0	0	0	0	0	0	0	0	0	0	0	0	0.079995	0.104871	0.246742	0.141357	0.137368	0.220654	0.149557	0.156483	0.191407	0.0970395	0.122557	0.160275	0.179703	0.177788	0.0996934	0.140109	0.0932271	0.107403	0.124757	0.0911282	0.244285	0.133994	0.131057	0.0980797
10.75	0	0	0	0	0	1	0	0	0	1	1	0	0	0	0	0	0	0	0	0	0	0	0	0	0.0838135	0.117212	0.251021	0.14039	0.137603	0.217011	0.146292	0.145719	0.188884	0.0987184	0.125295	0.16075	0.175837	0.173478	0.0966	0.128011	0.0947307	0.10566	0.1246	0.0908248	0.244252	0.135062	0.138011	0.10012
10.8	0	0	0	0	0	1	0	0	0	1	1	0	0	0	0	0	0	0	0	0	0	0	0	0	0.0839026	0.118729	0.254663	0.140615	0.138562	0.215188	0.14594	0.148758	0.19025	0.0994761	0.125685	0.159823	0.173747	0.177162	0.0926496	0.127564	0.0938117	0.10549	0.123864	0.0938053	0.250112	0.133557	0.146218	0.0991479
10.85	0	0	0	0	0	1	0	0	0	1	1	0	0	0	0	0	0	0	0	0	0	0	0	0	0.078428	0.114232	0.248985	0.142556	0.138075	0.241673	0.144492	0.144833	0.188789	0.0976525	0.120533	0.165061	0.171562	0.169387	0.0926509	0.126569	0.0944382	0.104687	0.121512	0.0939176	0.248827	0.132271	0.138625	0.0969304
10.9	0	0	0	0	0	1	0	0	0	1	1	0	0	0	0	0	0	0	0	0	0	0	0	0	0.0795105	0.118304	0.249501	0.142728	0.136774	0.262197	0.144292	0.144136	0.18916	0.0966792	0.125545	0.161853	0.173559	0.167544	0.0882958	0.118585	0.0905537	0.105208	0.117516	0.0962123	0.241882	0.124226	0.139526	0.104179
10.95	0	0	0	0	0	1	0	0	0	1	1	0	0	0	0	0	0	0	0	0	0	0	0	0	0.0786365	0.121324	0.251406	0.143555	0.137161	0.280901	0.144899	0.145417	0.187832	0.0963234	0.123516	0.164259	0.171298	0.169168	0.0960576	0.129239	0.0898853	0.106125	0.116531	0.0991723	0.24329	0.125772	0.139704	0.0997198
11	0	0	0	0	0	0	0	0	0	1	1	0	0	0	0	0	0	0	0	0	0	0	0	0	0.0764021	0.132163	0.253601	0.143518	0.13833	0.303081	0.144069	0.143272	0.192436	0.095755	0.121365	0.161806	0.171939	0.168512	0.0952019	0.124545	0.0857084	0.109533	0.117365	0.101904	0.246558	0.122103	0.133106	0.0987479
11.05	0	0	0	0	0	0	0	0	0	1	1	0	0	0	0	0	0	0	0	0	0	0	0	0	0.0781114	0.131124	0.263927	0.142956	0.135615	0.321619	0.145471	0.147575	0.194492	0.0960268	0.126909	0.168178	0.171186	0.165264	0.0993216	0.119713	0.0853742	0.111708	0.115808	0.102058	0.239292	0.124207	0.13338	0.0951262
11.1	0	0	0	0	0	0	0	0	0	1	1	0	0	0	0	0	0	0	0	0	0	0	0	0	0.078827	0.131137	0.277495	0.143784	0.132839	0.32857	0.142496	0.145098	0.1953	0.0939604	0.125206	0.167629	0.170185	0.166169	0.102037	0.118171	0.079986	0.112874	0.114157	0.103396	0.24061	0.123819	0.128483	0.0901684
11.15	0	0	0	0	0	0	0	0	0	1	1	0	0	0	0	0	0	0	0	0	0	0	0	0	0.0765772	0.132955	0.291553	0.146628	0.131479	0.338335	0.142246	0.150608	0.200169	0.0939084	0.122209	0.165284	0.174932	0.161422	0.102229	0.121699	0.0825756	0.11635	0.115563	0.101128	0.231528	0.126391	0.140401	0.100294
11.2	0	0	0	0	0	0	0	0	0	1	1	0	0	0	0	0	0	0	0	0	0	0	0	0	0.0781336	0.126804	0.293515	0.144612	0.127137	0.338333	0.140986	0.148348	0.197143	0.0953645	0.121353	0.17001	0.17059	0.157457	0.104825	0.113992	0.0867107	0.117902	0.113858	0.103018	0.234984	0.127857	0.148932	0.100477
11.25	0	0	0	0	0	0	0	0	0	1	1	0	0	0	0	0	0	0	0	0	0	0	0	0	0.0781309	0.132982	0.306039	0.144168	0.125235	0.347435	0.141733	0.153329	0.198906	0.094776	0.121888	0.172226	0.172186	0.157394	0.0994459	0.112313	0.081949	0.119	0.11251	0.104825	0.22949	0.132334	0.156339	0.102222
11.3	0	0	0	0	0	0	0	0	0	1	1	0	0	0	0	0	0	0	0	0	0	0	0	0	0.0773637	0.131942	0.301432	0.144602	0.125201	0.321279	0.141621	0.150116	0.202329	0.0940053	0.123549	0.172392	0.173419	0.156644	0.100399	0.105703	0.0784821	0.123415	0.111943	0.102473	0.229967	0.139273	0.143056	0.101273
11.35	0	0	0	0	0	0	0	0	0	1	1	0	0	0	0	0	0	0	0	0	0	0	0	0	0.0784004	0.136767	0.297288	0.143424	0.131129	0.327237	0.143049	0.153316	0.200829	0.0942063	0.123334	0.171977	0.167663	0.158861	0.100377	0.107861	0.0827842	0.121243	0.108791	0.100652	0.225337	0.140022	0.138576	0.105669
11.4	0	0	0	0	0	0	0	0	0	1	1	0	0	0	0	0	0	0	0	0	0	0	0	1	0.0759517	0.138285	0.294389	0.145535	0.133654	0.312833	0.14406	0.150471	0.204875	0.0934762	0.122285	0.172183	0.171933	0.163919	0.101188	0.125637	0.0781479	0.122286	0.111524	0.0982481	0.222015	0.146781	0.133018	0.108479
11.45	0	0	0	0	0	0	0	0	0	1	1	0	0	0	0	0	0	0	0	0	0	0	0	1	0.0769578	0.131982	0.299359	0.146323	0.137836	0.313163	0.139849	0.145867	0.203932	0.0921286	0.121973	0.179392	0.16738	0.168945	0.106402	0.139028	0.0769365	0.116877	0.108385	0.101604	0.221018	0.144499	0.131251	0.10608
11.5	0	0	0	0	0	0	0	0	0	1	1	0	0	0	0	0	0	0	0	0	0	0	0	1	0.0773677	0.124628	0.287086	0.145	0.141836	0.304719	0.142046	0.148779	0.199711	0.0907406	0.122763	0.182094	0.16657	0.172536	0.112355	0.144747	0.0768112	0.119323	0.109764	0.102028	0.221993	0.142465	0.128697	0.108415
11.55	0	0	0	0	0	0	0	0	0	1	1	0	0	0	0	0	0	0	0	0	0	0	0	1	0.0769368	0.129302	0.283551	0.145552	0.140868	0.297765	0.142426	0.146163	0.199869	0.0926522	0.118423	0.187454	0.169331	0.173566	0.116689	0.136082	0.0765187	0.11662	0.111346	0.103221	0.225472	0.137621	0.128007	0.109526
11.6	0	0	0	0	0	0	0	0	0	1	1	0	0	0	0	0	0	0	0	0	0	0	0	1	0.0774843	0.121947	0.267403	0.146929	0.143182	0.313985	0.147738	0.148869	0.202694	0.0893513	0.11995	0.189846	0.16369	0.180622	0.116024	0.138651	0.0775211	0.119654	0.10847	0.105807	0.223379	0.146614	0.131012	0.106267
11.65	0	0	0	0	0	0	0	0	0	1	1	0	0	0	0	0	0	0	0	0	0	0	0	1	0.0783834	0.118953	0.274544	0.147074	0.139113	0.318618	0.144638	0.151173	0.196257	0.0902306	0.119736	0.188635	0.164332	0.188709	0.113716	0.139301	0.0781476	0.115254	0.109109	0.108914	0.231443	0.150293	0.131318	0.118385
11.7	0	0	0	0	0	0	0	0	0	1	1	0	0	0	0	0	0	0	0	0	0	0	0	1	0.0814687	0.117613	0.272572	0.147612	0.140313	0.33517	0.145712	0.155154	0.199826	0.0907859	0.11934	0.194603	0.164419	0.197264	0.114908	0.127898	0.0774793	0.119409	0.110367	0.106749	0.234899	0.160502	0.142568	0.123845
11.75	0	0	0	0	0	0	0	0	0	1	1	0	0	0	0	0	0	0	0	0	0	0	0	1	0.0801969	0.123491	0.280175	0.148203	0.143169	0.333347	0.141476	0.158538	0.203288	0.0902887	0.117625	0.194687	0.167848	0.196389	0.121599	0.123071	0.0752237	0.115337	0.110252	0.103013	0.234246	0.160064	0.135963	0.11318
11.8	0	0	0	0	0	0	0	0	0	1	1	0	0	0	0	0	0	0	0	0	0	0	0	1	0.0789404	0.120346	0.276612	0.150615	0.13922	0.323248	0.141163	0.160635	0.201403	0.0915322	0.1166	0.193152	0.174581	0.20023	0.124171	0.115916	0.0720075	0.122762	0.112499	0.100141	0.240937	0.164232	0.144819	0.111642
11.85	0	0	0	0	0	0	0	0	0	1	1	0	0	0	0	0	0	0	0	0	0	0	0	1	0.0805734	0.12081	0.282392	0.149213	0.14325	0.336157	0.143637	0.164076	0.201057	0.0845882	0.118188	0.200591	0.174	0.199636	0.125029	0.109172	0.0755577	0.12187	0.112606	0.0951156	0.238788	0.174491	0.141268	0.115245
11.9	0	0	0	0	0	0	0	0	0	1	1	0	0	0	0	0	0	0	0	0	0	0	0	1	0.0793321	0.116011	0.285627	0.149502	0.146287	0.3345	0.142769	0.163035	0.201759	0.0917523	0.117127	0.194333	0.172599	0.194733	0.118865	0.111193	0.0750982	0.123105	0.112585	0.0932409	0.246997	0.177333	0.145351	0.121249
11.95	0	0	0	0	0	0	0	0	0	1	1	0	0	0	0	0	0	0	0	0	0	0	0	1	0.0780143	0.117077	0.291667	0.152072	0.145139	0.322415	0.144083	0.158442	0.202289	0.09587	0.11534	0.195713	0.170414	0.188582	0.116652	0.108422	0.0791079	0.127283	0.112147	0.0884127	0.247185	0.187851	0.161009	0.125599
12	0	0	0	0	0	0	0	0	0	1	1	0	0	0	0	0	0	0	0	0	0	0	0	1	0.0797696	0.113481	0.2842	0.15362	0.139927	0.315958	0.141121	0.160125	0.201664	0.0961115	0.120279	0.187944	0.163628	0.183523	0.11363	0.109348	0.0758917	0.133598	0.113815	0.0881391	0.250642	0.190922	0.156605	0.126711
12.05	0	0	0	0	0	0	0	0	0	1	1	0	0	0	0	0	0	0	0	0	0	0	0	1	0.0816779	0.117103	0.286595	0.15341	0.141609	0.317777	0.143671	0.16505	0.204675	0.101008	0.118649	0.188838	0.167324	0.183585	0.113965	0.10685	0.0826999	0.134709	0.114608	0.0870024	0.255427	0.197463	0.18273	0.11831
12.1	0	0	0	0	0	0	0	0	0	0	1	0	0	0	0	0	0	0	0	0	0	0	0	1	0.0819655	0.114861	0.290003	0.154866	0.140822	0.323072	0.141328	0.165158	0.206373	0.101017	0.11362	0.185063	0.168596	0.188081	0.114657	0.111748	0.0800685	0.139904	0.114661	0.0889335	0.251794	0.205489	0.182781	0.117678
12.15	0	0	0	0	0	0	0	0	0	0	1	0	0	0	0	0	0	0	0	0	0	0	0	1	0.0819473	0.113069	0.286557	0.154958	0.142594	0.338961	0.143184	0.169059	0.202868	0.101866	0.112547	0.185296	0.167194	0.184396	0.116967	0.109798	0.0789824	0.137666	0.115347	0.0842293	0.256225	0.218271	0.194809	0.124316
12.2	0	0	0	1	0	0	0	0	0	0	1	0	0	0	0	0	0	0	0	0	0	0	0	1	0.0837333	0.11624	0.291034	0.15505	0.143674	0.344587	0.145531	0.177087	0.198408	0.101197	0.113107	0.183734	0.16564	0.182116	0.115111	0.0997706	0.0837022	0.136107	0.115757	0.0897069	0.252548	0.229637	0.193767	0.126854
12.25	0	0	0	1	0	0	0	0	0	0	1	0	0	0	0	0	0	0	0	0	0	0	0	1	0.0831799	0.120766	0.294181	0.158079	0.14379	0.34293	0.144146	0.182149	0.199456	0.101307	0.114973	0.180998	0.169184	0.180929	0.114232	0.115211	0.0863336	0.133078	0.116745	0.0879458	0.248816	0.23516	0.181614	0.12509
12.3	0	0	0	1	0	0	0	0	0	0	1	0	0	0	0	0	0	0	0	0	0	0	0	1	0.0816479	0.117319	0.294263	0.158447	0.14478	0.335976	0.146217	0.185844	0.200171	0.102884	0.111432	0.179841	0.170417	0.181179	0.114567	0.129555	0.0884637	0.131622	0.118319	0.0897522	0.253413	0.242917	0.209402	0.137458
12.35	0	0	0	1	0	0	0	0	0	0	1	0	0	0	0	0	0	0	0	0	0	0	0	1	0.0849936	0.121845	0.295762	0.158093	0.144926	0.328525	0.139762	0.184343	0.196733	0.103146	0.110601	0.176673	0.171708	0.179055	0.110783	0.147594	0.0946036	0.131873	0.122732	0.088199	0.255706	0.25188	0.199145	0.134946
12.4	0	0	0	1	0	0	0	0	0	0	1	0	0	0	0	0	0	0	0	0	1	0	0	1	0.0856176	0.114037	0.30102	0.158408	0.144652	0.307502	0.143598	0.181624	0.198537	0.103751	0.111874	0.178728	0.173819	0.175277	0.115188	0.144549	0.0996575	0.131978	0.125982	0.0920857	0.251032	0.2489	0.207559	0.140202
12.45	0	0	0	1	0	0	0	0	0	0	1	0	0	0	0	0	0	0	0	0	1	0	0	1	0.0839173	0.117208	0.300552	0.160597	0.146153	0.307003	0.141318	0.175192	0.199305	0.103153	0.106882	0.176261	0.170604	0.174402	0.110214	0.143011	0.109515	0.135442	0.130253	0.0900955	0.25028	0.254543	0.20412	0.139298
12.5	0	0	0	1	0	0	0	0	0	0	1	0	0	0	0	0	0	0	0	0	1	0	0	1	0.0865138	0.10925	0.302687	0.159221	0.144103	0.302864	0.142922	0.171771	0.201799	0.107007	0.104007	0.169666	0.170043	0.172029	0.11062	0.150097	0.112647	0.132064	0.135581	0.0868048	0.248375	0.269299	0.195084	0.127613
12.55	0	0	0	1	0	0	0	0	0	0	1	0	0	0	0	0	0	0	0	0	1	0	0	1	0.08804	0.118889	0.301063	0.160034	0.147109	0.282999	0.139658	0.170604	0.203616	0.106763	0.106889	0.167955	0.169749	0.167688	0.110693	0.142945	0.118161	0.133232	0.133837	0.0853344	0.247987	0.280605	0.221255	0.115589
12.6	0	0	0	1	0	0	0	0	0	0	1	0	0	0	0	0	0	0	0	0	1	0	0	1	0.0856975	0.126122	0.298889	0.161804	0.151258	0.285976	0.140883	0.165068	0.202407	0.109483	0.107038	0.166758	0.169416	0.168218	0.109647	0.145788	0.122797	0.127614	0.132753	0.0859132	0.245429	0.30239	0.217237	0.111469
12.65	0	0	0	1	0	0	0	0	0	0	1	0	0	0	0	0	0	0	0	0	1	0	0	1	0.0847923	0.125534	0.30059	0.163574	0.151495	0.278361	0.138591	0.160774	0.198969	0.107215	0.10276	0.16363	0.168932	0.166813	0.106029	0.146303	0.120876	0.131022	0.129482	0.0829966	0.245751	0.312499	0.230286	0.106103
12.7	0	0	0	1	0	0	0	0	0	0	1	0	0	0	0	0	0	0	0	0	1	0	0	1	0.0884593	0.129608	0.29382	0.16259	0.153297	0.290277	0.139967	0.162549	0.198039	0.108459	0.104469	0.16667	0.169974	0.163721	0.108435	0.138058	0.124509	0.128967	0.12537	0.0824517	0.245629	0.326547	0.257861	0.103002
12.75	0	0	0	1	0	0	0	0	0	0	1	0	0	0	0	0	0	0	0	0	1	0	0	1	0.088701	0.138196	0.292631	0.162682	0.156573	0.290606	0.137599	0.161278	0.192863	0.107344	0.107871	0.164622	0.169986	0.162784	0.107698	0.138847	0.129689	0.134252	0.121346	0.0807831	0.245131	0.330326	0.246364	0.0991086
12.8	0	0	0	1	0	0	0	0	0	0	1	0	0	0	0	0	0	0	0	0	1	0	0	1	0.0878111	0.141217	0.294736	0.161226	0.159969	0.276866	0.139064	0.165869	0.194056	0.109994	0.10773	0.167756	0.16931	0.155634	0.107462	0.13553	0.14247	0.135398	0.119576	0.0825998	0.242307	0.327974	0.297929	0.0994502
12.85	0	0	0	1	0	0	0	0	0	0	1	0	0	0	0	0	0	0	0	0	1	0	0	1	0.0862482	0.14093	0.289182	0.162563	0.157137	0.270409	0.136772	0.162265	0.195528	0.110195	0.103137	0.169028	0.168844	0.15529	0.10513	0.139057	0.147106	0.13417	0.116724	0.0808479	0.237223	0.315662	0.287752	0.0951035
12.9	0	0	0	1	0	0	0	0	0	0	1	0	0	0	0	0	0	0	0	0	1	0	0	1	0.0833396	0.136581	0.283078	0.160503	0.15951	0.264117	0.137896	0.161948	0.194027	0.109678	0.104762	0.170691	0.165534	0.159161	0.101346	0.133003	0.144809	0.137408	0.11381	0.0789085	0.2377	0.310119	0.326179	0.0919119
12.95	0	0	0	1	0	0	0	0	0	0	1	0	0	0	0	0	0	0	0	0	1	0	0	1	0.0827095	0.132834	0.285155	0.161827	0.159086	0.27653	0.137407	0.155136	0.195035	0.10654	0.105479	0.171356	0.164018	0.159161	0.0970621	0.13653	0.148568	0.138882	0.111866	0.0783424	0.238376	0.308205	0.300314	0.0952658
13	0	0	0	1	0	0	0	0	0	0	1	0	0	0	0	0	0	0	0	0	1	0	0	1	0.082737	0.125626	0.283186	0.162758	0.163264	0.280004	0.138204	0.150313	0.193986	0.106275	0.103693	0.168606	0.166626	0.161752	0.0915878	0.13034	0.14485	0.141916	0.111361	0.0763508	0.242918	0.314696	0.300965	0.0956074
13.05	0	0	0	1	0	0	0	0	0	0	1	0	0	0	0	0	0	0	0	0	1	0	0	1	0.0811587	0.130453	0.276505	0.164266	0.166148	0.298707	0.137525	0.147398	0.191291	0.106264	0.0986165	0.166923	0.169215	0.159878	0.0894941	0.131814	0.141801	0.14088	0.111072	0.0757949	0.243682	0.313201	0.283577	0.0915778
13.1	0	0	0	1	0	0	0	0	0	0	1	0	0	0	0	0	0	0	0	0	1	0	0	1	0.0805897	0.126555	0.284854	0.162691	0.167137	0.301519	0.142243	0.145392	0.19263	0.103541	0.102031	0.164187	0.168997	0.156225	0.0949948	0.134931	0.134366	0.142659	0.109511	0.0761651	0.2418	0.319133	0.312854	0.0983517
13.15	0	0	0	1	0	0	0	0	0	0	1	0	0	0	0	0	0	0	0	0	1	0	0	1	0.0808924	0.134843	0.276382	0.161536	0.168186	0.302014	0.134529	0.148201	0.191421	0.104187	0.100777	0.162571	0.166298	0.15382	0.0943295	0.135994	0.130607	0.144235	0.108401	0.0750264	0.237103	0.31057	0.290299	0.0945486
13.2	0	0	0	1	0	0	0	0	0	0	1	0	0	0	0	0	0	0	0	0	1	0	0	1	0.0812716	0.133653	0.27158	0.161312	0.164062	0.30913	0.128025	0.146079	0.190213	0.10022	0.10118	0.162115	0.168524	0.149136	0.0925929	0.134048	0.12029	0.145743	0.106773	0.0767494	0.237514	0.320291	0.281856	0.0881408
13.25	0	0	0	1	0	0	0	0	0	0	1	0	0	0	0	0	0	0	0	0	1	0	0	1	0.0828284	0.125993	0.268918	0.160891	0.168179	0.302838	0.124699	0.150832	0.189535	0.100947	0.101002	0.157058	0.16949	0.143266	0.0949749	0.129912	0.119037	0.141791	0.104312	0.075725	0.236694	0.316283	0.265541	0.0887769
13.3	0	0	0	1	0	0	0	0	0	0	1	0	0	0	0	0	0	0	0	0	1	0	0	1	0.0824888	0.137591	0.267383	0.159001	0.168176	0.29456	0.124576	0.143537	0.189255	0.096899	0.102264	0.155496	0.166543	0.146544	0.0929288	0.127829	0.123465	0.166146	0.102933	0.0764073	0.237116	0.324469	0.268781	0.0957094
13.35	0	0	0	1	0	0	0	0	0	0	1	0	0	0	0	0	0	0	0	0	1	0	0	1	0.0826386	0.134746	0.271426	0.160587	0.162188	0.295055	0.126684	0.142634	0.189134	0.0959873	0.101602	0.159224	0.17022	0.142953	0.0958583	0.133408	0.131108	0.160747	0.102422	0.0760801	0.235532	0.326803	0.260094	0.0900263
13.4	0	0	0	1	0	0	0	0	0	0	1	0	0	0	0	0	0	0	0	0	1	0	0	1	0.0843178	0.119564	0.265758	0.161635	0.161372	0.287605	0.125615	0.139558	0.190819	0.0943977	0.0981593	0.16194	0.167998	0.14264	0.0919791	0.128725	0.133823	0.138018	0.104494	0.0787502	0.233085	0.33102	0.241893	0.0939239
13.45	0	0	0	1	0	0	0	0	0	0	1	0	0	0	0	0	0	0	0	0	1	0	0	1	0.0818828	0.114763	0.26197	0.162487	0.159114	0.293231	0.126323	0.140792	0.188827	0.0943562	0.0989855	0.16058	0.167532	0.144201	0.0870999	0.132663	0.13754	0.142951	0.103788	0.0778297	0.234038	0.329256	0.25434	0.102102
13.5	0	0	0	1	0	0	0	0	0	0	1	0	0	0	0	0	0	0	0	0	1	0	0	1	0.0838832	0.108908	0.260204	0.161134	0.157247	0.288595	0.125582	0.136762	0.189118	0.097552	0.100791	0.15918	0.171247	0.142108	0.0913151	0.1366	0.142177	0.130228	0.105429	0.0771069	0.228278	0.337073	0.282966	0.101674
13.55	0	0	0	1	0	0	0	0	0	0	1	0	0	0	0	0	0	0	0	0	1	0	0	1	0.08362	0.113134	0.266558	0.161395	0.160311	0.284952	0.130817	0.132272	0.189555	0.0964583	0.100541	0.158427	0.168739	0.143451	0.0869359	0.137254	0.139044	0.122446	0.108992	0.0767899	0.228511	0.325449	0.357847	0.102332
13.6	0	0	0	1	0	0	0	0	0	0	1	0	0	0	0	0	0	0	0	0	1	0	0	1	0.080726	0.116156	0.263521	0.162509	0.160579	0.296206	0.131979	0.12523	0.186847	0.098784	0.0962156	0.160806	0.168732	0.13936	0.0840565	0.144337	0.144014	0.0805161	0.113356	0.0782528	0.225919	0.332827	0.407426	0.103354
13.65	0	0	0	1	0	0	0	0	0	0	1	0	0	0	0	0	0	0	0	0	1	0	0	1	0.0799579	0.123692	0.264327	0.160723	0.154562	0.286769	0.13555	0.129672	0.18658	0.0977106	0.100017	0.160472	0.167483	0.142482	0.0821532	0.130353	0.144599	0.110838	0.118721	0.0776339	0.224867	0.331182	0.406358	0.105575
13.7	0	0	0	1	0	0	0	0	0	0	1	0	0	0	0	0	0	0	0	0	1	0	0	1	0.0801688	0.130175	0.269179	0.160446	0.158258	0.279154	0.134758	0.128585	0.186951	0.0960099	0.0996821	0.161177	0.17116	0.147353	0.0805594	0.133059	0.148776	0.131426	0.120764	0.0810017	0.226241	0.331641	0.381975	0.109201
13.75	0	0	0	1	0	0	0	0	0	0	1	0	0	0	0	0	0	0	0	0	1	0	0	1	0.0820928	0.134852	0.263773	0.163803	0.15564	0.258793	0.136525	0.127348	0.185875	0.0963224	0.0962757	0.161653	0.169969	0.156813	0.0803464	0.122496	0.145267	0.12855	0.125262	0.0860351	0.226308	0.320226	0.346238	0.104288
13.8	0	0	0	1	0	0	0	0	0	0	1	0	0	0	0	0	0	0	0	0	1	0	0	1	0.0831756	0.129148	0.260419	0.161912	0.155758	0.252833	0.136969	0.128111	0.187851	0.0958155	0.0989159	0.160927	0.169122	0.161028	0.0797763	0.110293	0.15053	0.123526	0.12629	0.0871339	0.228336	0.311633	0.326182	0.102002
13.85	0	0	0	1	0	0	0	0	0	0	1	0	0	0	0	0	0	0	0	0	1	0	0	1	0.0849008	0.128409	0.264143	0.160414	0.160987	0.243397	0.13445	0.126047	0.186735	0.0989809	0.100057	0.168191	0.172608	0.162308	0.0781825	0.109033	0.15266	0.12082	0.127963	0.087327	0.229909	0.301823	0.325464	0.0986293
13.9	0	0	0	1	0	0	0	0	0	0	1	0	0	0	0	0	0	0	0	0	1	0	0	1	0.0845916	0.135795	0.260529	0.163272	0.162367	0.234953	0.132398	0.122798	0.186774	0.0998801	0.10075	0.171663	0.173441	0.169364	0.076803	0.114065	0.155834	0.123731	0.130967	0.0881863	0.227594	0.297018	0.30853	0.096117
13.95	0	0	0	1	0	0	0	0	0	0	1	0	0	0	0	0	0	0	0	0	1	0	0	1	0.0855979	0.127833	0.262144	0.16188	0.15533	0.221379	0.129551	0.118193	0.186826	0.0989888	0.0999436	0.168616	0.173739	0.168708	0.0768043	0.118549	0.165608	0.122212	0.128164	0.0889208	0.224061	0.293658	0.311354	0.0947146
14	0	0	0	1	0	0	0	0	0	0	1	0	0	0	0	0	0	0	0	0	1	0	0	1	0.0847227	0.131458	0.26584	0.159634	0.156771	0.228164	0.12905	0.122405	0.185896	0.100586	0.10314	0.169821	0.173254	0.176264	0.074401	0.13206	0.164438	0.123665	0.129676	0.0893637	0.227828	0.292333	0.302034	0.0940823
14.05	0	0	0	1	0	0	0	0	0	0	1	0	0	0	0	0	0	0	0	0	1	0	0	1	0.0845053	0.124851	0.261244	0.159644	0.159053	0.206149	0.129947	0.124927	0.182976	0.103276	0.105635	0.162874	0.176224	0.179885	0.077402	0.13928	0.157839	0.127378	0.12821	0.0882866	0.224095	0.284547	0.282873	0.0914342
14.1	0	0	0	1	0	0	0	0	0	0	1	0	0	0	0	0	0	0	0	0	1	0	0	0	0.0828346	0.113127	0.265084	0.161191	0.155804	0.193733	0.129458	0.130967	0.180599	0.107108	0.103716	0.159773	0.173564	0.185849	0.0754987	0.142259	0.158131	0.124503	0.128405	0.0894374	0.221105	0.291018	0.263533	0.0914134
14.15	0	0	0	1	0	0	0	0	0	0	1	0	0	0	0	0	0	0	0	0	1	0	0	0	0.0826783	0.122168	0.260835	0.16044	0.153217	0.185952	0.127268	0.141169	0.179696	0.109222	0.101253	0.154634	0.170732	0.182976	0.0770236	0.12746	0.151824	0.121109	0.128525	0.0892659	0.215123	0.291138	0.247123	0.0875196
14.2	0	0	0	1	0	0	0	0	0	0	1	0	0	0	0	0	0	0	0	0	1	0	0	0	0.0808698	0.113905	0.257626	0.157761	0.153185	0.182806	0.128581	0.150681	0.179231	0.110343	0.103023	0.156622	0.176107	0.186504	0.0805484	0.135363	0.144181	0.117071	0.126475	0.0887301	0.214935	0.298456	0.234061	0.0856868
14.25	0	0	0	1	0	0	0	0	0	0	1	0	0	0	0	0	0	0	0	0	1	0	0	0	0.0813866	0.11768	0.257913	0.160882	0.149816	0.175191	0.128294	0.150134	0.18187	0.108258	0.102858	0.158663	0.179535	0.188127	0.0760977	0.122479	0.140213	0.115383	0.126831	0.088444	0.212023	0.300271	0.223447	0.0821326
14.3	0	0	0	1	0	0	0	0	0	0	1	0	0	0	0	0	0	0	0	0	1	0	0	0	0.0775282	0.106106	0.257131	0.161011	0.14735	0.165755	0.12899	0.153289	0.179786	0.107721	0.100975	0.154051	0.176188	0.186784	0.0807653	0.121493	0.139878	0.119108	0.127738	0.089147	0.210494	0.309474	0.212123	0.084626
14.35	0	0	0	1	0	0	0	0	0	0	1	0	0	0	0	0	0	0	0	0	1	0	0	0	0.0790851	0.116502	0.253721	0.158947	0.146086	0.164098	0.129396	0.147465	0.17871	0.112039	0.0983312	0.152407	0.178261	0.192841	0.0838377	0.120234	0.134073	0.120471	0.128564	0.0888088	0.213142	0.313781	0.229524	0.079962
14.4	0	0	0	1	0	0	0	0	0	0	1	0	0	0	0	0	0	0	0	0	1	0	0	0	0.0748135	0.12088	0.252852	0.160454	0.14341	0.154331	0.125882	0.149263	0.179704	0.110875	0.0963159	0.150116	0.179189	0.197774	0.0909575	0.116514	0.130146	0.125822	0.12896	0.0890641	0.209864	0.315287	0.219923	0.0771326
14.45	0	0	0	1	0	0	0	0	0	0	1	0	0	0	0	0	0	0	0	0	1	0	0	0	0.0735862	0.118786	0.256807	0.160898	0.143108	0.149364	0.125166	0.147233	0.180473	0.11408	0.0973962	0.144964	0.169218	0.193714	0.0891732	0.1251	0.126805	0.128914	0.132367	0.0906627	0.208745	0.321479	0.216476	0.0809623
14.5	0	0	0	1	0	0	0	0	0	0	1	0	0	0	0	0	0	0	0	0	1	0	0	0	0.0742711	0.120454	0.252676	0.16373	0.142926	0.150687	0.122068	0.147606	0.184652	0.114251	0.0965176	0.145548	0.164707	0.183129	0.0903173	0.129173	0.120289	0.130085	0.132064	0.0900328	0.207837	0.324729	0.208146	0.0788124
14.55	0	0	0	1	0	0	0	0	0	0	1	0	0	0	0	0	0	0	0	0	1	0	0	0	0.0750784	0.107977	0.250941	0.161365	0.138958	0.167403	0.118957	0.147151	0.187039	0.114068	0.0905606	0.142325	0.157236	0.178383	0.0977704	0.128188	0.117992	0.133979	0.12902	0.0889029	0.20652	0.323344	0.238488	0.078701
14.6	0	0	0	1	0	0	0	0	0	0	1	0	0	0	0	0	0	0	0	0	1	0	0	0	0.0764059	0.116568	0.256975	0.160771	0.13535	0.225167	0.119212	0.143419	0.184212	0.112691	0.0923906	0.139724	0.160245	0.178101	0.0963671	0.123511	0.117699	0.13367	0.128522	0.0879292	0.20498	0.333683	0.229966	0.0812396
14.65	0	0	0	1	0	0	0	0	0	0	1	0	0	0	0	0	0	0	0	0	1	0	0	0	0.0775192	0.104541	0.25371	0.163183	0.136822	0.221524	0.122051	0.133307	0.182008	0.111365	0.0909439	0.139916	0.153672	0.179038	0.100559	0.119518	0.112436	0.135011	0.125546	0.0876115	0.202754	0.337093	0.226953	0.0863152
14.7	0	0	0	1	0	0	0	0	0	0	1	0	0	0	0	0	0	0	0	0	1	0	0	0	0.076965	0.0989857	0.24802	0.159479	0.134026	0.203646	0.124839	0.133863	0.181118	0.112557	0.0891344	0.137787	0.16401	0.174947	0.0965601	0.120174	0.117031	0.136431	0.122858	0.086096	0.201337	0.346765	0.241539	0.0822173
14.75	0	0	0	1	0	0	0	0	0	0	1	0	0	0	0	0	0	0	0	0	1	0	0	0	0.077604	0.109533	0.248942	0.159331	0.130149	0.185438	0.128409	0.137179	0.178343	0.115317	0.0892354	0.135941	0.159002	0.175602	0.0956567	0.124248	0.114942	0.136303	0.120513	0.0903921	0.203663	0.349696	0.228696	0.0779383
14.8	0	0	0	0	0	0	0	0	0	0	1	0	0	0	0	0	0	0	0	0	1	0	0	0	0.0744794	0.10172	0.244292	0.153329	0.13087	0.170706	0.126559	0.140828	0.182828	0.11389	0.0868698	0.132961	0.16077	0.179349	0.0903489	0.124904	0.109721	0.138524	0.116012	0.0922511	0.202334	0.357164	0.217995	0.0775098
14.85	0	0	0	0	0	0	0	0	0	0	1	1	0	0	0	0	0	0	0	0	1	0	0	0	0.0764801	0.107603	0.24455	0.152196	0.132251	0.187753	0.129675	0.137786	0.180624	0.11577	0.0879985	0.130535	0.157156	0.181253	0.0916596	0.131028	0.108217	0.141221	0.114353	0.0905064	0.201504	0.35874	0.213434	0.0747936
14.9	0	0	0	0	0	0	0	0	0	0	1	1	0	0	0	0	0	0	0	0	1	0	0	0	0.0748548	0.107465	0.246426	0.145091	0.138621	0.188413	0.130636	0.140838	0.180238	0.117498	0.0944231	0.126773	0.155717	0.181128	0.0911609	0.136741	0.106254	0.14394	0.111539	0.0942299	0.200762	0.371033	0.247154	0.0714432
14.95	0	0	0	0	0	0	0	0	0	0	1	1	0	0	0	0	0	0	0	0	1	0	0	0	0.0711791	0.107328	0.242931	0.14766	0.140123	0.179474	0.132681	0.135611	0.18228	0.119308	0.0995659	0.12876	0.159012	0.182595	0.0857816	0.135347	0.107507	0.140909	0.111882	0.0904331	0.19868	0.376447	0.242175	0.0734609
15	0	0	0	0	0	0	0	0	0	0	1	1	0	0	0	0	0	0	0	0	1	0	0	0	0.0651778	0.103427	0.243161	0.143324	0.141114	0.209265	0.132746	0.139548	0.181045	0.120692	0.103923	0.127832	0.157574	0.183	0.0874257	0.140923	0.104959	0.146068	0.112104	0.0934796	0.195379	0.38915	0.264921	0.0699066
15.05	0	0	0	0	0	0	0	0	0	0	0	1	0	0	0	0	0	0	0	0	1	0	0	0	0.0676527	0.116836	0.246278	0.140996	0.137868	0.203471	0.132321	0.137334	0.1833	0.120762	0.101122	0.126945	0.15499	0.187871	0.0884745	0.138572	0.101075	0.143726	0.109519	0.0929846	0.192179	0.391922	0.290298	0.0756843
15.1	0	0	0	0	0	0	0	0	0	0	0	1	0	0	0	0	0	0	0	0	1	0	0	0	0.070189	0.103152	0.261751	0.144314	0.13937	0.186752	0.132046	0.138948	0.188103	0.125565	0.0995544	0.126745	0.147635	0.193647	0.0851189	0.127609	0.102328	0.14431	0.108821	0.0943438	0.19229	0.409599	0.296105	0.0753917
15.15	0	0	0	0	0	0	0	0	0	0	0	1	0	0	0	0	0	0	0	0	1	0	0	0	0.0727406	0.0927794	0.253205	0.144349	0.14009	0.199164	0.130612	0.14016	0.189123	0.129851	0.102436	0.125534	0.146617	0.190587	0.0842631	0.13879	0.102161	0.146566	0.108553	0.0941091	0.190219	0.410467	0.316616	0.0766167
15.2	0	0	0	0	0	0	0	0	0	0	0	1	0	0	0	0	0	0	0	0	1	0	0	0	0.0764704	0.103328	0.255571	0.146722	0.14048	0.225314	0.133829	0.135325	0.18818	0.133026	0.102465	0.125389	0.145446	0.197018	0.0814788	0.141223	0.104667	0.144214	0.109997	0.095812	0.188225	0.398144	0.332098	0.0782721
15.25	0	0	0	0	0	0	0	0	0	0	0	1	0	0	0	0	0	0	0	0	1	0	0	0	0.0824495	0.0983741	0.254443	0.14484	0.137656	0.211906	0.13576	0.14025	0.19005	0.134986	0.107232	0.123718	0.142462	0.193021	0.0828133	0.140512	0.10074	0.14551	0.110307	0.0933479	0.190031	0.384257	0.325347	0.0741062
15.3	0	0	0	0	0	0	0	0	0	0	0	1	0	0	0	0	0	0	0	0	1	0	0	0	0.0851849	0.102601	0.249622	0.142341	0.129905	0.226139	0.137313	0.140393	0.187913	0.135693	0.112568	0.124437	0.140241	0.191585	0.0793862	0.138845	0.0953941	0.143723	0.108682	0.0963427	0.190995	0.368963	0.340944	0.073655
15.35	0	0	0	0	0	0	0	0	0	0	0	1	0	0	0	0	0	0	0	0	1	0	0	0	0.0809582	0.102464	0.249101	0.14776	0.130416	0.238882	0.138425	0.139547	0.184276	0.135955	0.111738	0.128773	0.138192	0.195113	0.0782923	0.149614	0.0967724	0.141416	0.109422	0.0942014	0.190874	0.36035	0.315891	0.0805201
15.4	0	0	0	0	0	0	0	0	0	0	0	1	0	0	0	0	0	0	0	0	1	0	0	0	0.0793938	0.108197	0.252564	0.146469	0.12564	0.239211	0.134306	0.137965	0.184527	0.136156	0.11109	0.127898	0.142575	0.192427	0.0768651	0.154916	0.0925538	0.143311	0.109543	0.0967691	0.192724	0.360908	0.297431	0.0819263
15.45	0	0	0	0	0	0	0	0	0	0	0	1	0	0	0	0	0	0	0	0	1	0	0	0	0.0780895	0.107156	0.251177	0.145492	0.122246	0.218686	0.129658	0.136015	0.181421	0.138814	0.109268	0.126093	0.146385	0.190241	0.0763902	0.144503	0.0978583	0.140361	0.108893	0.0983263	0.192547	0.355246	0.274599	0.0823811
15.5	0	0	0	0	0	0	0	0	0	0	0	1	0	0	0	0	0	0	0	0	1	0	0	0	0.0840078	0.114093	0.25337	0.148942	0.123778	0.190217	0.123511	0.136008	0.183145	0.140765	0.106093	0.127055	0.146588	0.190959	0.0768677	0.13983	0.0959369	0.142685	0.110465	0.0986854	0.190332	0.358486	0.287938	0.0851464
15.55	0	0	0	0	0	0	0	0	0	0	0	1	0	0	0	0	0	0	0	0	1	0	0	0	0.080806	0.121934	0.255245	0.146232	0.123118	0.174326	0.12001	0.130977	0.181445	0.140996	0.103909	0.127112	0.142802	0.189147	0.076988	0.147865	0.0949344	0.145302	0.110493	0.0994299	0.189701	0.353552	0.292344	0.0813203
15.6	0	0	0	0	0	0	0	0	0	0	0	1	0	0	0	0	0	0	0	0	1	0	0	0	0.0828529	0.125108	0.24875	0.146674	0.122698	0.176642	0.121021	0.132005	0.182944	0.143149	0.0973006	0.124497	0.144322	0.184339	0.0710848	0.149614	0.100239	0.147728	0.113273	0.0964546	0.188605	0.350322	0.289266	0.0775847
15.65	0	0	0	0	0	0	0	0	0	0	0	1	0	0	0	0	0	0	0	0	1	0	0	0	0.0828646	0.125573	0.245344	0.149545	0.120356	0.164062	0.121856	0.128227	0.180913	0.142369	0.0943431	0.121895	0.142693	0.179655	0.0698957	0.146308	0.0978163	0.14811	0.115154	0.0984807	0.188118	0.345567	0.317527	0.0743928
15.7	0	0	0	0	0	0	0	0	0	0	0	1	0	0	0	0	0	0	0	0	1	0	0	0	0.0813	0.122274	0.250971	0.143434	0.120236	0.166708	0.116251	0.125576	0.182106	0.143409	0.0920989	0.122546	0.147935	0.175783	0.068897	0.143548	0.10333	0.151201	0.115	0.0973808	0.187919	0.344421	0.30061	0.0789701
15.75	0	0	0	0	0	0	0	0	0	0	0	1	0	0	0	0	0	0	0	0	1	0	0	0	0.0836225	0.132524	0.251086	0.145137	0.12297	0.169686	0.118636	0.126224	0.182981	0.146249	0.09544	0.123669	0.149951	0.179404	0.0671602	0.13464	0.10901	0.150894	0.117593	0.0997925	0.190223	0.341869	0.30471	0.0757555
15.8	0	0	0	0	0	0	0	0	0	1	0	1	0	0	0	0	0	0	0	0	1	0	0	0	0.0835729	0.120343	0.242485	0.145539	0.119607	0.167699	0.112829	0.120135	0.188898	0.147906	0.095372	0.122066	0.153494	0.18365	0.0674948	0.132291	0.106337	0.15131	0.120313	0.0932008	0.190124	0.352009	0.292647	0.0828925
15.85	0	0	0	0	0	0	0	0	0	1	0	1	0	0	0	0	0	0	0	0	1	0	0	0	0.0806616	0.112377	0.242773	0.145416	0.119007	0.154126	0.114483	0.120669	0.191418	0.149826	0.0989065	0.121624	0.15446	0.184899	0.0695436	0.124614	0.10617	0.152087	0.123871	0.0934657	0.190844	0.349397	0.279921	0.0797685
15.9	0	0	0	0	0	0	0	0	0	1	0	1	0	0	0	0	0	0	0	0	1	0	0	0	0.0821577	0.101852	0.247996	0.149351	0.118468	0.154786	0.110932	0.120512	0.194907	0.151837	0.0972184	0.12372	0.152774	0.193422	0.0687116	0.12773	0.106754	0.146688	0.125678	0.0995978	0.189637	0.358161	0.337565	0.0773014
15.95	0	0	0	0	0	0	0	0	0	1	0	1	0	0	0	0	0	0	0	0	1	0	0	0	0.07868	0.110296	0.240897	0.148663	0.1203	0.155943	0.11033	0.121069	0.197148	0.155122	0.0999792	0.123061	0.145573	0.193516	0.0660463	0.138908	0.105794	0.146653	0.128464	0.101718	0.187212	0.372419	0.329519	0.0749248
16	0	0	0	0	0	0	0	0	0	1	0	1	0	0	0	0	0	0	0	0	1	0	0	0	0.0780182	0.0932967	0.235039	0.152021	0.120992	0.159087	0.109111	0.123477	0.196537	0.156597	0.0960548	0.124617	0.143906	0.200884	0.0651666	0.142024	0.0997791	0.143468	0.130277	0.105537	0.187289	0.383236	0.313308	0.0755835
16.05	0	0	0	0	0	0	0	0	0	1	0	1	0	0	0	0	0	0	0	0	1	0	0	0	0.079652	0.096471	0.240348	0.156232	0.123305	0.153955	0.104527	0.124114	0.195488	0.158679	0.0954911	0.126915	0.147277	0.197511	0.0672868	0.14596	0.104624	0.143398	0.131049	0.107365	0.184111	0.38902	0.352664	0.0733429
16.1	0	0	0	0	0	0	0	0	0	1	0	1	0	0	0	0	0	0	0	0	1	0	0	0	0.0767558	0.0879022	0.240983	0.156109	0.119973	0.150974	0.106887	0.132523	0.193217	0.155017	0.0956649	0.126418	0.153682	0.20438	0.0629073	0.148529	0.106921	0.145136	0.133366	0.106494	0.182317	0.388392	0.378566	0.0710343
16.15	0	0	1	0	0	0	0	0	0	1	0	1	0	0	0	0	0	0	0	0	1	0	0	0	0.0762469	0.0891193	0.235328	0.154317	0.116491	0.161234	0.105957	0.135863	0.198975	0.15636	0.0950529	0.127556	0.152378	0.200102	0.0633609	0.145771	0.111558	0.141398	0.13446	0.104779	0.181907	0.390855	0.37315	0.0753173
16.2	0	0	1	0	0	0	0	0	0	1	0	1	0	0	0	0	0	0	0	0	1	0	0	0	0.0776664	0.0963587	0.243753	0.153524	0.11379	0.158585	0.106061	0.133729	0.198483	0.159271	0.0967257	0.128112	0.155462	0.200726	0.0653145	0.146701	0.115024	0.141408	0.133521	0.107222	0.18245	0.387117	0.366362	0.0776749
16.25	0	0	1	0	0	0	0	0	0	1	0	1	0	0	0	0	0	0	0	0	1	0	0	0	0.0740507	0.106007	0.233914	0.151969	0.115323	0.154446	0.104729	0.13693	0.199531	0.158471	0.0994502	0.128763	0.157879	0.202131	0.0666967	0.134518	0.11185	0.140278	0.134709	0.106998	0.181897	0.393139	0.36953	0.0776314
16.3	0	0	1	0	0	0	0	0	0	1	0	1	0	0	0	0	0	0	0	0	1	0	0	0	0.075409	0.105418	0.233164	0.154538	0.114033	0.148983	0.102867	0.134934	0.19884	0.156639	0.101038	0.128308	0.160677	0.198883	0.0654837	0.135175	0.111599	0.137218	0.136092	0.108378	0.180645	0.393907	0.346231	0.0786979
16.35	0	0	1	0	0	0	0	0	0	1	0	1	0	0	0	0	0	0	0	0	1	0	0	0	0.0761704	0.101215	0.236684	0.152655	0.117487	0.14683	0.105895	0.129868	0.200086	0.15864	0.103074	0.124639	0.158572	0.203036	0.0618422	0.144575	0.110889	0.136246	0.136132	0.109696	0.182784	0.390607	0.366102	0.0811688
16.4	0	0	1	0	0	0	0	0	0	1	0	1	0	0	0	0	0	0	0	0	1	0	0	0	0.075784	0.100776	0.228318	0.151651	0.120581	0.165696	0.102155	0.132609	0.203004	0.159569	0.104879	0.124373	0.160797	0.203004	0.064772	0.139632	0.109511	0.133266	0.135844	0.110378	0.181466	0.377248	0.385991	0.0808309
16.45	0	0	1	0	0	0	0	0	0	1	0	1	0	0	0	0	0	0	0	0	1	0	0	0	0.0786269	0.100638	0.230626	0.153944	0.121873	0.190521	0.105233	0.131682	0.203375	0.159092	0.109091	0.122608	0.160295	0.208624	0.0692731	0.137694	0.105835	0.130669	0.136905	0.1118	0.180137	0.368983	0.373246	0.0760079
16.5	0	0	1	0	0	0	0	0	0	1	0	1	0	0	0	0	0	0	0	0	1	0	0	0	0.0784241	0.0979408	0.235271	0.152796	0.124877	0.182079	0.105161	0.141185	0.204966	0.157089	0.109071	0.126512	0.161414	0.207	0.0707267	0.139172	0.103872	0.126244	0.139321	0.113326	0.182187	0.362543	0.355641	0.0746959
16.55	0	0	1	0	0	0	0	0	0	1	0	1	0	0	0	0	0	0	0	0	1	0	0	0	0.0750224	0.102772	0.229387	0.151792	0.123017	0.161886	0.10408	0.143811	0.203386	0.158625	0.107939	0.133386	0.160491	0.205813	0.0684423	0.134639	0.104415	0.127689	0.143066	0.116156	0.18037	0.362992	0.323716	0.0721834
16.6	0	0	1	0	0	0	0	0	0	1	0	1	0	0	0	0	0	0	0	0	1	0	0	0	0.0760593	0.107001	0.23057	0.15243	0.12524	0.154767	0.105558	0.144955	0.203809	0.161373	0.108101	0.12965	0.163881	0.197382	0.0694198	0.13639	0.0982331	0.12139	0.143442	0.119069	0.16977	0.370211	0.297455	0.0760361
16.65	0	0	1	0	0	0	0	0	0	1	0	0	0	0	0	0	0	0	0	0	1	0	0	0	0.0779228	0.111681	0.233023	0.149416	0.126262	0.146491	0.105675	0.148501	0.202853	0.16124	0.108541	0.127426	0.164981	0.191231	0.0732067	0.132404	0.0972724	0.121627	0.1442	0.120303	0.164165	0.38725	0.289982	0.0767402
16.7	0	0	1	0	0	0	0	0	0	1	0	0	0	0	0	0	0	0	0	0	1	0	0	0	0.0752709	0.119976	0.227225	0.15276	0.128574	0.145496	0.104115	0.15092	0.202454	0.162887	0.105801	0.129778	0.168409	0.186516	0.0760174	0.130604	0.0980242	0.119946	0.145871	0.124447	0.168098	0.392754	0.268738	0.0793696
16.75	0	0	1	0	0	0	0	0	0	1	0	0	0	0	0	0	0	0	0	0	1	0	0	0	0.0771191	0.12285	0.230861	0.149798	0.126925	0.146323	0.106954	0.160607	0.203355	0.162694	0.104089	0.12777	0.165979	0.181145	0.0771615	0.132491	0.0980241	0.119292	0.146402	0.122001	0.170303	0.398727	0.254418	0.0749544
16.8	0	0	1	0	0	0	0	0	0	1	0	0	0	0	0	0	0	0	0	0	0	0	0	0	0.0794571	0.110064	0.231092	0.148478	0.125486	0.177105	0.105445	0.171122	0.204469	0.162601	0.109558	0.129325	0.166487	0.178491	0.0772581	0.127141	0.10028	0.122881	0.148307	0.126551	0.170713	0.412625	0.244601	0.0748656
16.85	0	0	1	0	0	0	0	0	0	1	0	0	0	0	0	0	0	0	0	0	0	0	0	0	0.0789175	0.102547	0.226795	0.14704	0.124587	0.161215	0.10657	0.170069	0.20598	0.166462	0.105682	0.12536	0.167416	0.182955	0.0789022	0.119196	0.0989847	0.122746	0.146268	0.12666	0.171079	0.39443	0.227372	0.0719227
16.9	0	0	1	0	0	0	0	0	0	1	0	0	0	0	0	0	0	0	0	0	0	0	0	0	0.0794952	0.101958	0.23118	0.148598	0.12783	0.158897	0.106422	0.170396	0.205634	0.165632	0.108576	0.127915	0.168115	0.188325	0.0786654	0.118352	0.101908	0.124733	0.147214	0.12949	0.170846	0.40138	0.214146	0.0781765
16.95	0	0	1	0	0	0	0	0	0	1	0	0	0	0	0	0	0	0	0	0	0	0	0	0	0.079874	0.119138	0.226999	0.145727	0.12393	0.149462	0.104321	0.169768	0.206443	0.160181	0.109837	0.125245	0.166944	0.1951	0.0794285	0.125566	0.105208	0.127882	0.147496	0.129995	0.168277	0.405877	0.208912	0.0806927
17	0	0	1	0	0	0	0	0	0	1	0	0	0	0	0	0	0	0	0	0	0	0	0	0	0.0796711	0.119452	0.229134	0.144906	0.127113	0.192988	0.104261	0.168531	0.208605	0.161737	0.105732	0.126706	0.165354	0.192071	0.0810727	0.129092	0.105083	0.12795	0.146798	0.133065	0.16656	0.416934	0.201255	0.0833675
17.05	0	0	1	0	0	0	0	0	0	1	0	0	0	0	0	0	0	0	0	0	0	0	0	0	0.0800346	0.124585	0.228962	0.145767	0.124144	0.186367	0.104264	0.170008	0.206175	0.159137	0.106438	0.124091	0.165824	0.192883	0.0765978	0.133983	0.102702	0.129023	0.145745	0.136396	0.167901	0.430165	0.205176	0.0873788
17.1	0	0	1	0	0	0	0	0	0	1	0	0	0	0	0	0	0	0	0	0	0	0	0	0	0.0802449	0.124297	0.228674	0.14651	0.121085	0.176601	0.103839	0.168978	0.207448	0.157852	0.109175	0.125255	0.16452	0.194974	0.0810038	0.133822	0.10479	0.130773	0.147014	0.137005	0.166384	0.42857	0.198875	0.0826917
17.15	0	0	1	0	0	0	0	0	0	1	0	0	0	0	0	0	0	0	0	0	0	0	0	0	0.0820473	0.118135	0.232482	0.147476	0.122077	0.161042	0.105859	0.173215	0.207832	0.155081	0.107572	0.11782	0.160965	0.194381	0.0817432	0.137212	0.101908	0.134734	0.146833	0.139398	0.163681	0.41861	0.201132	0.0817648
17.2	0	0	1	0	0	0	0	0	0	1	0	0	0	0	0	0	0	0	0	0	0	0	0	0	0.080681	0.124624	0.230955	0.147233	0.120819	0.151276	0.106215	0.171207	0.206942	0.150056	0.104833	0.118512	0.161034	0.198814	0.0868159	0.135822	0.0969795	0.138617	0.148181	0.140257	0.166274	0.430216	0.192731	0.0812683
17.25	0	0	1	0	0	0	0	0	0	1	0	0	0	0	0	0	0	0	0	0	0	0	0	0	0.0809373	0.123884	0.232369	0.147778	0.123672	0.148461	0.104945	0.166716	0.20702	0.15052	0.105454	0.113763	0.164195	0.191195	0.086841	0.125558	0.0967706	0.139069	0.150918	0.138646	0.161899	0.435012	0.187849	0.0802961
17.3	0	0	1	0	0	0	0	0	0	1	0	0	0	0	0	0	0	0	0	0	0	0	0	0	0.0820815	0.122843	0.239809	0.150952	0.125235	0.149784	0.105818	0.161902	0.205692	0.151236	0.10726	0.11544	0.1627	0.193006	0.0883661	0.13359	0.0970629	0.139848	0.152723	0.140924	0.163328	0.43252	0.188863	0.0918281
17.35	0	0	1	0	0	0	0	0	0	1	0	0	0	0	0	0	0	0	0	0	0	0	0	0	0.0811284	0.130537	0.231506	0.148172	0.126017	0.195296	0.103932	0.165955	0.203966	0.147687	0.109331	0.116659	0.156512	0.188759	0.0921054	0.13971	0.0940556	0.138935	0.153924	0.139228	0.1616	0.420786	0.180976	0.0894967
17.4	0	0	1	0	0	0	0	0	0	0	0	0	0	0	0	0	0	0	0	0	0	0	0	0	0.0789047	0.130701	0.239927	0.150084	0.124939	0.220451	0.100634	0.157715	0.204655	0.146705	0.109384	0.116554	0.156849	0.18854	0.0929163	0.133952	0.0932619	0.138947	0.151422	0.140484	0.160748	0.418194	0.194573	0.083473
17.45	0	0	1	0	0	0	0	0	0	0	0	0	0	0	0	0	0	0	0	0	0	0	0	0	0.0800488	0.130563	0.238601	0.157634	0.122751	0.20572	0.101205	0.162112	0.203845	0.143075	0.108059	0.118636	0.157568	0.189601	0.0940842	0.133792	0.0884585	0.136105	0.152261	0.142157	0.16159	0.410996	0.195006	0.0943708
17.5	0	0	0	0	0	0	0	0	0	0	0	0	0	0	0	0	0	0	0	0	0	0	0	0	0.0795396	0.116871	0.245695	0.155078	0.119993	0.220614	0.105794	0.157264	0.204454	0.142599	0.111436	0.117019	0.15655	0.191349	0.0908712	0.126806	0.08495	0.139852	0.152449	0.139659	0.160505	0.419152	0.193515	0.0931947
17.55	0	0	0	0	0	0	0	0	0	0	0	0	0	0	0	0	0	0	0	0	0	0	0	1	0.0793366	0.131041	0.250078	0.153954	0.120925	0.218957	0.106603	0.161432	0.204161	0.141345	0.110933	0.120303	0.158337	0.193722	0.0918249	0.129376	0.0887091	0.136942	0.148975	0.144002	0.163352	0.417138	0.207438	0.0849057
17.6	0	0	0	0	0	0	0	0	0	0	0	0	0	0	0	0	0	0	0	0	0	0	0	1	0.0772198	0.117198	0.244226	0.152843	0.125398	0.199592	0.109026	0.159413	0.203338	0.140273	0.110721	0.118807	0.158826	0.188851	0.0885643	0.12362	0.0906303	0.139031	0.146099	0.144173	0.162876	0.412383	0.196529	0.0821893
17.65	0	0	0	0	0	0	0	0	0	0	0	0	0	0	0	0	0	0	0	0	0	0	0	1	0.0746591	0.120073	0.249561	0.144753	0.123481	0.220113	0.104519	0.162799	0.210449	0.139928	0.113928	0.120093	0.162044	0.195126	0.0893989	0.121003	0.096269	0.138908	0.142974	0.14205	0.16302	0.423969	0.207641	0.0816928
17.7	0	0	0	0	0	0	0	0	0	0	0	0	0	0	0	0	0	0	0	0	0	0	0	1	0.0781609	0.109844	0.246679	0.148716	0.123993	0.205879	0.106551	0.155973	0.208245	0.138926	0.112712	0.121824	0.158909	0.194064	0.095186	0.131354	0.100195	0.141346	0.137818	0.145684	0.163574	0.412942	0.203242	0.0784779
17.75	0	0	0	0	0	0	0	0	0	0	0	0	0	0	0	0	0	0	0	0	0	0	0	1	0.0742528	0.112568	0.248842	0.142715	0.124176	0.189162	0.104614	0.160255	0.208828	0.136469	0.11482	0.117872	0.159799	0.195968	0.0993064	0.126007	0.102785	0.137738	0.136504	0.148264	0.166078	0.401098	0.205468	0.080292
17.8	0	0	0	0	0	0	0	0	0	0	0	0	0	0	0	0	0	0	0	0	0	0	0	1	0.0719368	0.113334	0.25164	0.143799	0.122138	0.189988	0.106708	0.155833	0.210194	0.141623	0.118003	0.11963	0.159812	0.190598	0.102855	0.11875	0.1022	0.135201	0.132797	0.150345	0.163198	0.415934	0.219716	0.0769639
17.85	0	0	0	0	0	0	0	0	0	0	0	0	0	0	0	0	0	0	0	0	0	0	0	1	0.0752397	0.107171	0.241407	0.138284	0.123131	0.182042	0.103525	0.159782	0.21063	0.142512	0.114431	0.116704	0.157382	0.191534	0.10488	0.109036	0.101782	0.133443	0.131759	0.151121	0.166865	0.402594	0.211213	0.0733413
17.9	0	0	0	0	0	0	0	0	0	0	0	0	0	0	0	0	0	0	0	0	0	0	0	1	0.076736	0.10628	0.249883	0.1413	0.120464	0.179062	0.104145	0.154531	0.210537	0.145735	0.113554	0.120406	0.159513	0.190972	0.104834	0.111334	0.101156	0.13243	0.12828	0.146942	0.163399	0.388796	0.208624	0.0733658
17.95	0	0	0	0	0	0	0	0	0	0	0	0	0	0	0	0	0	0	0	0	0	0	0	1	0.0769769	0.0895739	0.245532	0.144447	0.121187	0.189322	0.104313	0.1469	0.211809	0.145845	0.114912	0.119532	0.159735	0.187162	0.112526	0.129055	0.0999444	0.131349	0.126545	0.151036	0.164462	0.392286	0.204515	0.0698111
18	0	0	0	0	0	0	0	0	0	0	0	0	0	0	0	0	0	0	0	0	0	0	0	1	0.0789479	0.0968166	0.247695	0.144755	0.12227	0.210173	0.102578	0.150297	0.212286	0.148391	0.11192	0.119522	0.160435	0.194312	0.114123	0.138177	0.0982318	0.131475	0.124803	0.147399	0.163167	0.386294	0.193246	0.0674797
18.05	0	0	0	0	0	0	0	0	0	0	0	0	0	0	0	0	0	0	0	0	0	0	0	1	0.0794949	0.108277	0.247725	0.149625	0.118703	0.184685	0.102279	0.151763	0.210202	0.146996	0.111767	0.115853	0.160734	0.189971	0.119886	0.140611	0.0986912	0.127145	0.122793	0.142834	0.163499	0.383653	0.187957	0.0707662
18.1	0	0	0	0	0	0	0	0	0	0	0	0	0	0	0	0	0	0	0	0	0	0	0	1	0.0806545	0.108892	0.241731	0.148092	0.114567	0.19991	0.100758	0.153424	0.21166	0.144276	0.113476	0.116842	0.158972	0.196965	0.120387	0.137995	0.10103	0.127621	0.120883	0.140668	0.163101	0.396126	0.186626	0.0764087
18.15	0	0	0	0	0	0	0	0	0	0	0	0	0	0	0	0	0	0	0	0	0	0	0	1	0.0791345	0.117341	0.250004	0.149925	0.11514	0.197591	0.100396	0.159915	0.210916	0.139322	0.11104	0.114995	0.161293	0.193186	0.119389	0.14002	0.104205	0.12636	0.120523	0.143353	0.164076	0.402328	0.188642	0.0827987
18.2	0	0	0	0	0	0	0	0	0	0	0	0	0	0	0	0	0	0	0	0	0	0	0	1	0.0798194	0.115094	0.247613	0.14972	0.115113	0.21414	0.101408	0.154054	0.210212	0.138756	0.113607	0.114351	0.16039	0.199368	0.117842	0.142044	0.10362	0.124547	0.120759	0.145068	0.163844	0.393305	0.221159	0.0782926
18.25	0	0	0	0	0	0	0	0	0	0	0	0	0	0	0	0	0	0	0	0	0	0	0	1	0.0787282	0.116312	0.243061	0.148464	0.113767	0.239957	0.0999876	0.141627	0.212082	0.133388	0.116283	0.111897	0.159773	0.200117	0.114915	0.130558	0.105123	0.12544	0.123221	0.144154	0.16627	0.382029	0.211974	0.0729256
18.3	0	0	0	0	0	0	0	0	0	0	0	0	0	0	0	0	0	0	0	0	0	0	0	1	0.0788159	0.119338	0.245483	0.148851	0.11593	0.273221	0.103216	0.136974	0.210608	0.125736	0.113846	0.116004	0.160149	0.203052	0.106678	0.124531	0.104371	0.131658	0.125602	0.145535	0.174734	0.350444	0.215559	0.0766879
18.35	0	0	0	0	0	0	0	0	0	0	0	0	0	0	0	0	0	0	0	0	0	0	0	1	0.0784289	0.121761	0.238338	0.150184	0.114913	0.299699	0.103572	0.132758	0.214667	0.130526	0.113078	0.117479	0.165808	0.208391	0.0998697	0.131196	0.102701	0.136104	0.128111	0.143974	0.180561	0.35526	0.244735	0.073473
18.4	0	0	0	0	0	0	0	0	0	0	0	0	0	0	0	0	0	0	0	0	0	0	0	1	0.0775672	0.13021	0.246466	0.150741	0.115217	0.31393	0.104483	0.134534	0.215038	0.130819	0.111572	0.117509	0.163226	0.209764	0.100728	0.132402	0.0998604	0.137776	0.129928	0.144093	0.184936	0.33212	0.248337	0.0735201
18.45	0	0	0	0	0	0	0	0	0	0	0	0	0	0	0	0	0	0	0	0	0	0	0	1	0.0775937	0.134743	0.242433	0.148143	0.117289	0.319887	0.109096	0.131767	0.214148	0.133557	0.109982	0.118443	0.16074	0.218381	0.0988008	0.144524	0.0971454	0.139313	0.132846	0.144149	0.187352	0.343725	0.258277	0.0739071
18.5	0	0	0	0	0	0	0	0	0	0	0	0	0	0	0	0	0	0	0	0	0	0	0	1	0.079381	0.130387	0.239092	0.147071	0.117263	0.315748	0.111808	0.134969	0.216323	0.132535	0.110507	0.119405	0.156766	0.216258	0.0945163	0.139044	0.0943052	0.136868	0.135702	0.143662	0.187695	0.338143	0.261654	0.0729575
18.55	0	0	0	0	0	0	0	0	0	0	0	0	0	0	0	0	0	0	0	0	0	0	0	1	0.0751352	0.138083	0.249065	0.148653	0.118976	0.317401	0.113398	0.140034	0.2097	0.134788	0.105062	0.120488	0.158572	0.215851	0.0968034	0.138885	0.0944304	0.135597	0.136233	0.146128	0.187275	0.350167	0.251789	0.0693348
18.6	0	0	0	0	0	0	0	0	0	0	0	0	0	0	0	0	0	0	0	0	0	0	0	1	0.0748706	0.13207	0.243188	0.144846	0.118859	0.316407	0.117798	0.141108	0.209819	0.136829	0.103484	0.120991	0.15952	0.21429	0.0959475	0.137635	0.0937621	0.14099	0.138064	0.145495	0.186378	0.338722	0.269815	0.0669353
18.65	0	0	0	0	0	0	0	0	0	0	0	0	0	0	0	0	0	0	0	0	0	0	0	1	0.0768571	0.126509	0.245783	0.147572	0.120782	0.316736	0.111869	0.147473	0.210388	0.138344	0.100963	0.123721	0.158636	0.210199	0.0918297	0.129563	0.0928431	0.14035	0.141691	0.14455	0.185182	0.347147	0.266336	0.0628821
18.7	0	0	0	0	0	0	0	0	0	0	0	0	0	0	0	0	0	0	0	0	0	0	0	1	0.074173	0.128782	0.239532	0.150825	0.121835	0.308626	0.112326	0.139266	0.210693	0.138626	0.0973433	0.123252	0.158858	0.216318	0.0895214	0.133225	0.0907129	0.140793	0.142516	0.147569	0.188395	0.338653	0.250486	0.0664632
18.75	0	0	0	0	0	0	0	0	0	0	0	0	0	0	0	0	0	0	0	0	0	0	0	1	0.0735868	0.129097	0.2491	0.143072	0.121808	0.302666	0.109722	0.141594	0.21511	0.137898	0.0955117	0.121608	0.156391	0.209387	0.0859511	0.12338	0.0886662	0.145262	0.142544	0.146018	0.187797	0.34649	0.249594	0.0654456
18.8	0	0	0	0	0	0	0	0	0	0	0	0	0	0	0	0	0	0	0	0	0	0	0	1	0.0734753	0.123837	0.240083	0.146141	0.126339	0.299024	0.114877	0.139805	0.219169	0.137968	0.0970274	0.125945	0.154783	0.207388	0.0845952	0.137821	0.0874549	0.145885	0.143209	0.144487	0.189636	0.351136	0.255558	0.0661271
18.85	0	0	0	0	0	0	0	0	0	0	0	0	0	0	0	0	0	0	0	0	0	0	0	1	0.074987	0.137108	0.239019	0.150393	0.128142	0.275687	0.112739	0.140143	0.216913	0.138624	0.0971171	0.126448	0.15615	0.198926	0.0862632	0.132751	0.0889168	0.148888	0.143364	0.146182	0.190379	0.35994	0.241032	0.0635011
18.9	0	0	0	0	0	0	0	0	0	0	0	0	0	0	0	0	0	0	0	0	0	0	0	1	0.0757025	0.133656	0.227526	0.14381	0.129914	0.264101	0.111067	0.13595	0.212559	0.137259	0.0951889	0.127166	0.158166	0.200456	0.090217	0.119905	0.0868701	0.152533	0.141053	0.144682	0.191819	0.360908	0.229157	0.0636388
18.95	0	0	0	0	0	0	0	0	0	0	0	0	0	0	0	0	0	0	0	0	0	0	0	1	0.0758666	0.133669	0.235883	0.144091	0.12725	0.248212	0.111827	0.13056	0.209732	0.138157	0.0907232	0.127642	0.152246	0.20108	0.088123	0.126023	0.0893344	0.154014	0.138032	0.145281	0.190291	0.378087	0.230657	0.06244
19	0	0	0	0	0	0	0	0	0	0	0	0	1	0	0	0	0	0	0	0	0	0	0	1	0.073948	0.12645	0.241878	0.145555	0.129502	0.235137	0.113934	0.128564	0.210819	0.135954	0.0907164	0.127456	0.151267	0.205045	0.0854813	0.129412	0.085784	0.156182	0.136298	0.149177	0.187555	0.389922	0.228986	0.0635065
19.05	0	0	0	0	0	0	0	0	0	0	0	0	1	0	0	0	0	0	0	0	0	0	0	1	0.0756436	0.134449	0.243263	0.144428	0.131604	0.228019	0.108509	0.130961	0.212556	0.136165	0.0944796	0.132266	0.151223	0.208323	0.0841969	0.122843	0.0876218	0.157854	0.136588	0.152155	0.185739	0.387489	0.21994	0.0609938
19.1	0	0	0	0	0	0	0	0	0	0	0	0	1	0	0	0	0	0	0	0	0	0	0	1	0.0752564	0.131599	0.237993	0.149062	0.126122	0.212295	0.108374	0.125744	0.211534	0.137953	0.0900624	0.129501	0.151713	0.202889	0.0860316	0.123367	0.081816	0.152389	0.135504	0.155551	0.185008	0.394549	0.20845	0.0619471
19.15	0	0	0	0	0	0	0	0	0	0	0	0	1	0	0	0	0	0	0	0	0	0	0	0	0.0729242	0.123928	0.242864	0.145476	0.129333	0.197565	0.106841	0.12599	0.210949	0.139448	0.0902127	0.129289	0.149608	0.210195	0.0854852	0.133987	0.0809388	0.151501	0.137415	0.151849	0.181929	0.398288	0.233875	0.0597061
19.2	0	0	0	0	0	0	0	0	0	0	0	0	1	0	0	0	0	0	0	0	0	0	0	0	0.0747423	0.127858	0.240014	0.143258	0.129637	0.195909	0.100094	0.123568	0.212155	0.141236	0.0935167	0.135394	0.14924	0.203014	0.082653	0.153882	0.0796022	0.149182	0.13743	0.151205	0.183037	0.428448	0.226526	0.0584846
19.25	0	0	0	0	0	0	0	0	0	0	0	0	1	0	0	0	0	0	0	0	0	0	0	0	0.0735893	0.125611	0.24091	0.141001	0.13054	0.197231	0.10045	0.12524	0.209394	0.14169	0.0969537	0.136491	0.147441	0.208883	0.0852735	0.145267	0.0854497	0.152557	0.137431	0.147169	0.180977	0.422676	0.229288	0.0649429
19.3	0	0	0	0	0	0	0	0	0	0	0	0	1	0	0	0	0	0	0	0	0	0	0	0	0.0733858	0.126528	0.238636	0.139321	0.132432	0.227681	0.101915	0.123301	0.210548	0.140628	0.094639	0.137939	0.150658	0.204043	0.0818222	0.149474	0.0826512	0.156146	0.137566	0.136724	0.180224	0.43812	0.222278	0.0586922
19.35	0	0	0	0	0	0	0	0	0	0	0	0	1	0	0	0	0	0	0	0	0	0	0	0	0.0720336	0.131062	0.244544	0.139339	0.12818	0.216095	0.101969	0.126526	0.208171	0.136838	0.0942335	0.139427	0.14493	0.201201	0.0814664	0.138268	0.0848231	0.155338	0.136737	0.133345	0.181177	0.41811	0.217403	0.0602345
19.4	0	0	0	0	0	0	0	0	0	0	0	0	1	0	0	0	0	0	0	0	0	0	0	0	0.0718607	0.123993	0.239707	0.139619	0.126295	0.205006	0.101355	0.133478	0.206923	0.137747	0.0926318	0.138553	0.145515	0.198204	0.0827534	0.14384	0.0807298	0.153639	0.136029	0.133984	0.177411	0.42498	0.231798	0.0663982
19.45	0	0	0	0	0	0	0	0	0	0	0	0	1	0	0	0	0	0	0	0	0	0	0	0	0.0711058	0.119184	0.238097	0.140859	0.127199	0.195075	0.0984623	0.137186	0.209019	0.134664	0.0889519	0.134749	0.148408	0.205728	0.0805879	0.15173	0.077973	0.155109	0.135119	0.137693	0.177855	0.421312	0.224059	0.0632285
19.5	0	0	0	0	0	0	0	0	0	0	0	0	1	0	0	0	0	0	0	0	0	0	0	0	0.0690337	0.119649	0.239597	0.143415	0.125614	0.220725	0.10101	0.139031	0.209893	0.136381	0.0919659	0.133888	0.143462	0.205884	0.0803273	0.146253	0.0745898	0.153162	0.134377	0.134074	0.178298	0.429119	0.217338	0.0601946
19.55	0	0	0	0	0	0	0	0	0	0	0	0	1	0	0	0	0	0	0	0	0	0	0	0	0.0691518	0.120415	0.245331	0.144445	0.120014	0.2664	0.0999306	0.143257	0.210038	0.136684	0.0816768	0.131704	0.14153	0.211066	0.0761617	0.148005	0.0765946	0.158747	0.13395	0.13156	0.176371	0.404572	0.229049	0.05852
19.6	0	0	0	0	0	0	0	0	0	0	0	0	1	0	0	0	0	0	0	0	0	0	0	0	0.0693004	0.129771	0.2536	0.145383	0.116961	0.254483	0.100891	0.146459	0.210926	0.139997	0.0840988	0.127023	0.145892	0.213345	0.0770678	0.156031	0.0771793	0.162482	0.13288	0.133421	0.174809	0.397035	0.230241	0.0618067
19.65	0	0	0	0	0	0	0	0	0	0	0	0	1	0	0	0	0	0	0	0	0	0	0	0	0.0701996	0.127825	0.261609	0.142901	0.118464	0.230485	0.0993588	0.143336	0.211482	0.134874	0.089191	0.126243	0.148213	0.219589	0.0785929	0.146054	0.0742973	0.164369	0.132775	0.133977	0.175574	0.370285	0.240723	0.0647989
19.7	0	0	0	0	0	0	0	0	0	0	0	0	1	0	0	0	0	0	0	0	0	0	0	0	0.0709916	0.14125	0.275032	0.144798	0.118978	0.206487	0.0985062	0.138556	0.213047	0.137581	0.089269	0.126867	0.146872	0.223242	0.0752131	0.139623	0.0752579	0.168533	0.131089	0.131662	0.175497	0.374214	0.230846	0.066228
19.75	0	0	0	0	0	0	0	0	0	0	0	0	1	0	0	0	0	0	0	0	0	0	0	0	0.0702672	0.133729	0.277165	0.140606	0.119492	0.191426	0.0981069	0.134477	0.216841	0.134317	0.0923434	0.125709	0.146065	0.225427	0.0745	0.149559	0.0780145	0.164884	0.130039	0.132939	0.175907	0.359658	0.219512	0.0667508
19.8	0	0	0	0	0	0	0	0	0	0	0	0	1	0	0	0	0	0	0	0	0	0	0	0	0.0696194	0.12681	0.286757	0.141728	0.121355	0.176531	0.0998234	0.133826	0.216084	0.133397	0.090766	0.125091	0.147356	0.232046	0.0781444	0.151584	0.0827343	0.164934	0.12905	0.13196	0.175996	0.360237	0.245208	0.0723937
19.85	0	0	0	0	0	0	0	0	0	0	0	0	1	0	0	0	0	0	0	0	0	0	0	0	0.0710546	0.140386	0.298105	0.136852	0.124027	0.178681	0.0976233	0.134061	0.218471	0.133851	0.0937316	0.125891	0.146472	0.231546	0.0718119	0.147199	0.0889159	0.171454	0.128563	0.130825	0.173825	0.357236	0.249946	0.0699035
19.9	0	0	0	0	0	0	0	0	0	0	0	0	1	0	0	0	0	0	0	0	0	0	0	0	0.0702843	0.143413	0.289871	0.135908	0.121874	0.22088	0.0980049	0.136987	0.219704	0.12986	0.0907166	0.127974	0.142499	0.222429	0.0707417	0.147451	0.0912549	0.174704	0.126918	0.128937	0.173471	0.366718	0.237333	0.0696788
19.95	0	0	0	0	0	0	0	0	0	0	0	1	1	0	0	0	0	0	0	0	0	0	0	0	0.0686101	0.15066	0.290967	0.137806	0.126193	0.19953	0.0957798	0.136095	0.220114	0.131344	0.085853	0.128908	0.139823	0.218276	0.0711002	0.144158	0.0918396	0.180976	0.124656	0.129357	0.171345	0.363488	0.245923	0.0666902
20	0	0	0	0	0	0	0	0	0	0	0	1	1	0	0	0	0	0	0	0	0	0	0	0	0.0689732	0.152783	0.295547	0.136073	0.126378	0.187945	0.0929124	0.142644	0.219091	0.129849	0.081811	0.126994	0.141858	0.210719	0.0688632	0.14632	0.0902524	0.180281	0.124879	0.129067	0.171611	0.364077	0.250094	0.0704527
20.05	0	0	0	0	0	0	0	0	0	0	0	1	1	0	0	0	0	0	0	0	0	0	0	0	0.0692903	0.154605	0.29192	0.134971	0.124315	0.181489	0.0940496	0.138347	0.213863	0.129222	0.0757273	0.128874	0.142577	0.202757	0.0710789	0.134709	0.0979795	0.175067	0.124265	0.126491	0.172553	0.387766	0.238159	0.0693218
20.1	0	0	0	0	0	0	0	0	0	0	0	1	1	0	0	0	0	0	0	0	0	0	0	0	0.0683513	0.152508	0.298919	0.138579	0.123121	0.181984	0.094935	0.141768	0.222234	0.131626	0.0729662	0.129877	0.143143	0.210843	0.0716754	0.14178	0.102073	0.176209	0.123739	0.128299	0.172265	0.365723	0.233394	0.0710907
20.15	0	0	0	0	0	0	0	0	0	0	0	1	1	0	0	0	0	0	0	0	0	0	0	0	0.0689594	0.158098	0.302808	0.137425	0.121897	0.182149	0.0963743	0.14206	0.227169	0.128928	0.0739867	0.128935	0.141344	0.207815	0.0746055	0.142169	0.0993577	0.175301	0.122087	0.123467	0.17591	0.370887	0.230248	0.0699145
20.2	0	0	0	0	0	0	0	0	0	0	0	1	1	0	0	0	0	0	0	0	0	0	0	0	0.0678672	0.158564	0.322936	0.137138	0.124629	0.182147	0.0986322	0.13858	0.235421	0.129392	0.0727721	0.128195	0.143036	0.203287	0.076845	0.149648	0.103576	0.174133	0.121293	0.122686	0.173152	0.34323	0.24368	0.0694179
20.25	0	0	0	0	0	0	0	0	0	0	0	1	1	0	0	0	0	0	0	0	0	0	0	0	0.0669588	0.143355	0.331777	0.139944	0.123345	0.17834	0.0961301	0.135203	0.234212	0.134605	0.0743001	0.126957	0.139006	0.194107	0.0790845	0.138993	0.114478	0.172165	0.120592	0.118605	0.170948	0.344268	0.233297	0.0703033
20.3	0	0	0	0	0	0	0	0	0	0	0	1	1	0	0	0	0	0	0	0	0	0	0	0	0.0671533	0.14171	0.327574	0.141328	0.120744	0.207299	0.0981739	0.13553	0.233667	0.13612	0.0712129	0.124111	0.139687	0.19292	0.0760142	0.139109	0.113141	0.170953	0.11953	0.121541	0.163571	0.324088	0.228596	0.0708489
20.35	0	0	0	0	0	0	0	0	0	0	0	1	1	0	0	0	0	0	0	0	0	0	0	0	0.0648509	0.133886	0.349917	0.141252	0.120299	0.204154	0.0997014	0.132337	0.233175	0.138069	0.0732966	0.124006	0.141188	0.183803	0.0714199	0.140862	0.11051	0.173933	0.117999	0.120843	0.167049	0.333989	0.258804	0.0692195
20.4	0	0	0	0	0	0	0	0	0	0	0	1	1	0	0	0	0	0	0	0	0	0	0	0	0.0634369	0.136009	0.371482	0.141216	0.118237	0.187438	0.102148	0.130317	0.226752	0.142372	0.0703182	0.124469	0.139198	0.180462	0.0748262	0.13498	0.10863	0.173769	0.118544	0.122485	0.162043	0.341956	0.251545	0.0689721
20.45	0	0	0	0	0	0	0	0	0	0	0	1	1	0	0	0	0	0	0	0	0	0	0	0	0.0658679	0.128486	0.365638	0.138246	0.118362	0.177011	0.0998853	0.130575	0.224257	0.144392	0.0675332	0.1235	0.136618	0.18146	0.0792564	0.135233	0.106667	0.166222	0.1186	0.119584	0.162564	0.346034	0.22895	0.0705145
20.5	0	0	0	0	0	0	0	0	0	0	0	1	1	0	0	0	1	0	0	0	0	0	0	0	0.0676556	0.123073	0.365638	0.13788	0.117559	0.188097	0.0957717	0.127473	0.22066	0.145078	0.0654972	0.126028	0.138863	0.178275	0.081234	0.132214	0.104913	0.171818	0.117886	0.118071	0.161545	0.355546	0.232701	0.0707882
20.55	0	0	0	0	0	0	0	0	0	0	0	1	1	0	0	0	1	0	0	0	0	0	0	0	0.0685854	0.125648	0.351157	0.138804	0.117534	0.199184	0.0950327	0.131838	0.21648	0.150543	0.0798071	0.124276	0.139143	0.177088	0.0825925	0.121288	0.10792	0.174573	0.118257	0.120486	0.162952	0.360681	0.232388	0.0682753
20.6	0	0	0	0	0	0	0	0	0	0	0	1	1	0	0	0	1	0	0	0	0	0	0	0	0.0683203	0.119783	0.338952	0.139425	0.117749	0.186937	0.0965854	0.130393	0.2162	0.146532	0.0780369	0.122402	0.137936	0.17612	0.0842606	0.124541	0.113684	0.175299	0.117657	0.117302	0.166065	0.357192	0.216769	0.0699083
20.65	0	0	0	0	0	0	0	0	0	0	0	1	1	0	0	0	1	0	0	0	0	0	0	0	0.0710578	0.128237	0.330576	0.137494	0.119971	0.176013	0.101273	0.130524	0.216305	0.145915	0.0733431	0.124552	0.134936	0.170937	0.088667	0.114978	0.116357	0.169083	0.11456	0.119507	0.162997	0.386694	0.202446	0.0679618
20.7	0	0	0	0	0	0	0	0	0	0	0	1	1	0	0	0	1	0	0	0	0	0	0	0	0.0686786	0.129003	0.302712	0.138023	0.123182	0.171544	0.103556	0.132266	0.216516	0.149278	0.0715247	0.123435	0.138363	0.169781	0.0889064	0.117959	0.118445	0.168559	0.113733	0.120648	0.164582	0.38492	0.183391	0.0652677
20.75	0	0	0	0	0	0	0	0	0	0	0	1	1	0	0	0	1	0	0	0	0	0	0	0	0.0695012	0.126906	0.291718	0.137329	0.124595	0.177996	0.104958	0.131753	0.217789	0.14946	0.0703103	0.124235	0.136393	0.168875	0.0898126	0.110578	0.117652	0.161881	0.112069	0.118205	0.158567	0.388699	0.177228	0.0637516
20.8	0	0	0	0	0	0	0	0	0	0	0	1	1	0	0	0	1	0	0	0	0	0	0	0	0.0711511	0.13325	0.297103	0.136502	0.124301	0.171872	0.105301	0.132551	0.220176	0.150651	0.0663536	0.125075	0.133755	0.165316	0.090933	0.116285	0.118069	0.159295	0.111343	0.1035	0.161891	0.396875	0.169008	0.0653846
20.85	0	0	0	0	0	0	0	0	0	0	0	1	1	0	0	0	1	0	0	0	0	0	0	0	0.0685266	0.12844	0.300588	0.1384	0.121341	0.20381	0.104663	0.135524	0.225178	0.151438	0.0774133	0.127211	0.131804	0.16313	0.0896723	0.12022	0.117276	0.155537	0.112182	0.100325	0.159243	0.387294	0.158097	0.0627584
20.9	0	0	0	0	0	0	0	0	0	0	0	1	1	0	0	0	1	0	0	0	0	0	0	0	0.0661778	0.136442	0.303037	0.13752	0.124222	0.223006	0.106266	0.135425	0.228308	0.148478	0.0720553	0.129807	0.133	0.158571	0.0916261	0.122383	0.113934	0.150663	0.108852	0.0989895	0.161094	0.39224	0.158963	0.068628
20.95	0	0	0	0	0	0	0	0	0	0	0	1	1	0	0	0	1	0	0	0	0	0	0	0	0.067031	0.142937	0.304766	0.13947	0.123629	0.192224	0.10671	0.135476	0.229766	0.150871	0.0781014	0.128285	0.129428	0.153794	0.0943181	0.126317	0.113516	0.15103	0.106653	0.0985414	0.161094	0.396936	0.158954	0.0701477
21	0	0	0	0	0	0	0	0	0	0	0	1	1	0	0	0	1	0	0	0	0	0	0	0	0.0633799	0.147925	0.306955	0.142934	0.12597	0.191891	0.110366	0.137574	0.225095	0.149457	0.0760656	0.124899	0.127191	0.154355	0.0954862	0.140748	0.114185	0.147497	0.10588	0.0994618	0.163022	0.377903	0.149856	0.0666833
21.05	0	0	0	0	0	0	0	0	0	0	0	1	1	0	0	0	1	0	0	0	0	0	0	0	0.06146	0.141757	0.304482	0.146542	0.126724	0.209432	0.108355	0.135244	0.225266	0.145719	0.0827278	0.123633	0.130542	0.151545	0.0948684	0.143456	0.11243	0.147323	0.103895	0.100048	0.160729	0.367424	0.155501	0.0688827
21.1	0	0	0	0	0	0	0	0	0	0	0	1	1	0	0	0	1	0	0	0	0	0	0	0	0.0628801	0.153227	0.299707	0.145781	0.125382	0.191392	0.10788	0.130095	0.22013	0.145819	0.0861402	0.121732	0.127828	0.154292	0.0980605	0.152979	0.112054	0.146214	0.102219	0.098764	0.165825	0.37909	0.148751	0.0660752
21.15	0	0	0	0	0	0	0	0	0	0	0	1	1	0	0	0	1	0	0	0	0	0	0	0	0.0626607	0.161532	0.297464	0.146125	0.126316	0.176166	0.108954	0.131526	0.219466	0.143627	0.0917391	0.120561	0.123684	0.151388	0.0984904	0.142464	0.110384	0.144056	0.103313	0.0971248	0.163909	0.387456	0.152128	0.0697473
21.2	0	0	0	0	0	0	0	0	0	0	0	1	1	0	0	0	1	0	0	0	0	0	0	0	0.062518	0.167877	0.295222	0.14776	0.131054	0.176165	0.107989	0.129057	0.223976	0.143253	0.0949824	0.118471	0.124632	0.150857	0.100254	0.145444	0.114644	0.14448	0.10246	0.0972616	0.163898	0.387546	0.149526	0.0687749
21.25	0	0	0	0	0	0	0	0	0	1	0	1	1	0	0	0	1	0	0	0	0	0	0	0	0.0639994	0.162614	0.292318	0.147065	0.133156	0.192713	0.110246	0.129614	0.229402	0.142394	0.0977424	0.115463	0.126553	0.151169	0.102851	0.14488	0.110509	0.14745	0.1016	0.0969804	0.165704	0.381055	0.143925	0.0660354
21.3	0	0	0	0	0	0	0	0	0	1	0	1	1	0	0	0	1	0	0	0	0	0	0	0	0.0636575	0.164286	0.296839	0.144856	0.131424	0.242026	0.109872	0.123994	0.231179	0.142009	0.105455	0.113536	0.127902	0.144455	0.102828	0.150041	0.105037	0.145755	0.101235	0.0972843	0.166713	0.390219	0.141712	0.0655388
21.35	0	0	0	0	0	0	0	0	0	1	0	1	1	0	0	0	1	0	0	0	0	0	0	0	0.0632389	0.159174	0.290884	0.144437	0.130352	0.234578	0.113301	0.126759	0.235609	0.142292	0.102344	0.113471	0.129841	0.144705	0.104568	0.146888	0.104661	0.143823	0.101111	0.0963448	0.170856	0.37985	0.1441	0.0651781
21.4	0	0	0	0	0	0	0	0	0	1	0	1	1	0	0	0	1	0	0	0	0	0	0	0	0.0641074	0.163258	0.297103	0.144202	0.126914	0.208927	0.11411	0.120724	0.23326	0.140433	0.103775	0.114744	0.12934	0.144986	0.108927	0.13692	0.104452	0.145024	0.101369	0.0987801	0.172917	0.384426	0.153942	0.0666979
21.45	0	0	0	0	0	0	0	0	0	1	0	1	1	0	0	0	1	0	0	0	0	0	0	0	0.065834	0.159351	0.290803	0.145034	0.128238	0.195521	0.114819	0.124732	0.233232	0.138635	0.103226	0.114733	0.128266	0.141426	0.108214	0.147805	0.102113	0.141335	0.10251	0.0971823	0.177005	0.361395	0.150448	0.0644568
21.5	0	0	0	0	0	0	0	0	0	1	0	1	1	0	0	0	1	0	0	0	0	0	0	0	0.0651243	0.149113	0.298547	0.145128	0.128184	0.180792	0.117694	0.125335	0.232528	0.138826	0.105249	0.111496	0.126754	0.144048	0.109715	0.137701	0.10203	0.1399	0.10339	0.0985309	0.178301	0.339092	0.156223	0.0650477
21.55	0	0	0	0	0	0	0	0	0	1	0	1	1	0	0	0	1	0	0	0	0	0	0	0	0.0668969	0.137517	0.298118	0.141958	0.129657	0.175495	0.117597	0.126997	0.232713	0.13923	0.108625	0.111904	0.127149	0.144141	0.112455	0.149813	0.101278	0.13629	0.102236	0.0981137	0.180927	0.317038	0.148969	0.0685612
21.6	0	0	0	0	0	0	0	0	0	1	0	1	1	0	0	0	1	0	0	0	0	0	0	0	0.0700945	0.139189	0.299099	0.142342	0.127357	0.16904	0.120358	0.127277	0.237077	0.137129	0.110648	0.110017	0.128841	0.143423	0.113289	0.142708	0.0975606	0.137931	0.100292	0.0991385	0.182489	0.334078	0.1428	0.0672943
21.65	0	0	0	0	0	0	0	0	0	1	0	1	1	0	0	0	1	0	0	0	0	0	0	0	0.0674081	0.136337	0.31018	0.142278	0.127244	0.164405	0.117982	0.127443	0.236466	0.136724	0.116995	0.108603	0.129217	0.141986	0.111481	0.136557	0.0930078	0.136518	0.100416	0.1059	0.183531	0.301206	0.140131	0.0665031
21.7	0	0	0	0	0	0	0	0	0	1	0	1	1	0	0	0	1	0	0	0	0	0	0	0	0.0642314	0.136049	0.305694	0.141358	0.129705	0.175326	0.117419	0.123916	0.233174	0.134552	0.115708	0.109929	0.129822	0.138801	0.118983	0.139673	0.0926319	0.134295	0.099209	0.109861	0.186035	0.306839	0.134237	0.0636729
21.75	0	0	0	0	0	0	0	0	0	1	0	1	1	0	0	0	1	0	0	0	0	0	0	0	0.0621425	0.140434	0.309465	0.141334	0.128304	0.166223	0.118594	0.123437	0.230612	0.136188	0.114132	0.108136	0.129073	0.139925	0.124461	0.130797	0.0953885	0.137163	0.0982226	0.113342	0.187653	0.293389	0.130741	0.0632896
21.8	0	0	0	0	0	0	0	0	0	1	0	1	1	0	0	0	1	0	0	0	0	0	0	0	0.0601455	0.14286	0.32089	0.142994	0.133759	0.159933	0.117843	0.126192	0.227361	0.134713	0.118075	0.108774	0.126988	0.139363	0.122605	0.138411	0.0967668	0.136585	0.0988484	0.11073	0.186578	0.309153	0.13804	0.0631328
21.85	0	0	0	0	0	0	0	0	0	1	0	1	1	0	0	0	1	0	0	0	0	0	0	0	0.0614431	0.136088	0.312837	0.142456	0.130352	0.156953	0.119219	0.122124	0.225462	0.132663	0.117066	0.1074	0.127136	0.137864	0.119964	0.13485	0.0942189	0.136389	0.0999958	0.109404	0.185272	0.31685	0.136295	0.0610276
21.9	0	0	0	1	0	0	0	0	0	1	0	1	1	1	0	0	1	0	0	0	0	0	0	0	0.0656981	0.146052	0.320809	0.140207	0.135747	0.153974	0.121551	0.126558	0.226231	0.131713	0.114524	0.108794	0.127226	0.13574	0.120751	0.126247	0.0969756	0.13634	0.100655	0.108203	0.185161	0.325425	0.133236	0.0632044
21.95	0	0	0	1	0	0	0	0	0	1	0	1	1	1	0	0	1	0	0	0	0	0	0	0	0.068191	0.143201	0.32599	0.138918	0.134615	0.159102	0.121014	0.12708	0.222435	0.131521	0.115846	0.107906	0.124531	0.136177	0.119133	0.129637	0.0991893	0.135154	0.10108	0.106082	0.185848	0.325944	0.141914	0.0632063
22	0	0	0	1	0	0	0	0	0	1	0	1	1	1	0	0	1	0	0	0	0	0	0	0	0.0706839	0.140047	0.322425	0.138999	0.132706	0.178959	0.117279	0.125209	0.223389	0.130077	0.116093	0.106248	0.125956	0.137488	0.115753	0.131118	0.0991892	0.13515	0.102	0.108936	0.188784	0.336124	0.141709	0.066312
22.05	0	0	0	1	0	0	0	0	0	1	0	1	1	1	0	0	1	0	0	0	0	0	0	0	0.0739584	0.134482	0.329706	0.138698	0.133849	0.18293	0.118466	0.128815	0.224476	0.128097	0.114638	0.107035	0.126809	0.134553	0.116921	0.126604	0.0988551	0.134279	0.101629	0.109783	0.189937	0.348298	0.142751	0.0695084
22.1	0	0	0	1	0	0	0	0	0	1	0	1	1	1	0	0	1	0	0	0	0	0	0	0	0.0766354	0.13163	0.331003	0.139541	0.130683	0.178295	0.116708	0.133237	0.222671	0.125663	0.109135	0.106349	0.125926	0.133459	0.113469	0.13776	0.100484	0.134512	0.100877	0.109376	0.192308	0.348109	0.144913	0.0712774
22.15	0	0	0	1	0	0	0	0	0	1	0	1	1	1	0	0	1	0	0	0	0	0	0	0	0.0808754	0.132397	0.335119	0.13953	0.132814	0.216686	0.116838	0.137879	0.223187	0.123956	0.108356	0.103976	0.126684	0.130118	0.11159	0.127387	0.103032	0.138845	0.101409	0.111864	0.193881	0.37826	0.138935	0.0715285
22.2	0	0	0	1	0	0	0	0	0	1	0	1	1	1	0	0	1	0	0	0	0	0	0	0	0.0802423	0.131807	0.33866	0.139452	0.127193	0.240183	0.118025	0.137331	0.222297	0.119745	0.109582	0.103884	0.127079	0.128932	0.112353	0.121375	0.0960147	0.139033	0.101192	0.112806	0.193161	0.383535	0.135113	0.0682678
22.25	0	0	0	1	0	0	0	0	0	1	0	1	1	1	0	0	1	0	0	0	0	0	0	0	0.0796398	0.127899	0.32799	0.140269	0.129415	0.277085	0.118016	0.140315	0.220532	0.119563	0.110591	0.1049	0.128713	0.128026	0.111378	0.127353	0.0941769	0.136461	0.100861	0.117363	0.192951	0.376237	0.131226	0.0723478
22.3	0	0	0	1	0	0	0	0	0	1	0	1	1	1	0	0	0	0	0	0	0	0	0	0	0.0797729	0.134848	0.33691	0.138928	0.130469	0.27758	0.115175	0.138123	0.217837	0.120229	0.113326	0.104917	0.131606	0.12687	0.109069	0.124338	0.0945528	0.136356	0.0996415	0.124461	0.197383	0.393945	0.127015	0.0726668
22.35	0	0	0	1	0	0	0	0	0	1	0	1	1	1	0	0	0	0	0	0	0	0	0	0	0.0766111	0.144362	0.327621	0.138718	0.126585	0.284198	0.117218	0.136126	0.218619	0.117361	0.110518	0.105568	0.131162	0.127026	0.109428	0.11928	0.094135	0.133086	0.0987359	0.128047	0.194924	0.362399	0.125041	0.076407
22.4	0	0	0	1	0	0	0	0	0	1	0	1	1	1	0	0	0	0	0	0	0	0	0	0	0.0746139	0.146335	0.333865	0.141721	0.125813	0.296111	0.118255	0.137488	0.217544	0.116695	0.103349	0.106017	0.127229	0.127369	0.106977	0.111225	0.0938844	0.134671	0.0987999	0.126574	0.195467	0.377524	0.125013	0.0764315
22.45	0	0	0	1	0	0	0	0	0	1	0	1	1	1	0	0	0	0	0	0	0	0	0	0	0.072632	0.143031	0.328921	0.140761	0.128903	0.293462	0.117403	0.138079	0.218352	0.116856	0.0995626	0.107384	0.127548	0.126619	0.103882	0.108756	0.0967664	0.136617	0.0970184	0.126429	0.194703	0.365211	0.119859	0.0721059
22.5	0	0	0	1	0	0	0	0	0	0	0	1	1	1	0	0	0	0	0	0	0	0	0	0	0.0696385	0.157973	0.329211	0.139235	0.126216	0.300742	0.116551	0.138372	0.219598	0.115331	0.0934691	0.104862	0.130021	0.1269	0.108765	0.112281	0.0928819	0.134575	0.0934718	0.127297	0.193308	0.391134	0.120415	0.070771
22.55	0	0	0	1	0	0	0	0	0	1	0	1	1	1	0	0	0	0	0	0	0	0	0	0	0.071488	0.155725	0.33813	0.138315	0.126911	0.285682	0.114478	0.13779	0.216028	0.116099	0.0916755	0.106756	0.126431	0.129148	0.102575	0.105862	0.0890392	0.138233	0.0923459	0.108743	0.195136	0.381633	0.119543	0.071294
22.6	0	0	0	1	0	0	0	0	0	1	0	1	1	1	0	0	0	0	0	0	1	0	0	0	0.0742877	0.160413	0.332984	0.134498	0.133263	0.293293	0.116408	0.145687	0.217792	0.114736	0.0890244	0.109541	0.128542	0.127649	0.104505	0.10748	0.0900834	0.137723	0.0916079	0.0983945	0.196454	0.390148	0.115216	0.0741052
22.65	0	0	0	1	0	0	0	0	0	1	0	1	1	1	0	0	0	0	0	0	1	0	0	0	0.0767656	0.163744	0.338883	0.13334	0.132222	0.288658	0.120704	0.156461	0.21515	0.112332	0.0918085	0.106451	0.128899	0.126555	0.102602	0.116592	0.0923806	0.131378	0.0912644	0.0954152	0.198493	0.407387	0.112624	0.0724985
22.7	0	0	0	1	0	0	0	0	0	1	0	1	1	1	0	0	0	0	0	0	1	0	0	0	0.0776189	0.155312	0.336873	0.135013	0.13965	0.286671	0.117624	0.157616	0.214035	0.112151	0.0909933	0.105887	0.125176	0.125899	0.108461	0.104995	0.0926729	0.129517	0.0910614	0.109716	0.199546	0.385941	0.109692	0.0720698
22.75	0	0	0	1	0	0	0	0	0	1	0	1	1	1	0	0	0	0	0	0	1	0	0	0	0.0784723	0.170558	0.327356	0.136514	0.147109	0.30239	0.118685	0.155412	0.21674	0.111343	0.0960238	0.106647	0.124236	0.125649	0.106509	0.098985	0.0908351	0.129751	0.0900294	0.109811	0.19845	0.384067	0.106613	0.0689223
22.8	0	0	0	1	0	0	0	0	0	1	0	1	1	1	0	0	0	0	0	0	1	0	0	0	0.0797855	0.185502	0.328596	0.134988	0.148971	0.279553	0.116927	0.15139	0.216222	0.110384	0.0938922	0.105867	0.124593	0.128334	0.10201	0.107551	0.0920463	0.130446	0.0907156	0.108097	0.197298	0.391725	0.104167	0.0720508
22.85	0	0	0	1	0	0	0	0	0	1	0	1	1	1	0	0	0	0	0	0	1	0	0	0	0.0822328	0.180689	0.328311	0.135515	0.148618	0.291466	0.119751	0.150186	0.220971	0.110141	0.0945626	0.104857	0.125256	0.122558	0.0958916	0.118706	0.0975179	0.127121	0.091248	0.101887	0.195736	0.388764	0.0989462	0.070512
22.9	0	0	0	1	0	0	0	0	0	1	0	1	1	1	0	0	0	0	0	0	1	1	0	0	0.0840672	0.175877	0.336567	0.138031	0.146859	0.276902	0.117376	0.145532	0.222774	0.106931	0.0956074	0.10586	0.127005	0.118873	0.0957976	0.128089	0.0910856	0.122985	0.0912322	0.106016	0.196235	0.394607	0.0974078	0.0712162
22.95	0	0	0	1	0	0	0	0	0	1	0	1	1	1	0	0	0	0	0	0	1	1	0	0	0.0834032	0.169707	0.342207	0.137004	0.144532	0.269785	0.116839	0.139553	0.22134	0.108405	0.101024	0.106727	0.128601	0.128114	0.092108	0.142104	0.0887466	0.120843	0.0921122	0.10587	0.193843	0.396821	0.0965507	0.0742767
23	0	0	0	1	0	0	0	0	0	1	0	1	1	1	0	0	0	0	0	0	1	1	0	0	0.0864331	0.175301	0.337637	0.137597	0.151062	0.293282	0.115118	0.140352	0.220822	0.106497	0.106018	0.109606	0.12728	0.134327	0.0921093	0.139499	0.0848203	0.119083	0.0933866	0.107773	0.189999	0.377498	0.0964884	0.070087
23.05	0	0	0	1	0	0	0	0	0	1	0	1	1	1	0	0	0	0	0	0	1	1	0	0	0.0851407	0.18361	0.334218	0.138177	0.146251	0.276733	0.1174	0.134995	0.221391	0.105871	0.10472	0.108826	0.126741	0.141633	0.0888244	0.13921	0.0856974	0.117809	0.0941328	0.112384	0.188847	0.367777	0.0934406	0.0703834
23.1	0	0	0	1	0	0	0	0	0	1	0	1	1	0	0	0	0	0	0	0	1	1	0	0	0.0856416	0.175629	0.326889	0.135742	0.143446	0.252572	0.117644	0.130271	0.219294	0.103821	0.0986272	0.109248	0.127575	0.141351	0.08954	0.138922	0.0846532	0.118527	0.096363	0.116399	0.186533	0.375774	0.0912364	0.0709516
23.15	0	0	0	1	0	0	0	0	0	1	0	1	1	0	0	0	0	0	0	0	1	1	0	0	0.0847784	0.183637	0.330228	0.133082	0.145278	0.245621	0.119926	0.130874	0.21867	0.102479	0.0924015	0.107739	0.126159	0.145816	0.0900414	0.136181	0.0903754	0.114279	0.0980115	0.118867	0.186234	0.385007	0.0854297	0.0700245
23.2	0	0	0	1	0	0	0	0	0	1	0	1	1	0	0	0	0	0	0	0	1	1	0	0	0.0843596	0.173545	0.322927	0.133346	0.140408	0.216164	0.119741	0.130384	0.220354	0.101883	0.0888329	0.105676	0.124094	0.144785	0.0883996	0.144065	0.0915031	0.112836	0.0988779	0.121283	0.185426	0.379015	0.0899427	0.0691427
23.25	0	0	0	1	0	0	0	0	0	1	0	1	1	0	0	0	0	0	0	0	1	1	0	0	0.0789745	0.187737	0.311315	0.132543	0.137483	0.206565	0.121646	0.133242	0.219198	0.100086	0.0838513	0.106503	0.127407	0.148032	0.0883295	0.141052	0.0893729	0.108791	0.100246	0.117059	0.184296	0.357709	0.0870564	0.0706399
23.3	0	0	0	1	0	0	0	0	0	1	0	1	1	0	0	0	0	0	0	0	1	1	0	0	0.0823571	0.188203	0.308616	0.131385	0.136533	0.19498	0.123588	0.132718	0.217446	0.0993593	0.0911158	0.102198	0.126486	0.147188	0.0891404	0.122512	0.0948444	0.106367	0.101907	0.116023	0.181372	0.345585	0.0868961	0.0645469
23.35	0	0	0	1	0	0	0	0	0	1	0	0	1	0	0	0	0	0	0	0	1	1	0	0	0.0876404	0.193043	0.322047	0.13074	0.132471	0.189353	0.122069	0.134736	0.214606	0.0991577	0.0867019	0.102066	0.12303	0.144565	0.0858555	0.115822	0.0969328	0.105206	0.101804	0.116484	0.176332	0.348457	0.0918802	0.0669051
23.4	0	0	0	1	0	0	0	0	0	1	0	0	1	0	0	0	0	0	0	0	1	1	0	0	0.0938742	0.175258	0.320785	0.131122	0.135321	0.183229	0.121746	0.138802	0.212827	0.0977747	0.0916477	0.100219	0.124512	0.147469	0.0857615	0.11281	0.099063	0.10606	0.101735	0.116484	0.177274	0.34069	0.0878412	0.0704642
23.45	0	0	0	1	0	0	0	0	0	1	0	0	1	0	0	0	0	0	0	0	1	1	0	0	0.0939459	0.170747	0.324411	0.131964	0.136794	0.181077	0.117748	0.137023	0.212773	0.0997741	0.0924027	0.100452	0.124412	0.143472	0.0842388	0.128458	0.0976846	0.104898	0.100904	0.115292	0.176211	0.337061	0.0863986	0.0690159
23.5	0	0	0	1	0	0	0	0	0	1	0	0	1	0	0	0	0	0	0	0	1	1	0	0	0.0910286	0.163821	0.335771	0.1302	0.136023	0.181572	0.107772	0.135958	0.210821	0.101137	0.0959354	0.102319	0.123873	0.142254	0.0825493	0.113869	0.101444	0.106755	0.101764	0.115961	0.17425	0.346713	0.0839334	0.0682474
23.55	0	0	0	1	0	0	0	0	0	1	0	0	1	0	0	0	0	0	0	0	1	1	0	0	0.0853059	0.171075	0.314414	0.134032	0.133757	0.165354	0.109425	0.13808	0.207915	0.101794	0.0951929	0.102092	0.127242	0.140786	0.0849796	0.119301	0.0985199	0.102283	0.100946	0.114172	0.172091	0.339076	0.0842272	0.0665499
23.6	0	0	0	1	0	0	0	0	0	1	0	0	1	0	0	0	0	0	0	0	1	1	0	0	0.0832775	0.163547	0.305793	0.136113	0.129876	0.171972	0.107818	0.139235	0.209599	0.100916	0.096733	0.101731	0.132347	0.137351	0.0863858	0.120784	0.0959302	0.105265	0.0992461	0.11115	0.169244	0.356016	0.0811935	0.0642633
23.65	0	0	0	1	0	0	0	0	0	1	0	0	1	0	0	0	0	0	0	0	1	1	0	0	0.0788117	0.167784	0.297863	0.135428	0.129644	0.172964	0.108905	0.140701	0.207647	0.101108	0.0920898	0.102504	0.130264	0.133167	0.0804814	0.118589	0.0983527	0.101683	0.0987761	0.114151	0.168602	0.363404	0.0777863	0.0657832
23.7	0	0	0	1	0	0	0	0	0	1	0	0	1	0	0	0	0	0	0	0	1	1	0	0	0.0792818	0.177904	0.288582	0.132965	0.13043	0.167999	0.107826	0.142938	0.208987	0.0995434	0.0913111	0.102912	0.134586	0.133479	0.0869837	0.115169	0.0949277	0.0984272	0.0971835	0.113398	0.168957	0.344381	0.0796543	0.0635192
23.75	0	0	0	0	0	0	0	0	0	1	0	0	1	0	0	0	0	0	0	1	1	1	0	0	0.0805185	0.173543	0.292669	0.130041	0.129211	0.17412	0.106786	0.139169	0.209238	0.101563	0.088395	0.10224	0.13521	0.134478	0.0856039	0.105893	0.0927975	0.0997433	0.0952301	0.113189	0.168104	0.335228	0.075922	0.0620709
23.8	0	0	0	0	0	0	0	0	0	1	0	0	1	0	0	0	0	0	0	1	1	1	0	0	0.0788271	0.172802	0.285055	0.131477	0.129877	0.189343	0.104299	0.136631	0.208162	0.101109	0.0857687	0.102446	0.127064	0.135164	0.0832476	0.109283	0.0932987	0.0958461	0.0930632	0.11345	0.168027	0.339177	0.0754523	0.0625485
23.85	0	0	0	0	0	0	0	0	0	1	0	0	1	0	0	0	0	0	0	1	1	1	0	0	0.0770437	0.162407	0.279828	0.131424	0.13159	0.203738	0.105121	0.132459	0.204871	0.099817	0.0872726	0.10357	0.118194	0.132729	0.0857731	0.114851	0.0922127	0.0991667	0.0926201	0.111891	0.167318	0.353405	0.0762002	0.0615761
23.9	0	0	0	0	0	0	0	0	0	1	0	0	0	0	0	0	0	0	0	1	1	1	0	0	0.0750917	0.164834	0.275838	0.127683	0.132824	0.188348	0.105591	0.134235	0.207284	0.100938	0.0878224	0.102641	0.119924	0.134102	0.0887749	0.108572	0.0923797	0.0964744	0.0927517	0.114318	0.166665	0.345928	0.0721425	0.0641609
23.95	0	0	0	0	0	0	0	0	0	1	0	0	0	0	0	0	0	0	0	1	1	1	0	0	0.0747953	0.157304	0.262218	0.126814	0.134926	0.17908	0.104878	0.146092	0.205001	0.10218	0.0886258	0.0996868	0.124475	0.131261	0.0854661	0.103518	0.0935075	0.0959104	0.08981	0.112414	0.165125	0.359069	0.0734584	0.064276
24	0	0	0	0	0	0	0	0	0	1	0	1	0	0	0	0	0	0	0	1	1	1	0	0	0.0714175	0.158675	0.272312	0.126234	0.133169	0.169316	0.106015	0.14391	0.207694	0.102564	0.0908784	0.0985285	0.131372	0.134663	0.0851102	0.105274	0.090333	0.097497	0.0886056	0.110844	0.167585	0.36231	0.0741737	0.0599728
24.05	0	0	0	0	0	0	0	0	0	1	0	1	0	0	0	0	0	0	0	1	1	1	0	0	0.0732979	0.154464	0.276859	0.125996	0.132399	0.176099	0.104786	0.140923	0.210691	0.101837	0.090438	0.0996256	0.13089	0.138097	0.0851353	0.103352	0.0876599	0.0931161	0.0881427	0.111545	0.165791	0.346806	0.0762203	0.0635546
24.1	0	0	0	0	0	0	0	0	0	1	0	1	0	0	0	0	0	0	0	1	1	1	0	0	0.0725262	0.149952	0.270339	0.126615	0.133484	0.202574	0.10547	0.13789	0.215122	0.100758	0.092437	0.0996287	0.132277	0.140938	0.0892087	0.105244	0.085822	0.0911336	0.085609	0.109766	0.163775	0.341283	0.0752307	0.0622196
24.15	0	0	0	0	0	0	0	0	0	1	0	1	0	0	0	0	0	0	0	1	1	1	0	0	0.0728123	0.149965	0.265919	0.125705	0.135436	0.1895	0.107374	0.137688	0.216898	0.101081	0.0894244	0.100996	0.133873	0.144154	0.0936156	0.112038	0.0858638	0.0918309	0.0845518	0.116282	0.164783	0.321063	0.0714156	0.0597743
24.2	0	0	0	0	0	0	0	0	0	1	0	1	0	0	0	0	0	0	0	1	1	1	0	0	0.0686677	0.14334	0.264832	0.125744	0.135623	0.182053	0.105982	0.134666	0.215531	0.100375	0.0885493	0.102633	0.132457	0.142686	0.0951886	0.1093	0.0845689	0.0885763	0.0850979	0.118018	0.164452	0.323167	0.0688831	0.0571704
24.25	0	0	0	0	0	0	0	0	0	1	0	1	0	0	0	0	0	0	0	1	1	1	0	0	0.0709928	0.1429	0.257566	0.126363	0.134495	0.230701	0.10742	0.133325	0.209188	0.100648	0.092251	0.102218	0.128029	0.140906	0.0997383	0.116638	0.081854	0.0878664	0.085891	0.120204	0.163333	0.333138	0.0693382	0.0566058
24.3	0	0	0	0	0	0	0	0	0	1	0	1	0	0	0	0	1	0	0	1	1	1	0	0	0.0742225	0.150155	0.264469	0.125176	0.133456	0.236823	0.110394	0.129083	0.210023	0.102455	0.089468	0.103976	0.133668	0.137815	0.100263	0.116624	0.082021	0.0880684	0.0868779	0.120026	0.161206	0.330177	0.0697771	0.0533901
24.35	0	0	0	0	0	0	0	0	0	1	0	1	0	0	0	0	1	0	0	1	1	1	0	0	0.0745852	0.153639	0.274275	0.125255	0.137352	0.21349	0.109568	0.133035	0.210619	0.10084	0.0890397	0.103385	0.134025	0.141936	0.103646	0.119605	0.0815615	0.0893176	0.0869831	0.120329	0.159745	0.33265	0.068251	0.0558843
24.4	0	0	0	0	0	0	0	0	0	1	0	1	0	0	0	0	1	0	0	1	1	1	0	0	0.0739208	0.150634	0.283246	0.121803	0.135596	0.205546	0.111284	0.130899	0.207699	0.100982	0.089167	0.103172	0.131427	0.134567	0.105719	0.118637	0.0816033	0.0894297	0.0880367	0.121898	0.15928	0.333976	0.0671794	0.0567245
24.45	0	0	0	0	0	0	0	0	0	1	0	1	0	0	0	0	1	0	0	1	1	1	0	0	0.0763226	0.156079	0.322881	0.128098	0.135694	0.192307	0.112295	0.126313	0.213854	0.0974493	0.0887871	0.101177	0.138114	0.130851	0.108459	0.125702	0.078763	0.0888551	0.0881018	0.120433	0.158438	0.338912	0.0649384	0.0565677
24.5	0	0	0	0	0	0	0	0	0	1	0	1	0	0	0	0	1	0	0	1	1	1	0	0	0.0785252	0.152773	0.325299	0.128071	0.136091	0.187672	0.111078	0.129355	0.213017	0.0954611	0.0898562	0.104934	0.138699	0.129415	0.112366	0.124326	0.0818538	0.0911739	0.0886945	0.119376	0.158483	0.337586	0.0683492	0.0610785
24.55	0	0	0	0	0	0	0	0	0	1	0	1	0	0	0	0	1	0	0	1	1	1	0	0	0.0857261	0.157464	0.300303	0.12886	0.137206	0.212327	0.109623	0.128382	0.210854	0.0942806	0.0904182	0.104857	0.137798	0.124325	0.111058	0.127988	0.0808514	0.0935602	0.0882454	0.11678	0.159192	0.321853	0.0659455	0.0647511
24.6	0	0	0	0	0	0	0	0	0	1	0	1	0	0	0	0	1	0	0	1	1	1	0	0	0.0889254	0.155968	0.297175	0.126936	0.143433	0.195447	0.108608	0.128352	0.210733	0.0936249	0.0858603	0.104711	0.134381	0.123794	0.11125	0.125114	0.0801413	0.0924904	0.0871618	0.115765	0.157475	0.306927	0.0683982	0.0631214
24.65	0	0	0	0	0	0	0	0	0	1	0	1	0	0	0	0	1	0	0	1	1	1	0	0	0.0860225	0.165185	0.313904	0.125961	0.148166	0.190482	0.106952	0.125676	0.212895	0.0910211	0.0845748	0.106605	0.136416	0.121046	0.11187	0.121696	0.0809766	0.0949105	0.0871335	0.11386	0.158484	0.308373	0.0656857	0.0654571
24.7	0	0	0	0	0	0	0	0	0	1	0	1	0	0	0	0	1	0	0	1	1	1	0	0	0.0886699	0.173799	0.334196	0.132375	0.144556	0.180718	0.108101	0.122389	0.214606	0.0895883	0.0894236	0.107567	0.132312	0.118673	0.112872	0.113376	0.0843598	0.0930865	0.0871586	0.112876	0.157997	0.302431	0.0631841	0.0674982
24.75	0	0	0	0	0	0	0	0	0	1	0	1	0	0	0	0	1	0	0	1	1	1	0	0	0.0870242	0.172153	0.327706	0.129173	0.141186	0.170623	0.107325	0.123867	0.213371	0.0888318	0.0902512	0.109258	0.136654	0.122856	0.109372	0.110776	0.0861975	0.0907447	0.0866762	0.111452	0.158606	0.299002	0.0655394	0.0719412
24.8	0	0	0	0	0	0	0	0	0	1	0	1	0	0	0	0	1	0	0	0	1	1	0	0	0.0914349	0.154814	0.328458	0.130647	0.143825	0.163838	0.10548	0.122755	0.216023	0.0890242	0.0878549	0.109545	0.13867	0.122107	0.110755	0.108992	0.0910844	0.0919942	0.0843575	0.111127	0.157045	0.306919	0.0601296	0.0687028
24.85	0	0	0	0	0	0	0	0	0	1	0	1	0	1	0	0	1	0	0	0	1	1	0	0	0.0909391	0.162825	0.333059	0.128196	0.143714	0.159369	0.105484	0.121885	0.213435	0.0873593	0.0899987	0.112357	0.140533	0.116705	0.111113	0.114287	0.0899566	0.0895737	0.0839821	0.112309	0.15679	0.301784	0.0637845	0.0693164
24.9	0	0	0	0	0	0	0	0	0	1	0	1	0	1	0	0	1	0	0	0	1	1	0	0	0.087392	0.164498	0.321169	0.12913	0.145098	0.16003	0.10642	0.121671	0.215398	0.0844529	0.0890273	0.112914	0.145198	0.119327	0.111734	0.115771	0.0878682	0.091206	0.082545	0.109859	0.157998	0.29666	0.0632156	0.0667578
24.95	0	0	0	0	0	0	0	0	0	1	0	1	0	1	0	0	1	0	0	0	1	1	0	0	0.0844122	0.169038	0.321346	0.128562	0.144508	0.161683	0.10533	0.121757	0.215145	0.0843324	0.0899757	0.114916	0.140599	0.116173	0.115212	0.115348	0.0866986	0.0910372	0.0822032	0.108739	0.155617	0.292572	0.065831	0.070385
25	0	0	0	0	0	0	0	0	0	1	0	1	0	1	0	0	1	0	0	0	1	1	0	0	0.0828276	0.167392	0.304112	0.127678	0.13788	0.160027	0.105649	0.123959	0.214454	0.0867857	0.0889198	0.11392	0.139756	0.117391	0.115404	0.13276	0.0829813	0.0906208	0.0818546	0.108037	0.158819	0.281645	0.059348	0.0664669
25.05	0	0	0	0	0	0	0	0	0	1	0	1	0	1	0	0	1	0	0	0	1	1	0	0	0.0832977	0.175855	0.308484	0.130272	0.137649	0.15771	0.106786	0.12203	0.216761	0.0873516	0.0864994	0.111384	0.139541	0.115423	0.118596	0.123624	0.0833989	0.0875027	0.0821538	0.104478	0.159007	0.253418	0.0621258	0.0690745
25.1	0	0	0	0	0	0	0	0	0	1	0	1	0	1	0	0	1	0	0	0	1	1	0	0	0.0819585	0.169682	0.31254	0.127689	0.136342	0.163004	0.103091	0.121494	0.218206	0.0880487	0.0876049	0.114183	0.139555	0.119638	0.117169	0.148251	0.0825635	0.0882234	0.0823928	0.104121	0.162331	0.237316	0.0608904	0.065111
25.15	0	0	0	0	0	0	0	0	0	1	0	1	0	1	0	0	1	0	0	0	1	0	0	0	0.0835479	0.174675	0.324094	0.130731	0.133122	0.165981	0.101284	0.121913	0.220872	0.0879988	0.0878289	0.113416	0.140103	0.117296	0.118908	0.168656	0.0817281	0.0908464	0.0825718	0.10751	0.161766	0.234923	0.0630347	0.062371
25.2	0	0	0	0	0	0	0	0	0	1	0	1	0	1	0	0	1	0	0	1	1	0	0	0	0.0815646	0.168954	0.308959	0.128121	0.131427	0.164325	0.101124	0.122298	0.222437	0.0900584	0.0846117	0.114108	0.138268	0.117826	0.117219	0.164149	0.0825217	0.0898449	0.082397	0.110031	0.161357	0.211922	0.066024	0.0662249
25.25	0	0	0	0	0	0	0	0	0	1	0	1	0	1	0	0	1	0	0	1	1	0	0	0	0.0842428	0.175758	0.301782	0.132625	0.130599	0.158864	0.099443	0.121451	0.221122	0.0867082	0.0855843	0.115854	0.138606	0.121978	0.114172	0.156376	0.0829393	0.0880667	0.082369	0.112405	0.163074	0.216698	0.0659423	0.065615
25.3	0	0	0	0	0	0	0	0	0	1	0	1	0	1	0	0	1	0	0	1	1	0	0	0	0.081462	0.172452	0.315433	0.133177	0.130548	0.155719	0.0992588	0.120903	0.219715	0.085205	0.089165	0.11714	0.137782	0.119668	0.112006	0.159901	0.082104	0.0900369	0.0817269	0.112425	0.163185	0.205252	0.0668355	0.0616741
25.35	0	0	0	0	0	0	0	0	0	1	0	1	0	1	0	0	1	0	0	1	1	0	0	0	0.0828982	0.175031	0.305585	0.129249	0.127179	0.158365	0.100257	0.121161	0.221651	0.0862452	0.0880368	0.116806	0.134193	0.123976	0.108388	0.159206	0.0821875	0.0892607	0.0806175	0.11345	0.16354	0.211573	0.0664124	0.0616759
25.4	0	0	0	0	0	0	0	0	0	1	0	1	0	1	0	0	1	0	0	1	1	0	0	0	0.0828316	0.176101	0.286717	0.134952	0.127069	0.154889	0.106074	0.127748	0.2184	0.0850953	0.0882729	0.118875	0.136476	0.123476	0.105389	0.158239	0.0781359	0.0903417	0.0795617	0.118556	0.161713	0.2432	0.066753	0.0625388
25.45	0	0	0	0	0	0	0	0	0	1	0	1	0	1	0	0	1	0	0	1	1	0	0	0	0.083823	0.186528	0.289194	0.134766	0.12666	0.151414	0.103311	0.131447	0.2182	0.0845611	0.0878812	0.120594	0.135213	0.120572	0.102127	0.160811	0.0818115	0.0864702	0.0817167	0.12564	0.163253	0.225971	0.0666224	0.0586885
25.5	0	0	0	0	0	0	0	0	0	1	0	1	0	1	0	0	1	0	0	1	1	0	0	0	0.0798767	0.177184	0.294025	0.13296	0.122962	0.153564	0.104083	0.133373	0.212228	0.0833608	0.0891557	0.122042	0.133493	0.119292	0.0983183	0.151677	0.0810596	0.0890484	0.0799267	0.130244	0.158844	0.22654	0.0641675	0.05758
25.55	0	0	0	0	0	0	0	0	0	1	0	1	0	1	0	0	1	0	0	1	1	0	0	0	0.080224	0.17267	0.298454	0.132708	0.122643	0.146944	0.103458	0.128763	0.20363	0.0806466	0.0881361	0.122194	0.136347	0.117793	0.0973194	0.144449	0.0816026	0.0902308	0.0787308	0.135476	0.156762	0.229701	0.0653694	0.0560183
25.6	0	0	0	0	0	0	0	0	0	1	0	1	0	1	0	0	1	0	0	1	1	0	0	0	0.0796359	0.17857	0.304061	0.134735	0.122144	0.158691	0.104532	0.121978	0.205871	0.082353	0.0900627	0.121913	0.135199	0.118323	0.102869	0.153963	0.0791383	0.0888921	0.0788766	0.141808	0.158546	0.225075	0.0634343	0.0537542
25.65	0	0	0	0	0	0	0	0	0	1	0	1	0	1	0	0	1	0	0	1	1	0	0	0	0.0813328	0.171942	0.31771	0.133271	0.121915	0.174244	0.102209	0.121741	0.204915	0.0825354	0.092605	0.125982	0.132601	0.1162	0.102466	0.140882	0.0796395	0.0877897	0.0781815	0.148851	0.156098	0.219232	0.0644574	0.0559539
25.7	0	0	0	0	0	0	0	0	0	1	0	1	1	1	0	0	1	0	0	1	1	0	0	0	0.0838272	0.162749	0.309702	0.134508	0.123687	0.163488	0.103673	0.120526	0.200205	0.0821224	0.0926117	0.130456	0.136809	0.114763	0.101967	0.147538	0.0824379	0.0886347	0.0788546	0.158093	0.156253	0.218385	0.0646678	0.0535538
25.75	0	0	0	0	0	0	0	0	0	1	0	1	1	1	0	0	1	0	0	1	1	0	0	0	0.0831778	0.156575	0.305399	0.135152	0.121545	0.159184	0.103351	0.119621	0.198094	0.0797817	0.0901675	0.131121	0.136957	0.113889	0.10054	0.136772	0.0829391	0.089671	0.0797413	0.160793	0.156498	0.213619	0.063984	0.0529665
25.8	0	0	0	0	0	0	0	0	0	1	0	1	1	1	0	0	1	0	0	1	1	0	0	0	0.0847674	0.163681	0.297133	0.133358	0.120598	0.153392	0.104374	0.118982	0.198226	0.0779761	0.0897276	0.132583	0.134379	0.113139	0.105923	0.146013	0.087993	0.0882086	0.0797871	0.162436	0.155756	0.210529	0.0671529	0.0520845
25.85	0	0	0	0	0	0	0	0	0	1	0	1	1	1	0	0	1	0	0	1	1	0	0	0	0.0838265	0.179845	0.286541	0.130734	0.118874	0.152894	0.10419	0.116938	0.195067	0.0766044	0.0917748	0.131505	0.133669	0.11214	0.100114	0.142461	0.0856121	0.0865888	0.0808873	0.164696	0.157384	0.211915	0.0665829	0.0539898
25.9	0	0	0	0	0	0	0	0	0	1	0	1	1	1	0	0	0	0	0	1	1	0	0	0	0.0840512	0.162803	0.286777	0.130403	0.117838	0.161829	0.104836	0.114364	0.195624	0.0750712	0.0908157	0.129658	0.136123	0.113888	0.0994242	0.142584	0.0868234	0.0892234	0.081527	0.168642	0.157606	0.20366	0.0654439	0.0500261
25.95	0	0	0	0	0	0	0	0	0	1	0	1	1	1	0	0	0	0	0	1	1	0	0	0	0.0837238	0.169457	0.291292	0.129149	0.120328	0.196411	0.105507	0.114668	0.193102	0.0760712	0.0924163	0.133862	0.137815	0.11395	0.0957342	0.138623	0.0885776	0.0869622	0.0799044	0.172892	0.159213	0.20715	0.0665483	0.049756
26	0	0	0	0	0	0	0	0	0	1	0	1	1	1	1	0	0	0	0	1	1	0	0	0	0.0808965	0.16615	0.28992	0.128343	0.116543	0.254654	0.106896	0.113349	0.19269	0.0758702	0.0918315	0.134027	0.137143	0.110858	0.0928063	0.136433	0.0821036	0.0866256	0.0794831	0.174367	0.155491	0.210769	0.0697988	0.0524316
26.05	0	0	0	0	0	0	0	0	0	1	0	1	1	1	1	0	0	0	0	1	1	0	0	0	0.0813206	0.166012	0.289926	0.12846	0.114192	0.25697	0.105932	0.115828	0.194029	0.0732775	0.0925627	0.129979	0.134775	0.11039	0.0933554	0.134514	0.080767	0.0881236	0.0775671	0.176011	0.149864	0.203351	0.0688222	0.0543368
26.1	0	0	0	0	1	0	0	0	0	1	0	1	1	1	1	0	0	0	0	1	1	0	0	0	0.0801802	0.163158	0.29625	0.126178	0.114172	0.226026	0.105395	0.116201	0.193762	0.0740151	0.091483	0.128429	0.13639	0.113949	0.090618	0.137903	0.0810175	0.088316	0.0760782	0.176	0.148945	0.207978	0.069699	0.0528431
26.15	0	0	0	0	1	0	0	0	0	1	0	1	1	1	1	0	0	0	0	1	1	0	0	0	0.0824907	0.158944	0.287842	0.126387	0.113136	0.206169	0.104456	0.113432	0.193363	0.0735719	0.0928782	0.131714	0.137148	0.11707	0.093096	0.139523	0.0794721	0.090253	0.0756571	0.178533	0.145832	0.211069	0.0695353	0.0577621
26.2	0	0	0	0	1	0	0	0	0	1	0	1	1	1	1	0	0	0	0	1	0	0	0	0	0.0823779	0.162128	0.288537	0.124645	0.109321	0.206002	0.103467	0.116084	0.194809	0.0735526	0.0957223	0.127341	0.133503	0.116352	0.0934545	0.134202	0.0788456	0.0899841	0.0758966	0.181307	0.15125	0.211538	0.0687698	0.0578319
26.25	0	0	0	0	1	0	0	0	0	1	0	1	1	1	1	0	0	0	0	1	0	0	0	0	0.0870351	0.152933	0.284552	0.125223	0.109002	0.193095	0.103547	0.11778	0.193428	0.0739774	0.0973953	0.121577	0.133403	0.116164	0.0927652	0.133373	0.0765901	0.0918197	0.0770302	0.185882	0.149422	0.214908	0.0660041	0.0579923
26.3	0	0	0	0	1	0	0	0	0	1	0	1	1	1	1	0	0	0	0	1	0	0	0	0	0.0838395	0.156116	0.284559	0.125036	0.110865	0.173569	0.104671	0.121376	0.189089	0.0723032	0.0980541	0.122593	0.136486	0.112542	0.0916234	0.128188	0.0764647	0.0940831	0.0769495	0.192362	0.148647	0.212187	0.0648156	0.0588552
26.35	0	0	0	0	1	0	0	0	0	1	0	1	1	1	1	0	0	0	0	1	0	0	0	0	0.082377	0.157035	0.27753	0.126193	0.106841	0.177208	0.104148	0.1258	0.188862	0.0730206	0.101333	0.124987	0.135052	0.110637	0.0878381	0.133075	0.0766318	0.0904043	0.0749739	0.193492	0.147363	0.221539	0.0652694	0.0638423
26.4	0	0	0	0	1	0	0	0	0	1	0	1	1	1	1	0	0	0	0	1	0	0	0	0	0.0848563	0.146029	0.275498	0.125176	0.105895	0.204509	0.10175	0.128106	0.185133	0.0748883	0.100494	0.126692	0.13579	0.111542	0.0890539	0.139594	0.0770912	0.0935455	0.0747198	0.19679	0.150564	0.230124	0.0643572	0.0675377
26.45	0	0	0	0	1	0	0	0	0	1	0	1	1	1	1	0	0	0	0	1	0	0	0	0	0.0830257	0.150118	0.280903	0.124765	0.102948	0.209637	0.103314	0.129239	0.184124	0.073305	0.1016	0.130829	0.135404	0.113946	0.0858164	0.138356	0.0798896	0.0948186	0.0751929	0.205239	0.152393	0.219835	0.0661933	0.0651375
26.5	0	0	0	0	1	0	0	0	0	1	0	1	1	1	1	0	0	0	0	1	0	0	0	0	0.083465	0.148319	0.273616	0.125474	0.102898	0.183493	0.102237	0.127195	0.186604	0.073982	0.100472	0.129603	0.138183	0.110824	0.0848413	0.143378	0.0800984	0.0939872	0.0742183	0.214003	0.150055	0.224232	0.064175	0.066159
26.55	0	0	0	0	1	0	0	0	0	1	0	1	1	1	1	0	0	0	0	1	0	0	0	0	0.0801925	0.139124	0.274571	0.125538	0.101923	0.203017	0.101537	0.127695	0.185515	0.0748911	0.100696	0.131146	0.139341	0.112665	0.0845806	0.147176	0.0831057	0.0961156	0.0744979	0.210296	0.153246	0.211769	0.0647751	0.0692653
26.6	0	0	0	0	1	0	0	0	0	1	0	1	1	1	1	0	0	0	0	1	0	0	0	0	0.0806472	0.143213	0.274032	0.126774	0.101784	0.193749	0.102448	0.136055	0.187716	0.0768193	0.104675	0.135242	0.136725	0.112478	0.0837007	0.14934	0.0819362	0.0951831	0.0745174	0.217385	0.150245	0.202128	0.0657005	0.0723036
26.65	0	0	0	0	1	0	0	0	0	1	0	1	1	1	1	0	0	0	0	1	0	0	0	0	0.0788471	0.136734	0.269244	0.126916	0.10278	0.189115	0.100402	0.133735	0.188458	0.0782531	0.0996477	0.134677	0.137788	0.110947	0.0823684	0.155587	0.0830221	0.0949596	0.0735563	0.228327	0.153901	0.186713	0.0658126	0.072668
26.7	0	0	0	0	1	0	0	0	0	1	0	1	1	1	1	0	0	0	0	1	0	0	0	0	0.0822621	0.136294	0.270916	0.128205	0.103329	0.179683	0.100054	0.12726	0.188749	0.0777495	0.100476	0.138287	0.139308	0.114475	0.0807264	0.151628	0.0850269	0.0939934	0.0741362	0.239332	0.151032	0.183324	0.0662501	0.0721487
26.75	0	0	0	0	1	0	0	0	0	1	0	1	1	1	1	0	0	0	0	1	0	0	0	0	0.0830236	0.136609	0.264061	0.128664	0.101278	0.17389	0.0975434	0.126585	0.186719	0.0786585	0.101895	0.142802	0.139227	0.113788	0.0826805	0.155153	0.0844839	0.0957168	0.0753564	0.249751	0.154012	0.169824	0.0668339	0.0714254
26.8	0	0	0	0	1	0	0	0	0	1	0	1	1	1	1	0	0	0	0	1	0	0	0	0	0.0854263	0.127866	0.265188	0.130124	0.101528	0.163134	0.0996487	0.124979	0.187898	0.0773377	0.101105	0.138564	0.139051	0.113475	0.0817768	0.150106	0.0811842	0.0950996	0.0740619	0.254192	0.152096	0.172686	0.0644571	0.0724696
26.85	0	0	0	0	1	0	0	0	0	1	0	1	1	1	1	0	0	0	0	1	0	0	0	0	0.0846539	0.128634	0.263903	0.130952	0.101329	0.170579	0.0998924	0.123199	0.188415	0.0748968	0.0985286	0.135812	0.137331	0.113694	0.0804921	0.144378	0.0831891	0.0937622	0.0745418	0.250067	0.15183	0.166364	0.0648618	0.0699561
26.9	0	0	0	0	1	0	0	0	0	1	0	1	1	1	1	0	0	0	0	1	0	0	0	0	0.082823	0.132119	0.259949	0.134007	0.103491	0.192916	0.0951677	0.120856	0.187591	0.0761389	0.0988495	0.137638	0.140604	0.117471	0.0821366	0.143141	0.0843168	0.0944167	0.073901	0.251733	0.154977	0.163663	0.0644369	0.0671934
26.95	0	0	0	0	1	0	0	0	0	1	0	1	1	1	1	0	0	0	0	1	0	0	0	0	0.0822346	0.130622	0.260502	0.134518	0.104159	0.178685	0.0943675	0.120469	0.187843	0.0744649	0.0980355	0.135075	0.140543	0.121373	0.0780655	0.139454	0.0840661	0.0864854	0.0756548	0.246466	0.155952	0.164879	0.0638655	0.0684642
27	0	0	0	0	1	0	0	0	0	1	0	1	1	1	1	0	0	0	0	1	0	0	0	0	0.080327	0.113726	0.256461	0.135042	0.10163	0.174713	0.0932151	0.118759	0.185891	0.0741329	0.0996361	0.128406	0.136936	0.117064	0.0780191	0.142163	0.0835231	0.0912134	0.0786224	0.237084	0.156385	0.159804	0.0661085	0.0709587
27.05	0	0	0	0	1	0	0	0	0	1	0	1	1	1	1	0	0	0	0	1	0	0	0	0	0.0783119	0.132762	0.258593	0.135475	0.102209	0.165446	0.0953204	0.116439	0.186673	0.0762831	0.0958041	0.126532	0.139447	0.11569	0.0795446	0.151948	0.0843585	0.094186	0.0776949	0.23877	0.160938	0.155657	0.0689211	0.0690117
27.1	0	0	0	1	1	0	0	0	0	1	0	1	1	1	1	0	0	0	0	1	0	0	0	0	0.0813897	0.126282	0.251969	0.139768	0.101772	0.167099	0.0999035	0.117226	0.186938	0.0760318	0.0935778	0.128007	0.138566	0.115721	0.0772834	0.155064	0.0848597	0.0984187	0.0769475	0.248112	0.161038	0.159586	0.0669016	0.0656824
27.15	0	0	0	1	1	0	0	0	0	1	0	1	1	1	1	0	0	0	0	1	0	0	0	0	0.0806171	0.129315	0.251059	0.139133	0.103665	0.167926	0.0999837	0.116529	0.184947	0.0770014	0.0970013	0.123391	0.137437	0.127835	0.0790232	0.158181	0.0843584	0.100514	0.0778808	0.251578	0.164572	0.158938	0.0654026	0.0632368
27.2	0	0	0	1	1	0	0	0	0	1	0	1	1	1	1	0	0	0	0	1	0	0	0	0	0.0828205	0.121778	0.254281	0.138906	0.105468	0.174212	0.106504	0.118398	0.187745	0.0785461	0.0921071	0.120017	0.137966	0.132923	0.0786673	0.150822	0.0935056	0.100066	0.0813215	0.257852	0.163243	0.155069	0.064538	0.0612898
27.25	0	0	0	1	1	0	0	0	0	0	0	1	1	1	1	0	0	0	0	1	0	0	0	0	0.0837661	0.127378	0.250127	0.140458	0.10052	0.188441	0.105163	0.117689	0.189522	0.0775583	0.0905448	0.121655	0.141621	0.125367	0.0853131	0.149721	0.0912918	0.0990999	0.0828548	0.261173	0.162003	0.151879	0.0631038	0.0594335
27.3	0	0	0	1	1	0	0	0	0	0	0	1	1	1	1	0	0	0	0	1	0	0	0	0	0.0830702	0.135242	0.251225	0.14147	0.10083	0.237417	0.109532	0.119178	0.189362	0.0755818	0.0908296	0.119308	0.14114	0.120278	0.0884104	0.15379	0.0863632	0.0977405	0.0825609	0.26264	0.159666	0.151121	0.0615719	0.0586195
27.35	0	0	0	1	1	0	0	0	0	0	0	1	1	1	1	0	0	0	0	1	0	0	0	0	0.086593	0.127705	0.245751	0.143431	0.0992581	0.230467	0.112895	0.120196	0.190263	0.075028	0.0872997	0.11742	0.137571	0.119341	0.0848394	0.155139	0.0852354	0.102378	0.0825271	0.265028	0.161051	0.150354	0.0615043	0.0586666
27.4	0	0	0	1	1	0	0	0	0	0	0	1	1	1	1	0	0	0	0	1	0	0	0	0	0.0851607	0.123943	0.245213	0.139448	0.0985822	0.206474	0.114836	0.118624	0.189174	0.0745245	0.0842647	0.118382	0.137853	0.12315	0.0869126	0.156487	0.0851101	0.106442	0.0825267	0.262243	0.161339	0.149816	0.0617785	0.0585551
27.45	0	0	0	1	1	0	0	0	0	0	0	1	1	1	1	0	0	0	0	1	0	1	0	0	0.0878552	0.125768	0.249326	0.138549	0.098235	0.185293	0.120375	0.11872	0.191866	0.0751511	0.082606	0.117899	0.138858	0.128113	0.0923201	0.157427	0.0856948	0.109404	0.0802392	0.260987	0.16453	0.144811	0.0602137	0.0592141
27.5	0	0	0	1	1	0	0	0	0	0	0	1	1	1	1	0	0	0	0	1	0	1	0	0	0.0877116	0.122006	0.243278	0.140009	0.0992618	0.192904	0.11838	0.116906	0.192502	0.0733059	0.0823235	0.119847	0.134756	0.14338	0.101609	0.148028	0.0863213	0.109743	0.0799454	0.25442	0.167865	0.145848	0.0634008	0.0599184
27.55	0	0	0	1	1	0	0	0	0	0	0	1	1	1	1	0	0	0	0	1	0	1	0	0	0.0854969	0.115979	0.243486	0.138055	0.100557	0.187442	0.116875	0.116784	0.190352	0.0727622	0.0793973	0.120675	0.132598	0.146533	0.110661	0.15441	0.0865719	0.108024	0.0785649	0.250325	0.169261	0.146775	0.0654001	0.059195
27.6	0	0	0	1	1	0	0	0	0	0	0	1	1	1	1	0	0	0	0	1	0	1	0	0	0.0884982	0.110706	0.243007	0.139554	0.101465	0.186448	0.111786	0.113152	0.193376	0.0718049	0.0771713	0.121313	0.134747	0.156242	0.118021	0.150044	0.087449	0.107104	0.0783046	0.241359	0.173238	0.143615	0.0649256	0.0577692
27.65	0	0	0	1	1	0	0	0	0	0	0	1	1	0	1	0	0	0	0	1	0	1	0	0	0.085992	0.110417	0.239313	0.142794	0.0984296	0.225166	0.113413	0.109277	0.192619	0.0713621	0.0790013	0.121181	0.134457	0.154556	0.120714	0.146087	0.0894539	0.104755	0.0797445	0.237442	0.178279	0.14205	0.0679828	0.0590627
27.7	0	0	0	1	1	0	0	0	0	0	0	1	1	0	1	0	0	0	0	0	0	1	0	0	0.0879041	0.108164	0.241502	0.142725	0.0976048	0.215402	0.109595	0.110997	0.190004	0.069981	0.0812176	0.118712	0.129555	0.157615	0.115857	0.15383	0.0872401	0.102079	0.0786842	0.233797	0.179941	0.140564	0.0687779	0.0582261
27.75	0	0	0	1	1	0	0	0	0	0	0	1	1	0	1	0	0	0	0	0	0	1	0	0	0.0872695	0.115274	0.23821	0.142603	0.099886	0.194719	0.108719	0.110886	0.192179	0.0688624	0.0775793	0.118891	0.130256	0.163453	0.106022	0.150825	0.0795966	0.0995164	0.0761839	0.227962	0.175987	0.142569	0.0669035	0.058953
27.8	0	0	0	1	1	0	0	0	0	0	0	1	1	0	1	0	0	0	0	0	0	1	0	0	0.0912222	0.113626	0.238505	0.142758	0.100375	0.224501	0.107278	0.110166	0.192629	0.0672695	0.077828	0.119272	0.13027	0.160112	0.103499	0.159519	0.0815596	0.101353	0.0773238	0.224013	0.177283	0.147714	0.0683007	0.0583203
27.85	0	0	0	1	1	0	0	0	0	0	0	1	1	0	1	0	0	0	0	0	0	1	0	0	0.0930577	0.119226	0.235012	0.142741	0.100566	0.235089	0.106012	0.109837	0.191952	0.0679365	0.0810583	0.119681	0.127045	0.160674	0.105501	0.159644	0.0787194	0.103504	0.0773103	0.221739	0.180053	0.143018	0.0665726	0.0590473
27.9	0	0	0	1	1	0	0	0	0	0	0	1	1	0	1	0	0	0	0	0	0	1	0	0	0.0944329	0.122108	0.229999	0.141539	0.102907	0.219866	0.105765	0.111027	0.192534	0.0674535	0.0826469	0.120467	0.125688	0.153305	0.107026	0.168474	0.0768816	0.102967	0.0777635	0.220188	0.181937	0.140745	0.0690604	0.0587092
27.95	0	0	0	1	1	0	0	0	0	0	0	1	1	0	1	0	0	0	0	0	0	1	0	0	0.0904537	0.109737	0.235029	0.140547	0.100798	0.220361	0.102463	0.120171	0.192679	0.0654169	0.0829922	0.120579	0.128332	0.153055	0.105741	0.172815	0.0728719	0.104421	0.0795499	0.222136	0.186092	0.137734	0.0661275	0.0590282
28	0	0	0	1	1	0	0	0	0	0	0	1	1	0	1	0	0	0	0	0	0	1	0	0	0.0914914	0.113072	0.231106	0.139225	0.1029	0.22036	0.104354	0.11556	0.194655	0.0619982	0.0835426	0.124378	0.127051	0.150901	0.10741	0.181237	0.0754197	0.104603	0.0786899	0.221968	0.192351	0.139808	0.0691201	0.0608203
28.05	0	0	0	1	1	0	0	0	0	0	0	1	1	0	1	0	0	0	0	0	0	1	0	0	0.0991111	0.113689	0.228188	0.140975	0.103718	0.23161	0.105541	0.113872	0.195013	0.0654395	0.0862297	0.124827	0.127295	0.145218	0.107078	0.188163	0.0755867	0.105922	0.0790831	0.223864	0.196716	0.138861	0.0710872	0.0634055
28.1	0	0	0	1	1	0	0	0	0	0	0	1	1	0	1	0	0	0	0	0	0	1	0	0	0.104322	0.118685	0.230808	0.143318	0.10352	0.245508	0.104313	0.113589	0.188856	0.0666411	0.0848488	0.122898	0.129996	0.138505	0.107365	0.186519	0.0719529	0.107871	0.0802761	0.220857	0.199442	0.137685	0.0702541	0.0616624
28.15	0	0	0	1	1	0	0	0	0	0	0	1	1	0	1	0	0	0	0	0	0	1	0	0	0.104286	0.115828	0.228435	0.142853	0.105473	0.237234	0.104871	0.112385	0.187144	0.0688818	0.0822005	0.121956	0.129744	0.136913	0.105651	0.199021	0.0702404	0.108706	0.0817024	0.214088	0.201514	0.133228	0.0703002	0.0651315
28.2	0	0	0	1	1	0	0	0	0	0	0	1	1	0	1	0	0	0	0	0	0	1	0	0	0.106244	0.11569	0.22546	0.14016	0.106828	0.20745	0.103329	0.113817	0.186307	0.068994	0.0847186	0.12616	0.128577	0.134914	0.0992224	0.200914	0.0678596	0.108597	0.083362	0.210903	0.202289	0.134175	0.0675783	0.0677394
28.25	0	0	0	1	1	0	0	0	0	0	0	1	1	0	1	0	0	0	0	0	0	1	0	0	0.105656	0.123103	0.229859	0.137072	0.106332	0.190737	0.101486	0.116815	0.186545	0.0710833	0.0841948	0.127676	0.127334	0.13048	0.105082	0.207567	0.0697809	0.110017	0.0852014	0.206261	0.20435	0.131454	0.0680637	0.0694635
28.3	0	0	0	1	1	0	0	0	0	0	0	1	1	0	1	0	0	0	0	0	0	1	0	0	0.108412	0.121605	0.222034	0.139164	0.106314	0.193549	0.0994156	0.117878	0.191678	0.0714275	0.0837073	0.127842	0.127616	0.134195	0.105846	0.209459	0.0699897	0.111572	0.0862342	0.204479	0.204727	0.128732	0.065716	0.0708477
28.35	0	0	0	1	1	0	0	0	0	0	0	1	1	0	0	0	0	0	0	0	0	1	0	0	0.108315	0.130227	0.222961	0.138027	0.10546	0.189081	0.0997601	0.117123	0.195299	0.0718423	0.0842578	0.128547	0.128641	0.136818	0.108658	0.206182	0.0677342	0.112104	0.087667	0.202906	0.207121	0.1261	0.0664782	0.0674956
28.4	0	0	0	1	1	0	0	0	0	0	0	1	1	0	0	0	0	0	0	0	0	1	0	0	0.107757	0.132354	0.223372	0.139473	0.106487	0.221014	0.0986458	0.121456	0.194091	0.0719646	0.0832029	0.123066	0.131305	0.130885	0.107825	0.214604	0.0705326	0.109339	0.0884332	0.209883	0.206323	0.127147	0.0659865	0.0654125
28.45	0	0	0	1	1	0	0	0	0	0	0	1	1	0	0	0	0	0	0	0	0	1	0	0	0.110314	0.130252	0.220856	0.141302	0.10629	0.220185	0.0983992	0.115659	0.194501	0.0687782	0.0793598	0.125298	0.130824	0.125515	0.110899	0.207927	0.0699896	0.110557	0.0897592	0.207231	0.199743	0.121514	0.064762	0.0678845
28.5	0	0	0	1	1	0	0	0	0	0	0	1	1	0	0	0	0	0	0	0	0	1	0	0	0.110861	0.141895	0.223677	0.143671	0.107436	0.192387	0.0969706	0.118852	0.191422	0.0689509	0.0776291	0.124329	0.130153	0.123298	0.107113	0.21322	0.0708667	0.110481	0.0910651	0.201038	0.206291	0.119091	0.0672502	0.0639658
28.55	0	0	0	1	1	0	0	0	0	0	0	1	1	0	0	0	0	0	0	1	0	1	0	0	0.109658	0.13934	0.218522	0.144986	0.102522	0.187588	0.0977677	0.117268	0.186645	0.0672878	0.0765502	0.120198	0.132683	0.119395	0.106019	0.213344	0.0708667	0.113297	0.090765	0.209251	0.207654	0.115023	0.0645762	0.0615881
28.6	0	0	0	1	1	0	0	0	0	0	0	1	1	0	0	0	0	0	0	1	0	1	0	0	0.10864	0.137238	0.217211	0.145668	0.103728	0.175012	0.0982506	0.112991	0.189656	0.0713339	0.0809874	0.119513	0.130983	0.118396	0.101567	0.206259	0.0722033	0.115257	0.0882592	0.214783	0.201783	0.115083	0.0654197	0.0618165
28.65	0	0	0	1	1	0	0	0	0	0	0	1	1	0	0	0	0	0	0	1	0	1	0	0	0.105244	0.133022	0.223934	0.148037	0.104605	0.176169	0.0969477	0.11577	0.188236	0.0719505	0.0792326	0.11884	0.129778	0.11621	0.102306	0.210056	0.0747928	0.120075	0.0899783	0.216637	0.204298	0.114764	0.0686735	0.060232
28.7	0	0	0	1	1	0	0	0	0	0	0	1	1	0	0	0	0	0	0	1	0	1	0	0	0.108123	0.133639	0.217087	0.150499	0.103632	0.181628	0.0981976	0.117685	0.185369	0.0738884	0.0836095	0.119208	0.128935	0.116084	0.0988068	0.201884	0.0719108	0.122677	0.0924169	0.216457	0.203545	0.111365	0.0690122	0.0576503
28.75	0	0	0	1	1	0	0	0	0	0	0	1	1	0	0	0	0	0	1	1	0	1	0	0	0.11111	0.127006	0.22226	0.148847	0.103973	0.182289	0.0992337	0.120683	0.186244	0.0725985	0.0913418	0.12013	0.131122	0.114835	0.099594	0.20704	0.0740828	0.126021	0.0937694	0.216991	0.200654	0.110128	0.0685366	0.0566097
28.8	0	0	0	1	1	0	0	0	0	0	0	1	1	0	0	0	0	0	1	1	0	1	0	0	0.110229	0.132306	0.223044	0.151229	0.104164	0.180965	0.0956297	0.121171	0.1842	0.0697453	0.0916389	0.120552	0.13148	0.113898	0.0987141	0.217773	0.0768394	0.125394	0.0942022	0.217179	0.203213	0.112551	0.0677187	0.0556823
28.85	0	0	0	1	1	0	0	0	0	0	0	1	1	1	0	0	0	0	1	1	0	1	0	0	0.114413	0.12537	0.216914	0.152702	0.106176	0.181295	0.0977976	0.119207	0.184305	0.0733373	0.091755	0.122663	0.133134	0.114366	0.0992394	0.213546	0.0754193	0.130898	0.0939555	0.218592	0.202715	0.108952	0.0666891	0.0558428
28.9	0	0	0	1	1	0	0	0	0	0	0	1	1	1	0	0	0	0	1	1	0	1	0	0	0.115451	0.126742	0.223464	0.150127	0.103531	0.177488	0.0990474	0.122124	0.185206	0.0716844	0.094804	0.122018	0.135111	0.111025	0.0958349	0.212174	0.0729132	0.135648	0.0937821	0.218947	0.203513	0.105812	0.0656919	0.0557086
28.95	0	0	0	1	1	0	0	0	0	0	0	1	1	1	0	0	0	0	1	1	0	1	0	0	0.117118	0.11739	0.219601	0.149385	0.102499	0.172027	0.100109	0.123084	0.185643	0.0735214	0.0925785	0.119738	0.129524	0.114334	0.0931211	0.210938	0.0728714	0.137777	0.0924361	0.220864	0.207613	0.104805	0.0663399	0.0564583
29	0	0	0	1	1	0	0	0	0	0	0	1	1	1	0	0	0	0	1	1	0	1	0	0	0.111235	0.113777	0.216799	0.146586	0.103168	0.167724	0.100151	0.120556	0.185417	0.0734016	0.091041	0.121078	0.130625	0.110338	0.0935273	0.213919	0.0734561	0.140896	0.0927158	0.220727	0.204699	0.104576	0.0649679	0.0565734
29.05	0	0	0	1	1	0	0	0	0	0	0	1	1	1	0	0	0	0	1	1	0	1	0	0	0.108636	0.118926	0.222861	0.143444	0.10315	0.197671	0.0998294	0.121827	0.185747	0.0732315	0.0932934	0.117096	0.131612	0.111087	0.0910993	0.226828	0.0730802	0.137322	0.0913699	0.218022	0.207968	0.104177	0.0653877	0.0553741
29.1	0	0	0	1	1	0	0	0	0	0	0	1	1	1	0	0	0	0	1	1	0	1	0	0	0.109367	0.117428	0.216129	0.143862	0.102356	0.215374	0.0982627	0.119368	0.183664	0.0737572	0.0907421	0.119248	0.131436	0.114708	0.0906005	0.22464	0.0724536	0.143838	0.0892314	0.217067	0.207292	0.1033	0.0650745	0.0571209
29.15	0	0	1	1	1	0	0	0	0	0	0	1	1	1	0	0	0	0	1	1	0	1	0	0	0.106753	0.119857	0.220011	0.144068	0.103831	0.196345	0.0986323	0.123494	0.183384	0.0728003	0.0889391	0.120899	0.131794	0.114489	0.0920069	0.233604	0.0696552	0.154876	0.0891914	0.213953	0.20901	0.101934	0.0628225	0.0565108
29.2	0	0	1	1	1	0	0	0	0	0	0	1	1	1	0	0	0	0	1	1	0	1	0	0	0.107561	0.124855	0.218099	0.142667	0.10665	0.178475	0.09909	0.124639	0.180982	0.0705222	0.0882949	0.117862	0.134648	0.117954	0.0939374	0.235361	0.0688616	0.126095	0.0890582	0.212988	0.206462	0.106601	0.0611894	0.056218
29.25	0	0	1	1	1	0	0	0	0	0	0	1	1	1	0	0	0	0	1	1	0	1	0	0	0.106665	0.1152	0.219486	0.142873	0.103319	0.182611	0.10029	0.119854	0.178301	0.0725508	0.0913198	0.118514	0.131824	0.117423	0.0947961	0.235757	0.0705323	0.130845	0.0872131	0.215313	0.2089	0.108216	0.0628472	0.0562878
29.3	0	0	1	1	1	0	0	0	0	0	0	1	1	1	0	0	0	0	1	1	0	1	0	0	0.10511	0.110378	0.226264	0.14159	0.103063	0.220003	0.0995653	0.121897	0.179654	0.0721285	0.09076	0.12307	0.132467	0.113489	0.0911773	0.242138	0.0701563	0.120579	0.0869534	0.211497	0.209443	0.107439	0.0623381	0.0564256
29.35	0	0	1	1	1	0	0	0	0	0	0	1	1	1	0	0	0	0	1	1	0	1	0	0	0.107667	0.102384	0.218214	0.142931	0.103463	0.211398	0.104889	0.116491	0.178671	0.0705464	0.0862415	0.120182	0.135607	0.115268	0.0896066	0.235327	0.0713676	0.111652	0.0864406	0.204222	0.212368	0.111706	0.0643381	0.0587616
29.4	0	0	1	1	1	0	0	0	0	0	0	1	1	1	0	0	0	0	1	1	0	1	0	0	0.102612	0.109044	0.216073	0.14257	0.102282	0.217023	0.105032	0.115943	0.177794	0.0715966	0.085718	0.117038	0.133812	0.113925	0.088036	0.228516	0.0674414	0.113207	0.0872402	0.20268	0.214086	0.104528	0.0634706	0.0632053
29.45	0	0	1	1	1	0	0	0	0	0	0	1	1	1	0	0	0	0	1	1	0	0	0	0	0.103942	0.107999	0.22113	0.142395	0.0998766	0.259875	0.107791	0.115556	0.178152	0.0707508	0.0832272	0.121269	0.135237	0.113051	0.0927054	0.222113	0.067859	0.121006	0.0884659	0.204439	0.212668	0.10373	0.061723	0.0698247
29.5	0	0	1	1	1	0	0	0	0	0	0	1	1	1	0	0	0	0	1	1	0	0	0	0	0.103798	0.113601	0.213052	0.143498	0.101083	0.258881	0.108035	0.114755	0.177196	0.0729104	0.083621	0.120503	0.136319	0.111927	0.0952075	0.223326	0.0692374	0.124328	0.0876069	0.205486	0.214474	0.0969103	0.0649289	0.0655659
29.55	0	0	1	1	1	0	0	0	0	0	0	1	1	1	0	0	0	0	1	1	0	0	0	0	0.106017	0.102283	0.212202	0.145102	0.103215	0.237371	0.105802	0.113792	0.17758	0.0717116	0.0841717	0.120857	0.132847	0.110958	0.0932796	0.226306	0.068402	0.124714	0.0870676	0.207245	0.215593	0.0982167	0.0642241	0.0660889
29.6	0	0	1	1	1	0	0	0	0	0	0	0	1	1	0	0	0	0	1	1	0	0	0	0	0.107163	0.1029	0.214105	0.147392	0.102511	0.245146	0.106787	0.112277	0.178401	0.0696657	0.0836362	0.120212	0.128422	0.11127	0.0923759	0.244789	0.0674831	0.127395	0.0872677	0.206289	0.216801	0.0909482	0.0656213	0.0639378
29.65	0	0	1	1	1	0	0	0	0	0	0	0	1	1	0	0	0	0	1	1	0	0	0	0	0.107633	0.124818	0.210214	0.151119	0.104016	0.257885	0.106893	0.109726	0.178705	0.0715328	0.082811	0.118094	0.129047	0.111769	0.0908767	0.266535	0.0713257	0.126903	0.0868417	0.204978	0.217544	0.0953156	0.0673445	0.0619906
29.7	0	0	1	1	1	0	0	0	0	0	0	0	1	1	0	0	0	0	1	1	0	0	0	0	0.105356	0.121356	0.213149	0.152262	0.102149	0.232073	0.105704	0.10836	0.177895	0.0712216	0.0881773	0.121137	0.132987	0.109989	0.090354	0.28393	0.0725787	0.127515	0.0852103	0.199986	0.218408	0.0906893	0.0679922	0.064372
29.75	0	0	1	1	1	0	0	0	0	0	0	0	1	1	0	0	0	0	1	1	0	0	0	0	0.104383	0.10898	0.211439	0.152231	0.101624	0.211225	0.107293	0.108377	0.177762	0.0721709	0.0845763	0.118006	0.130106	0.112331	0.0898552	0.287318	0.0767555	0.125651	0.0852373	0.199827	0.220491	0.0948075	0.0662931	0.0628328
29.8	0	0	1	1	1	0	0	0	0	0	0	0	1	1	0	0	0	0	1	1	0	0	0	0	0.107033	0.11972	0.209355	0.149787	0.100204	0.201297	0.104595	0.109993	0.180162	0.0720815	0.0822787	0.116672	0.126843	0.110114	0.0859266	0.270581	0.0778832	0.126589	0.0845051	0.20101	0.223505	0.0949971	0.0663051	0.0653502
29.85	0	0	1	1	1	0	0	0	0	0	0	0	1	1	0	0	0	0	1	1	0	0	0	0	0.105339	0.114746	0.217739	0.150086	0.100337	0.179787	0.104826	0.115616	0.182177	0.0689567	0.0871381	0.116634	0.127163	0.111768	0.0872855	0.281583	0.0765466	0.128111	0.0845855	0.202948	0.227028	0.0959445	0.0668712	0.065284
29.9	0	0	1	1	1	0	0	0	0	0	0	0	1	1	0	0	0	0	1	1	0	0	0	0	0.107083	0.108111	0.214423	0.145993	0.102647	0.184749	0.102669	0.118522	0.177799	0.0702388	0.0826079	0.115435	0.125711	0.110769	0.0861198	0.261991	0.0780084	0.135763	0.0848456	0.205577	0.22622	0.0961142	0.0637701	0.0627022
29.95	0	0	1	0	1	0	0	1	0	0	0	0	1	1	0	0	0	0	1	1	0	0	0	0	0.103793	0.113412	0.213028	0.14529	0.104003	0.188388	0.101052	0.118215	0.173831	0.0711882	0.0814207	0.116411	0.120486	0.111674	0.0823341	0.269459	0.0734557	0.138646	0.0861046	0.210722	0.225002	0.0941701	0.0667973	0.0636106
30	0	0	1	0	1	0	0	1	0	0	0	0	1	1	0	0	0	0	1	1	0	0	0	0	0.105736	0.113273	0.217941	0.143162	0.104344	0.177964	0.100806	0.116228	0.170341	0.0695559	0.0834439	0.115955	0.123722	0.113734	0.0793821	0.28658	0.0727039	0.143531	0.0877165	0.211717	0.226797	0.0966531	0.0643642	0.0627965
30.05	0	0	1	0	1	0	0	1	0	0	0	0	1	1	0	0	0	0	1	1	0	0	0	0	0.102569	0.103767	0.213335	0.141495	0.107401	0.182099	0.10198	0.117131	0.167714	0.0714633	0.0805793	0.116134	0.125452	0.117979	0.0817413	0.264677	0.0692789	0.142973	0.0893682	0.214158	0.228503	0.095038	0.0646531	0.0643168
30.1	0	0	1	0	0	0	0	1	0	0	0	0	1	1	0	0	0	0	1	1	0	0	0	0	0.103576	0.115716	0.216155	0.141623	0.107354	0.217671	0.098314	0.121188	0.165909	0.0702042	0.0779198	0.118704	0.123942	0.123474	0.0791941	0.288733	0.0694042	0.14472	0.091739	0.217102	0.230265	0.093732	0.0644529	0.0635934
30.15	0	0	1	0	0	0	0	1	0	0	0	0	1	1	0	0	0	0	1	1	0	0	0	0	0.104905	0.114066	0.216739	0.140708	0.107815	0.237525	0.0973259	0.118718	0.169344	0.0717485	0.0771431	0.121409	0.128378	0.118135	0.0799814	0.264655	0.0696965	0.14054	0.096267	0.2236	0.229357	0.0926254	0.0621662	0.0641164
30.2	0	0	1	0	0	0	0	1	0	0	0	0	1	1	0	0	0	0	1	1	0	0	0	0	0.103963	0.116799	0.2109	0.141217	0.110394	0.230905	0.0953447	0.121013	0.172115	0.0770744	0.0741095	0.122398	0.130603	0.113826	0.0780058	0.258662	0.0721191	0.140184	0.0989572	0.226754	0.232459	0.0902027	0.0621615	0.0630077
30.25	0	0	1	0	0	0	0	1	0	0	0	0	1	1	0	0	0	0	1	1	0	0	0	0	0.106475	0.108199	0.215584	0.13781	0.107274	0.206252	0.0934767	0.124069	0.172062	0.0830456	0.0751673	0.120632	0.127856	0.116511	0.0775069	0.273199	0.0733303	0.142055	0.0978321	0.229311	0.234166	0.090512	0.059907	0.059814
30.3	0	0	1	0	0	0	0	1	0	0	0	0	1	1	0	0	0	0	1	1	0	0	0	0	0.103952	0.108815	0.213644	0.137607	0.108868	0.191525	0.0943368	0.117592	0.177593	0.0841461	0.0792421	0.118689	0.133187	0.117353	0.0776511	0.272645	0.0727456	0.14558	0.0942971	0.230557	0.232903	0.0892958	0.0576687	0.0575495
30.35	0	1	1	0	0	0	0	1	0	1	0	0	1	1	0	0	0	0	1	1	0	0	0	0	0.102242	0.110037	0.211476	0.139594	0.107389	0.176303	0.0949203	0.116629	0.175045	0.0841273	0.0848255	0.11622	0.140004	0.115105	0.0778191	0.290717	0.0766717	0.150555	0.0937714	0.228542	0.23636	0.0885183	0.0569464	0.0590697
30.4	0	1	1	0	0	0	0	1	0	1	0	0	1	1	0	0	0	0	1	1	0	0	0	0	0.104293	0.113827	0.214124	0.139984	0.107223	0.170346	0.0906009	0.115321	0.177233	0.0833522	0.089021	0.118534	0.141315	0.116666	0.0768439	0.264329	0.0760034	0.145836	0.093419	0.22917	0.240913	0.0866041	0.0597293	0.0578704
30.45	0	1	1	0	0	0	0	1	0	1	0	0	1	1	0	0	0	0	1	1	0	0	0	0	0.104103	0.116711	0.210808	0.142485	0.107953	0.166705	0.0882301	0.111803	0.177656	0.0846644	0.0871099	0.121388	0.142892	0.111576	0.075821	0.261735	0.0780082	0.149146	0.0897845	0.229158	0.242022	0.0885186	0.0588439	0.0563311
30.5	0	1	1	0	0	0	0	1	0	1	0	0	1	1	0	0	0	0	1	1	0	0	0	0	0.104358	0.118537	0.211536	0.142216	0.106384	0.173322	0.0876697	0.109758	0.174869	0.0845347	0.0942379	0.122647	0.141726	0.113387	0.0761081	0.272329	0.0796372	0.149139	0.0891393	0.229355	0.244914	0.0888578	0.0586269	0.0558796
30.55	0	1	1	0	0	0	0	1	0	1	0	0	1	1	0	0	0	0	1	1	0	0	0	0	0.106977	0.111296	0.2149	0.143464	0.108128	0.178946	0.0892966	0.107414	0.179153	0.085252	0.0983851	0.123177	0.138273	0.113668	0.0754425	0.307532	0.079846	0.152618	0.0900185	0.229332	0.24292	0.0884093	0.0620295	0.0569692
30.6	0	1	1	0	0	0	0	1	0	1	0	0	1	1	0	0	0	0	1	1	0	0	0	0	0.108491	0.114331	0.215914	0.143221	0.108231	0.181262	0.08675	0.104954	0.178065	0.0860399	0.0978618	0.122519	0.13383	0.112481	0.0739909	0.29311	0.0811408	0.153264	0.0901788	0.227999	0.245723	0.0887386	0.0616332	0.0579909
30.65	0	1	1	0	0	0	0	1	0	1	0	0	1	1	0	0	0	0	1	1	0	0	0	0	0.114288	0.114796	0.220827	0.145419	0.111526	0.193174	0.0864787	0.104913	0.177454	0.0839036	0.0941043	0.124008	0.13335	0.112512	0.0786842	0.321378	0.0805142	0.149399	0.093308	0.22805	0.250288	0.0921388	0.0621988	0.0580607
30.7	0	1	1	0	0	0	0	1	0	1	0	0	1	1	0	0	0	0	1	1	0	0	0	0	0.114727	0.111938	0.216509	0.1485	0.11324	0.183246	0.0879548	0.10402	0.181897	0.0833807	0.0946189	0.126835	0.133574	0.112636	0.0771612	0.337274	0.0803054	0.147031	0.0947995	0.224588	0.246887	0.0926774	0.0649495	0.0590371
30.75	0	1	1	0	0	0	0	1	0	1	0	0	1	1	0	0	0	0	1	1	0	0	0	0	0.116625	0.11331	0.216921	0.148152	0.111045	0.188043	0.0876584	0.103644	0.181989	0.0818797	0.0996591	0.124528	0.133666	0.109951	0.0762335	0.303002	0.081809	0.147193	0.0927498	0.222824	0.24784	0.0929468	0.0648629	0.0620532
30.8	0	1	1	0	0	0	0	1	0	1	0	0	1	1	0	0	0	0	1	1	0	0	0	0	0.120641	0.112416	0.217591	0.150626	0.108195	0.23867	0.0874626	0.107943	0.182081	0.0795217	0.0968792	0.12899	0.134043	0.108452	0.0801171	0.291843	0.080013	0.147467	0.0947739	0.219152	0.249735	0.0925282	0.0649393	0.06448
30.85	0	1	1	0	0	0	0	1	0	1	0	0	1	1	0	0	0	0	0	1	0	0	0	0	0.117535	0.116056	0.222876	0.153483	0.111132	0.231886	0.0875936	0.104908	0.183579	0.0800475	0.0916977	0.134627	0.133143	0.106516	0.0819285	0.310322	0.0806395	0.145639	0.0968244	0.210918	0.249503	0.0925583	0.0672825	0.0664989
30.9	0	1	1	0	0	0	0	1	0	1	0	0	1	1	0	0	0	0	0	1	0	0	0	0	0.114167	0.10564	0.220622	0.154559	0.111384	0.209714	0.0878378	0.105535	0.183326	0.0791414	0.0948674	0.135522	0.134835	0.107265	0.0858836	0.282985	0.0774651	0.147128	0.0963723	0.209605	0.251852	0.0983615	0.0709305	0.0677926
30.95	1	1	0	0	0	0	0	1	0	1	0	0	1	1	0	0	0	0	0	1	0	0	0	0	0.117631	0.108071	0.213122	0.158088	0.109607	0.189197	0.0866112	0.10889	0.180937	0.0754627	0.0946942	0.134228	0.135212	0.110324	0.0880761	0.327973	0.0761285	0.148313	0.0964659	0.208355	0.254334	0.0986808	0.0706482	0.0678397
31	1	1	0	0	0	0	0	1	0	1	0	0	1	1	0	0	0	0	0	1	0	0	0	0	0.118147	0.107328	0.218264	0.160259	0.108308	0.176126	0.0859377	0.104577	0.183072	0.0766338	0.0905989	0.136501	0.133246	0.106546	0.0840284	0.347539	0.077841	0.145202	0.097325	0.204284	0.253791	0.099688	0.0680989	0.069904
31.05	1	1	0	0	0	0	0	1	0	1	0	0	1	1	0	0	0	0	0	1	0	0	0	0	0.120643	0.0941917	0.221428	0.160676	0.1068	0.171492	0.0862824	0.10495	0.181599	0.0766252	0.0949995	0.136558	0.137243	0.107982	0.088031	0.363978	0.0766715	0.147704	0.098051	0.202048	0.251831	0.102759	0.0697736	0.0661889
31.1	1	1	0	0	0	0	0	1	0	1	0	0	1	1	0	0	0	0	0	1	0	0	0	0	0.119194	0.102063	0.223187	0.162939	0.104964	0.161233	0.0853827	0.106209	0.180377	0.0760621	0.0961658	0.133049	0.135772	0.106389	0.0913907	0.366142	0.0776739	0.141726	0.0982445	0.198469	0.253426	0.108662	0.0724922	0.060434
31.15	1	1	0	0	0	0	0	1	0	1	0	0	1	1	0	0	0	0	0	1	0	0	0	0	0.119465	0.0996571	0.23022	0.162261	0.103397	0.170498	0.0874496	0.107619	0.184117	0.0766484	0.0960168	0.137605	0.133654	0.107107	0.0942263	0.358246	0.0794699	0.142079	0.0968275	0.193905	0.252984	0.105232	0.0762712	0.0602999
31.2	1	1	0	0	0	0	0	1	0	1	0	0	1	1	0	0	0	0	0	1	0	0	0	0	0.115192	0.0996695	0.234186	0.161821	0.104216	0.163382	0.0879829	0.105378	0.185045	0.0757324	0.0924285	0.139365	0.134984	0.108761	0.0957996	0.367751	0.0809317	0.140195	0.0976	0.188438	0.252696	0.105033	0.0789411	0.0620015
31.25	1	1	0	1	0	0	0	1	0	1	0	0	1	1	0	0	0	0	0	1	0	0	0	0	0.110626	0.099833	0.22984	0.160839	0.104259	0.153785	0.0884157	0.102964	0.182245	0.077085	0.093981	0.134274	0.136466	0.107356	0.0965392	0.34966	0.0838555	0.133587	0.0982994	0.184492	0.251622	0.0968772	0.0823616	0.061482
31.3	1	1	0	1	0	0	0	1	0	1	0	0	1	1	0	0	0	0	0	1	0	0	0	0	0.109699	0.093044	0.234723	0.161058	0.10481	0.159079	0.0905956	0.104627	0.184353	0.0750298	0.0960887	0.139088	0.139225	0.106669	0.0973504	0.383362	0.0849832	0.136561	0.101235	0.181081	0.249473	0.0934674	0.0837268	0.0613025
31.35	1	1	0	1	0	0	0	1	0	1	0	0	1	1	0	0	0	0	0	1	0	0	0	0	0.11238	0.108171	0.228027	0.16253	0.102676	0.185881	0.0909278	0.106635	0.182575	0.0739828	0.0930194	0.143023	0.139011	0.106481	0.0940171	0.356163	0.0826859	0.133979	0.103937	0.176924	0.247058	0.0898382	0.084619	0.0606244
31.4	1	1	0	1	0	0	0	1	0	1	0	0	1	1	0	0	0	0	0	1	0	0	0	0	0.11044	0.101684	0.228697	0.1623	0.103465	0.18406	0.0912851	0.104199	0.181765	0.0739642	0.0928704	0.143053	0.140398	0.108635	0.0912317	0.351938	0.0786762	0.134029	0.106745	0.173964	0.250415	0.0905064	0.0863269	0.0573172
31.45	1	1	0	1	0	0	0	1	0	1	0	0	1	1	0	0	0	0	0	1	0	0	0	0	0.11071	0.100789	0.226615	0.16335	0.105179	0.176945	0.0916675	0.10395	0.180689	0.0722014	0.0949419	0.144961	0.136413	0.110289	0.0897325	0.348393	0.0774649	0.134788	0.110385	0.175198	0.249961	0.0873857	0.0854084	0.0613759
31.5	1	1	0	1	0	0	0	1	0	1	0	0	1	1	0	0	0	0	0	1	0	0	0	0	0.111871	0.0988366	0.22012	0.162105	0.104835	0.165363	0.0925402	0.101606	0.1824	0.0706806	0.0934534	0.142438	0.134218	0.107386	0.09102	0.347839	0.0761283	0.132746	0.111044	0.171136	0.252576	0.0860299	0.0847508	0.0589073
31.55	1	1	0	1	0	0	0	1	0	1	0	0	1	1	0	0	0	0	0	1	0	0	0	0	0.109056	0.104593	0.219959	0.160213	0.107474	0.165031	0.0928724	0.0995374	0.182797	0.068676	0.0915186	0.141198	0.135605	0.111444	0.094856	0.358567	0.0788432	0.139993	0.112622	0.167315	0.254693	0.0848336	0.0853493	0.05662
31.6	1	1	0	1	0	0	0	1	0	1	0	0	1	1	0	0	0	0	0	1	0	0	0	0	0.108144	0.0994659	0.216904	0.160827	0.107219	0.167843	0.0894086	0.102375	0.183419	0.068728	0.0932521	0.143836	0.135772	0.111756	0.0972153	0.347274	0.0794697	0.138098	0.114092	0.166441	0.252921	0.0858308	0.0851321	0.0574378
31.65	1	1	0	1	0	0	0	1	0	1	0	0	1	1	0	0	0	0	0	1	0	0	0	0	0.111117	0.107036	0.214421	0.163723	0.108933	0.21119	0.0900927	0.0989938	0.180845	0.0697479	0.0930308	0.142664	0.134511	0.114472	0.0990268	0.394296	0.08373	0.140363	0.111198	0.161592	0.252987	0.0844052	0.082957	0.0621085
31.7	1	1	0	1	0	0	0	1	0	1	0	0	1	1	0	0	0	0	0	1	0	0	0	0	0.109222	0.105234	0.219476	0.163019	0.112467	0.196629	0.0893691	0.0960506	0.183457	0.0696085	0.0946075	0.146032	0.134546	0.115408	0.0960031	0.374575	0.0830617	0.136635	0.108458	0.159417	0.255458	0.0839168	0.0849259	0.0598665
31.75	1	1	0	1	0	0	0	1	0	1	0	0	1	1	0	0	0	0	0	1	0	0	0	0	0.108019	0.0951193	0.210403	0.162208	0.113375	0.199276	0.0893745	0.0959515	0.18595	0.071082	0.0934088	0.143441	0.131989	0.11753	0.0945515	0.422276	0.0816416	0.137708	0.104706	0.15763	0.253254	0.0855123	0.087515	0.059483
31.8	1	1	0	1	0	0	0	1	0	1	0	0	1	1	0	0	0	0	0	1	0	0	0	0	0.108811	0.103445	0.21199	0.161781	0.114314	0.206224	0.0868285	0.0944015	0.186692	0.0730294	0.0924514	0.142309	0.130937	0.118716	0.0930761	0.435314	0.0785508	0.134542	0.103775	0.154029	0.248469	0.0857817	0.0866939	0.0619099
31.85	1	1	0	1	0	0	0	1	0	1	0	0	1	1	0	0	0	0	0	1	0	0	0	0	0.111937	0.10376	0.214122	0.162896	0.114954	0.199439	0.0885935	0.093646	0.191839	0.0729503	0.0946194	0.144231	0.134458	0.118716	0.092744	0.400913	0.0811403	0.13195	0.102199	0.153543	0.240736	0.085413	0.0847143	0.0610958
31.9	1	1	0	1	0	0	0	1	0	1	0	0	1	1	0	0	0	0	0	1	0	0	0	0	0.109552	0.103168	0.208517	0.161743	0.116847	0.195964	0.0900193	0.0946639	0.189092	0.0726899	0.0906333	0.141072	0.135121	0.114314	0.0928643	0.466963	0.0782584	0.13308	0.101455	0.150665	0.239662	0.0872079	0.08497	0.0596471
31.95	1	1	0	1	0	0	0	1	0	1	0	0	1	1	0	0	0	0	0	1	0	0	0	1	0.106552	0.099401	0.211279	0.161948	0.117696	0.220119	0.0875235	0.0940812	0.190338	0.0728831	0.0897605	0.139954	0.135441	0.111129	0.0921035	0.412989	0.0804303	0.135975	0.101655	0.147462	0.235874	0.0891923	0.0816193	0.0607594
32	1	1	0	1	0	0	0	1	0	1	0	0	1	1	0	0	0	0	0	1	0	0	0	1	0.10501	0.0992621	0.205359	0.16553	0.122272	0.231699	0.0866617	0.0946384	0.188599	0.0728343	0.0912889	0.129878	0.137591	0.108818	0.0884843	0.402648	0.0794696	0.140051	0.100791	0.146787	0.232107	0.091396	0.0808631	0.060444
32.05	1	1	0	1	0	0	0	1	0	1	0	0	1	1	0	0	0	0	0	1	0	1	0	1	0.100521	0.0979139	0.203909	0.166646	0.119811	0.208866	0.0855486	0.0951496	0.188253	0.0733199	0.0886785	0.125855	0.137644	0.107632	0.0850796	0.414327	0.0762952	0.142058	0.10014	0.147916	0.23377	0.092154	0.0804496	0.0600151
32.1	1	1	0	1	0	0	0	1	0	1	0	0	1	1	0	0	0	0	0	1	0	1	0	1	0.096707	0.101403	0.207187	0.16445	0.120362	0.206715	0.0850136	0.0953959	0.18613	0.0721925	0.0879505	0.125547	0.138117	0.108224	0.0831992	0.376122	0.0753345	0.1405	0.0992297	0.147293	0.229549	0.0921641	0.0824676	0.0609009
32.15	1	1	0	1	0	0	0	1	0	1	0	0	1	1	0	0	0	0	0	1	0	1	0	1	0.0983438	0.097485	0.202041	0.162861	0.116648	0.197118	0.0856476	0.0945599	0.187124	0.0709542	0.0893342	0.11716	0.138513	0.108255	0.081557	0.377743	0.0755434	0.141281	0.0955789	0.14943	0.226669	0.0908781	0.0825599	0.0599281
32.2	1	1	0	1	0	0	0	1	0	1	0	0	1	1	0	0	0	0	0	1	0	1	0	1	0.0980921	0.107777	0.202339	0.161206	0.119078	0.188679	0.0847481	0.0917086	0.182546	0.0717523	0.0893905	0.123608	0.139405	0.107318	0.0801768	0.377733	0.0737473	0.139263	0.0944691	0.148272	0.225927	0.0942783	0.0807753	0.0604512
32.25	1	1	0	1	0	0	0	1	0	1	0	0	1	1	0	0	0	0	0	1	0	1	0	1	0.0979631	0.11807	0.201348	0.163034	0.118257	0.181067	0.0861236	0.0957435	0.181564	0.0727823	0.0847771	0.12176	0.136715	0.108223	0.0819645	0.367257	0.0731626	0.135974	0.0934592	0.14532	0.22174	0.0929424	0.0808511	0.0642834
32.3	1	1	0	1	0	0	0	1	0	1	0	0	1	1	0	0	0	0	0	1	0	1	0	1	0.0994925	0.132747	0.198638	0.162513	0.115945	0.178089	0.0890449	0.0925352	0.178061	0.0720783	0.0829753	0.122142	0.134406	0.108629	0.0787026	0.403944	0.0714918	0.138925	0.0909994	0.144025	0.223524	0.0903501	0.0800619	0.0620867
32.35	1	1	0	1	0	0	0	1	0	1	0	0	1	1	0	0	0	0	0	1	0	1	0	1	0.101329	0.130945	0.201658	0.164288	0.11581	0.211674	0.0901815	0.0916876	0.173789	0.0736929	0.0854932	0.124807	0.13726	0.108254	0.0760601	0.43302	0.0715336	0.140854	0.0893711	0.141923	0.222749	0.0875485	0.0819494	0.059822
32.4	1	1	0	1	0	0	0	1	0	1	0	0	1	1	0	0	0	0	0	1	0	1	0	1	0.100187	0.135493	0.197229	0.165483	0.116302	0.209356	0.0903252	0.0954347	0.170803	0.0698741	0.0933204	0.122202	0.136018	0.106661	0.0796341	0.387614	0.0727031	0.13752	0.0880488	0.138551	0.220112	0.0868906	0.0813723	0.0612744
32.45	1	0	0	1	0	0	0	1	0	1	0	0	1	1	0	0	0	0	0	1	0	1	0	1	0.0961729	0.127645	0.195235	0.16636	0.113066	0.202572	0.0957726	0.0926064	0.171147	0.0720532	0.0967554	0.12611	0.134433	0.107254	0.0779205	0.339082	0.0699046	0.135052	0.0877309	0.140352	0.219016	0.087838	0.0810073	0.0632934
32.5	1	0	0	1	0	0	0	1	0	1	0	0	1	1	0	0	0	0	0	1	0	1	0	1	0.0972416	0.127506	0.198484	0.164982	0.11305	0.234668	0.091882	0.0914593	0.169793	0.0722767	0.0981873	0.123843	0.140145	0.105131	0.0872111	0.298978	0.070364	0.139948	0.0886433	0.139047	0.215494	0.0856147	0.0811972	0.0625926
32.55	1	0	0	1	0	0	0	1	0	1	0	0	1	1	0	0	0	0	0	1	0	1	0	1	0.0938112	0.139614	0.192279	0.165768	0.114347	0.232516	0.0938481	0.0959549	0.171384	0.0714922	0.0985815	0.125603	0.140998	0.105287	0.089499	0.260505	0.0684427	0.140899	0.0895756	0.138088	0.212104	0.0843884	0.0802772	0.0623224
32.6	1	0	0	1	0	0	0	1	0	1	0	0	1	1	0	0	0	0	0	1	0	1	0	1	0.0900275	0.130857	0.192148	0.161039	0.112334	0.243766	0.0967567	0.0943703	0.172338	0.0711008	0.0974313	0.123863	0.137127	0.108502	0.0919536	0.245274	0.0687351	0.143502	0.0919043	0.140602	0.213888	0.0864027	0.0861642	0.0629589
32.65	1	0	0	1	0	0	0	1	0	1	0	0	1	1	0	0	0	0	0	1	0	1	0	1	0.091173	0.134801	0.191329	0.162167	0.110291	0.254685	0.0993385	0.0936033	0.17255	0.0693185	0.0986943	0.120056	0.137067	0.111311	0.0888584	0.244314	0.069821	0.148702	0.0940601	0.138908	0.212459	0.0895437	0.0857828	0.0612381
32.7	1	0	0	0	0	0	0	1	0	1	0	0	1	1	0	0	0	0	0	1	0	1	0	1	0.0919192	0.137535	0.187789	0.157847	0.108368	0.24393	0.102159	0.0932854	0.173438	0.0712656	0.100283	0.121924	0.13832	0.10616	0.0869304	0.275564	0.0717006	0.147088	0.095604	0.139513	0.220514	0.0903116	0.0844872	0.0619425
32.75	1	0	0	0	0	0	0	1	0	1	0	0	1	1	0	0	0	0	0	1	0	1	0	1	0.0888418	0.132105	0.186856	0.154661	0.109992	0.249719	0.105432	0.0914819	0.173224	0.0727189	0.0980108	0.121643	0.139098	0.110749	0.0806197	0.271478	0.0683591	0.14823	0.0940958	0.139456	0.225145	0.0884373	0.0837955	0.0624657
32.8	1	0	0	0	0	0	0	1	0	1	0	0	1	1	0	0	0	0	0	1	0	1	0	1	0.0915229	0.135142	0.188644	0.15418	0.108844	0.27619	0.106405	0.0899893	0.170332	0.0734464	0.0990808	0.121566	0.14039	0.117492	0.0785011	0.279351	0.0684426	0.148483	0.0944162	0.135538	0.228026	0.0858949	0.0819282	0.0641221
32.85	1	0	0	0	0	0	0	1	0	1	0	0	1	1	0	0	0	0	0	1	0	1	0	1	0.0949872	0.132433	0.183815	0.151469	0.109693	0.259479	0.107164	0.091537	0.171949	0.0718858	0.101804	0.123244	0.139357	0.112309	0.0773591	0.265888	0.0682338	0.146634	0.0946967	0.136646	0.23351	0.0855561	0.0841262	0.0624239
32.9	1	0	0	0	0	0	0	1	0	1	0	0	1	1	0	0	0	0	0	1	0	1	0	1	0.0953803	0.136377	0.188095	0.150486	0.112004	0.240617	0.112913	0.0919676	0.172147	0.071303	0.102608	0.122045	0.136325	0.107844	0.0780987	0.301078	0.0678996	0.149034	0.0940996	0.135907	0.234064	0.0842899	0.0780137	0.0623124
32.95	1	0	0	0	0	0	0	1	0	1	0	0	1	1	0	0	0	0	0	1	0	1	0	1	0.0970019	0.140623	0.186303	0.15321	0.11336	0.219439	0.114075	0.0936995	0.17399	0.0713552	0.100276	0.122845	0.134759	0.109217	0.0773378	0.294682	0.0673984	0.145341	0.0932631	0.134108	0.231827	0.0848784	0.0822688	0.0618156
33	1	0	0	0	0	0	0	1	0	1	0	0	1	1	0	0	0	0	0	1	0	1	0	1	0.0960743	0.142602	0.183164	0.152017	0.113345	0.217949	0.114457	0.0958345	0.176921	0.0720323	0.0996444	0.122173	0.139823	0.107375	0.0743141	0.25893	0.0666048	0.142716	0.0930982	0.135856	0.232414	0.0857061	0.0803848	0.0643333
33.05	1	0	1	0	0	0	0	1	0	1	0	0	1	1	0	0	0	0	0	1	0	1	0	1	0.0911846	0.151234	0.187273	0.150255	0.111273	0.198095	0.115593	0.109589	0.175076	0.0732739	0.0984098	0.122609	0.138867	0.104253	0.0722907	0.25865	0.0670225	0.142846	0.0923749	0.134215	0.227662	0.085457	0.0770148	0.0628165
33.1	1	0	1	0	0	0	0	1	0	1	0	0	1	1	0	0	0	0	0	1	0	1	0	1	0.0901801	0.151246	0.184593	0.151146	0.111824	0.189822	0.115234	0.110412	0.17875	0.0755637	0.0955223	0.123814	0.134901	0.105501	0.0704579	0.251982	0.0681084	0.139322	0.0915519	0.131597	0.22394	0.0841211	0.0784453	0.0609144
33.15	1	0	1	0	0	0	0	1	0	1	0	0	1	1	0	0	0	0	0	1	0	1	0	1	0.0908649	0.152772	0.185407	0.149675	0.112972	0.184858	0.120756	0.112731	0.181933	0.0733077	0.0977868	0.126317	0.14006	0.106812	0.0698161	0.244499	0.0680666	0.141363	0.0898381	0.131404	0.222389	0.0866938	0.0753526	0.0628655
33.2	1	0	1	0	0	0	0	1	0	1	0	0	1	1	0	0	0	0	0	1	0	1	0	1	0.0906129	0.157472	0.187568	0.14856	0.107233	0.186015	0.117457	0.109039	0.184426	0.0701447	0.0998704	0.125253	0.138285	0.104658	0.0747956	0.241772	0.0703221	0.14138	0.0876591	0.131357	0.219686	0.0914201	0.0779914	0.0627766
33.25	1	0	1	0	0	0	0	0	0	1	0	0	1	1	0	0	0	0	0	1	0	1	0	1	0.0884719	0.1655	0.185375	0.1511	0.110259	0.194121	0.117588	0.104115	0.184385	0.0679292	0.100603	0.128878	0.136643	0.107748	0.0835385	0.232115	0.0722852	0.14052	0.0879199	0.127848	0.218657	0.0931851	0.0772989	0.0635037
33.3	1	0	1	0	0	0	0	0	0	1	0	0	1	1	0	0	0	0	0	1	0	1	0	1	0.0906771	0.168991	0.182265	0.150328	0.106786	0.229856	0.121175	0.109981	0.189253	0.0668123	0.097703	0.131678	0.137554	0.110308	0.0888038	0.228302	0.0726611	0.140572	0.0862263	0.128609	0.214835	0.0952692	0.0774066	0.0642535
33.35	1	0	1	0	0	0	0	0	0	1	0	0	1	1	0	0	0	0	0	1	0	1	0	1	0.0907783	0.163711	0.186431	0.15007	0.104923	0.217447	0.120828	0.104342	0.191586	0.0677918	0.0981939	0.131898	0.134464	0.107529	0.0871616	0.221227	0.0704891	0.141455	0.0884615	0.126715	0.214547	0.0977123	0.0748033	0.0612634
33.4	1	0	1	0	0	0	0	0	0	1	0	0	1	1	0	0	0	0	0	1	0	1	0	1	0.0906952	0.176578	0.183408	0.151132	0.103	0.2057	0.127657	0.109242	0.193947	0.0668866	0.0999758	0.13086	0.13307	0.109433	0.089521	0.227334	0.0710739	0.14109	0.0905371	0.128359	0.211645	0.0989289	0.0752212	0.0642572
33.45	1	0	1	0	0	0	0	0	0	1	0	0	1	1	0	0	0	0	0	1	0	1	0	1	0.0893374	0.172811	0.18173	0.151429	0.103373	0.194283	0.127348	0.10502	0.196413	0.065921	0.100527	0.128972	0.135334	0.112211	0.0880931	0.24703	0.0712409	0.138544	0.0912432	0.125205	0.21087	0.0993279	0.0748387	0.063443
33.5	1	0	1	0	0	0	0	0	0	1	0	0	1	1	0	0	0	0	0	1	0	1	0	1	0.0898226	0.175243	0.185867	0.150512	0.104282	0.188161	0.12714	0.108663	0.194436	0.064653	0.104662	0.128529	0.134054	0.115739	0.0880944	0.242538	0.0751671	0.139854	0.0928401	0.12562	0.209574	0.101472	0.0750442	0.0679554
33.55	1	0	1	0	0	0	0	0	0	1	0	0	1	1	0	0	0	0	0	1	0	1	0	1	0.0883418	0.168905	0.178806	0.150571	0.105043	0.187829	0.12986	0.10367	0.194408	0.0668419	0.106612	0.130303	0.129174	0.112991	0.0850945	0.248373	0.0759607	0.140018	0.0947027	0.120525	0.210006	0.102698	0.074874	0.0655999
33.6	1	0	1	0	0	0	0	0	0	1	0	0	1	1	0	0	0	0	0	1	0	1	0	1	0.0876444	0.175572	0.183573	0.149812	0.104611	0.189317	0.130719	0.103686	0.191741	0.0670152	0.105752	0.129955	0.132618	0.113115	0.0847146	0.261546	0.0720345	0.129322	0.0967182	0.11374	0.211358	0.102948	0.0728908	0.0653298
33.65	1	0	1	0	0	0	0	0	0	1	0	0	1	1	0	0	0	0	0	1	0	1	0	1	0.0892814	0.174224	0.183099	0.149687	0.10403	0.219262	0.130109	0.101698	0.193558	0.0671279	0.0987987	0.132404	0.1305	0.112116	0.0874075	0.231642	0.0751253	0.129025	0.09769	0.111205	0.213176	0.102489	0.0710544	0.0654449
33.7	1	0	1	0	0	0	0	0	0	1	0	0	1	1	0	0	0	0	0	1	0	1	0	1	0.0933604	0.176506	0.180849	0.146882	0.107205	0.237625	0.132427	0.0933182	0.195003	0.0671198	0.100713	0.132393	0.131545	0.108744	0.0882187	0.229867	0.0666464	0.125827	0.0987283	0.108996	0.213442	0.103646	0.0733341	0.0628854
33.75	1	0	1	0	0	0	0	0	0	1	0	0	1	1	0	0	0	0	0	1	0	1	0	1	0.0928626	0.181661	0.183983	0.146994	0.110171	0.217606	0.130107	0.0975955	0.192349	0.0665876	0.100661	0.134451	0.130322	0.111272	0.0840039	0.245351	0.0689019	0.127138	0.0998397	0.106818	0.211049	0.103686	0.0719222	0.0651085
33.8	1	0	1	0	0	0	0	0	0	1	0	0	1	1	0	0	0	0	0	1	0	1	0	1	0.0993378	0.178196	0.179758	0.146776	0.111766	0.21016	0.129183	0.0987518	0.189589	0.0694819	0.098679	0.135738	0.130776	0.113145	0.0846007	0.225639	0.0689854	0.12801	0.100034	0.106278	0.212135	0.100964	0.0721601	0.0672863
33.85	1	0	1	0	0	0	0	0	0	1	0	0	1	1	0	0	0	0	0	0	0	1	0	1	0.0945855	0.170194	0.184381	0.143959	0.116788	0.200894	0.12856	0.0951976	0.195066	0.0685365	0.0955745	0.136619	0.130392	0.111178	0.0818389	0.225088	0.0678576	0.12651	0.0994107	0.105758	0.212679	0.100974	0.0714179	0.0666082
33.9	1	0	1	0	0	0	0	0	0	1	0	0	1	1	0	0	0	0	0	0	0	1	0	1	0.095808	0.172929	0.181674	0.144084	0.111796	0.195765	0.130664	0.0986112	0.197878	0.0674702	0.0973565	0.141325	0.130407	0.108399	0.085556	0.233641	0.0690689	0.125729	0.101	0.107359	0.212956	0.0985118	0.0697117	0.0640487
33.95	0	0	1	0	0	0	0	0	0	1	0	0	1	1	0	0	0	0	0	0	0	1	0	1	0.0965696	0.169313	0.180741	0.141701	0.115477	0.190966	0.128546	0.0978556	0.199827	0.0697699	0.100019	0.144315	0.131985	0.109148	0.0912502	0.226295	0.0697789	0.122262	0.101514	0.108204	0.211472	0.0964978	0.0718445	0.0634611
34	0	0	1	0	0	0	0	0	0	1	0	0	1	1	0	0	0	0	0	0	0	1	0	1	0.0931535	0.173863	0.186596	0.14366	0.113764	0.194936	0.130071	0.0978601	0.200118	0.0699432	0.0997621	0.143453	0.1292	0.113362	0.0937526	0.230364	0.0656439	0.121257	0.101369	0.107716	0.207894	0.0989309	0.0730624	0.0664323
34.05	0	0	1	0	0	0	0	0	0	1	0	0	1	1	0	0	0	0	0	0	0	1	0	1	0.0897373	0.161474	0.182142	0.144564	0.11518	0.206681	0.128757	0.101308	0.19814	0.0716381	0.101773	0.144578	0.131673	0.123227	0.0926105	0.245982	0.0630543	0.119926	0.098852	0.106	0.207385	0.101524	0.073774	0.0667061
34.1	0	0	1	0	0	0	0	0	0	1	0	0	1	1	0	0	0	0	0	0	0	1	0	1	0.0924956	0.172075	0.189801	0.144398	0.11141	0.235799	0.126727	0.0971782	0.201575	0.0707936	0.102433	0.146919	0.12986	0.14199	0.0898726	0.236734	0.0608824	0.119685	0.0975844	0.111989	0.204072	0.102022	0.0709076	0.0639879
34.15	0	0	0	0	0	0	0	0	0	1	0	0	1	1	0	0	0	0	0	0	0	1	0	1	0.0874666	0.165281	0.19136	0.145922	0.113303	0.27418	0.123453	0.0996359	0.204506	0.0708661	0.103636	0.146977	0.1294	0.150481	0.0895642	0.242434	0.060047	0.117264	0.0973269	0.120077	0.203486	0.102421	0.0706878	0.0634684
34.2	0	0	0	0	0	0	0	0	0	1	0	0	1	1	0	0	0	0	0	0	0	1	0	1	0.0863542	0.168168	0.201023	0.146297	0.116001	0.294033	0.128837	0.104121	0.206097	0.069951	0.0987824	0.150183	0.132901	0.159784	0.0861355	0.232371	0.0615088	0.117001	0.0965976	0.124072	0.201082	0.105024	0.0692098	0.0636289
34.25	0	0	0	0	0	0	0	0	0	1	0	0	1	1	0	0	0	0	0	0	0	1	0	1	0.0841052	0.169694	0.204959	0.146079	0.116523	0.28758	0.126756	0.100037	0.204796	0.0679274	0.0994061	0.150916	0.136041	0.156818	0.0891619	0.223124	0.0600887	0.118458	0.0950245	0.125631	0.201692	0.103528	0.0697578	0.0638347
34.3	0	0	0	0	0	0	0	0	0	1	0	0	1	0	0	0	0	0	0	0	0	1	0	1	0.0836226	0.160783	0.202022	0.145808	0.113022	0.278149	0.130154	0.108783	0.204132	0.066841	0.100356	0.150851	0.133733	0.155132	0.0924741	0.219447	0.0568308	0.11616	0.0953452	0.122077	0.201083	0.100029	0.0714005	0.0656725
34.35	0	0	0	0	0	0	0	0	0	1	0	0	1	0	0	0	0	0	0	0	0	1	0	1	0.0835086	0.16851	0.196451	0.145748	0.115421	0.286916	0.133376	0.11154	0.200974	0.068657	0.0960449	0.149828	0.135463	0.148482	0.092666	0.207754	0.0599216	0.119101	0.0956925	0.118629	0.198313	0.101435	0.0731414	0.0633623
34.4	0	0	0	0	0	0	0	0	0	1	0	0	1	0	0	0	0	0	0	0	0	1	0	1	0.0837632	0.178204	0.203537	0.143761	0.117016	0.298331	0.133482	0.115288	0.199461	0.0674195	0.0966204	0.147007	0.133288	0.147482	0.0917145	0.215764	0.059128	0.118816	0.0943123	0.117983	0.195456	0.102193	0.0736077	0.0664015
34.45	0	0	0	0	0	0	0	0	0	1	1	0	1	0	0	0	0	0	0	0	0	1	0	1	0.0821438	0.171108	0.20627	0.143912	0.115571	0.299488	0.136503	0.111457	0.195891	0.0672905	0.0977992	0.150618	0.133513	0.142081	0.0890479	0.21793	0.0583344	0.117552	0.0947394	0.120655	0.194149	0.102572	0.0724073	0.0650886
34.5	0	0	0	0	1	0	0	0	0	1	1	0	1	0	0	0	0	0	0	0	0	1	0	1	0.0819069	0.158717	0.213698	0.143654	0.116034	0.300976	0.132475	0.105576	0.188807	0.0667887	0.0976629	0.153446	0.137091	0.137179	0.0912883	0.207868	0.0565802	0.116851	0.0947678	0.119169	0.19046	0.100588	0.0732984	0.0668585
34.55	0	0	0	0	1	0	0	0	0	1	1	0	1	0	0	0	0	0	0	0	0	1	0	1	0.0825763	0.153134	0.218178	0.143066	0.114232	0.291876	0.133963	0.106214	0.191154	0.0674457	0.096658	0.149908	0.138135	0.132402	0.0943624	0.215877	0.0561207	0.117072	0.0940588	0.121043	0.189086	0.101405	0.0748596	0.0679937
34.6	0	0	0	0	1	0	0	0	0	1	1	0	1	0	0	0	0	0	0	0	0	1	0	1	0.0792825	0.157079	0.209916	0.142953	0.108705	0.306103	0.135954	0.101508	0.189177	0.0677601	0.0970887	0.146276	0.142684	0.132183	0.0913147	0.209892	0.0567055	0.121845	0.0920942	0.118718	0.187159	0.0980155	0.0770581	0.0643234
34.65	0	0	0	0	1	0	0	0	0	1	1	0	1	0	0	0	0	0	0	0	0	1	0	1	0.0780777	0.162992	0.206636	0.141639	0.109644	0.311727	0.133145	0.0994972	0.188008	0.0664522	0.0983157	0.144861	0.136681	0.127344	0.0959609	0.225102	0.0576243	0.120582	0.0901896	0.121904	0.188312	0.0954033	0.0757921	0.0643932
34.7	0	0	0	0	1	0	0	0	0	1	1	0	1	0	0	0	0	0	0	0	0	1	0	1	0.0765811	0.152416	0.207737	0.14175	0.112014	0.289888	0.135098	0.0997781	0.191231	0.0673208	0.0955495	0.141783	0.135383	0.132932	0.0969389	0.219252	0.0572067	0.121151	0.0892217	0.127369	0.186473	0.0936186	0.0783993	0.063511
34.75	0	0	0	0	1	0	0	0	0	1	1	0	0	0	0	0	0	0	0	0	0	1	0	1	0.0762673	0.157723	0.221006	0.143221	0.107024	0.289225	0.135606	0.0985963	0.191946	0.0672221	0.0973435	0.140746	0.128446	0.131183	0.0999415	0.210278	0.0581255	0.121776	0.0876428	0.128172	0.188013	0.0945461	0.0816767	0.0647142
34.8	0	0	0	0	1	0	0	0	0	1	1	0	0	0	0	0	0	0	0	0	0	1	0	1	0.0749703	0.143214	0.218585	0.142936	0.105699	0.27053	0.13492	0.103934	0.194346	0.0664886	0.0988722	0.139506	0.128233	0.13034	0.0990853	0.215026	0.0576243	0.115736	0.0863163	0.127453	0.18828	0.094985	0.0793646	0.0675721
34.85	0	0	0	0	1	0	0	0	0	1	1	0	0	0	0	0	0	0	0	0	0	1	0	1	0.0780975	0.138689	0.219285	0.143747	0.104403	0.258121	0.137011	0.104572	0.194014	0.0660775	0.101704	0.136914	0.133087	0.133337	0.10123	0.206459	0.0550347	0.114135	0.0853288	0.126093	0.186552	0.0947558	0.0815797	0.0681859
34.9	0	0	0	0	1	0	0	0	0	1	1	0	0	0	0	0	0	0	0	0	0	1	0	1	0.0775379	0.134768	0.217065	0.14556	0.101887	0.24108	0.135974	0.105797	0.192832	0.0658378	0.0997217	0.139526	0.132989	0.133836	0.100065	0.205229	0.0562877	0.112209	0.0860417	0.122476	0.187272	0.0969895	0.082373	0.0666464
34.95	0	0	0	0	1	0	0	0	0	1	1	0	0	0	0	0	0	0	0	0	0	1	0	1	0.0740441	0.124948	0.213098	0.147281	0.103839	0.229167	0.141972	0.116479	0.195949	0.0639758	0.100008	0.136921	0.136071	0.129621	0.103663	0.213374	0.0564966	0.110856	0.0849081	0.124392	0.186774	0.0960623	0.0818586	0.0676682
35	0	0	0	0	1	0	0	0	0	1	1	0	0	0	0	0	0	0	0	0	0	1	0	1	0.0732847	0.138424	0.213483	0.146957	0.10314	0.235287	0.137719	0.115735	0.196757	0.0653281	0.0981584	0.133248	0.139687	0.13268	0.104402	0.202226	0.0576661	0.107412	0.0863251	0.123515	0.186176	0.0973886	0.0816057	0.0707301
35.05	0	0	0	0	1	0	0	0	0	1	1	0	0	0	0	0	0	0	0	0	0	1	0	1	0.0742305	0.143278	0.21112	0.146949	0.102769	0.259772	0.138855	0.114484	0.197738	0.0654209	0.0944151	0.130954	0.142731	0.12781	0.108286	0.198823	0.0556612	0.105879	0.0851517	0.120255	0.184204	0.097668	0.080519	0.0694399
35.1	0	0	0	0	1	0	0	0	0	1	1	0	0	0	0	0	0	0	0	0	0	1	0	1	0.0739781	0.135878	0.207755	0.146598	0.100044	0.24422	0.138948	0.113107	0.200854	0.0637	0.0931691	0.126443	0.137566	0.125343	0.102404	0.199631	0.0578749	0.107382	0.0854795	0.115471	0.184703	0.0996623	0.0829305	0.0699404
35.15	0	0	0	0	1	0	0	0	0	1	1	0	0	0	0	0	0	0	0	0	0	1	0	1	0.0735413	0.149506	0.204476	0.145337	0.0998813	0.22569	0.134079	0.109564	0.201344	0.0617071	0.0937809	0.126609	0.137582	0.13399	0.108122	0.193239	0.0564965	0.108637	0.0861924	0.11556	0.184947	0.101527	0.0767926	0.0701916
35.2	0	0	0	0	1	0	0	0	0	1	1	0	0	0	0	0	0	0	0	0	0	1	0	1	0.0742413	0.154663	0.203345	0.143363	0.09808	0.211461	0.133658	0.109465	0.2019	0.061407	0.0931381	0.124923	0.142359	0.130462	0.105646	0.192009	0.0570813	0.104856	0.0848531	0.112247	0.183131	0.102764	0.0830783	0.06702
35.25	0	0	0	0	1	0	0	0	0	1	1	0	0	0	0	0	0	0	0	0	0	1	0	1	0.0758631	0.132739	0.200467	0.140703	0.0992582	0.206497	0.130698	0.112303	0.201183	0.063777	0.0904927	0.122547	0.145689	0.129026	0.108268	0.184802	0.0601303	0.104852	0.0836667	0.109091	0.183198	0.104937	0.0795066	0.0655484
35.3	0	0	0	0	1	0	0	0	0	1	1	0	0	0	0	0	0	0	0	0	0	1	0	1	0.0770394	0.13381	0.198963	0.139599	0.101896	0.19872	0.132186	0.114093	0.197879	0.0640915	0.0909236	0.122618	0.145762	0.129681	0.107007	0.176508	0.0590026	0.108333	0.0861329	0.108949	0.180406	0.109085	0.085907	0.0651422
35.35	0	0	0	0	1	0	0	0	0	1	1	0	0	0	0	0	0	0	0	0	0	1	0	1	0.0751431	0.136092	0.202583	0.141347	0.110404	0.193757	0.135383	0.111356	0.198953	0.0630155	0.0904376	0.120905	0.145931	0.128151	0.108556	0.192804	0.0596708	0.106036	0.0873041	0.105562	0.181814	0.105915	0.0850164	0.0619252
35.4	0	0	0	0	1	0	0	0	0	1	1	0	0	0	0	0	0	0	0	0	0	1	0	1	0.0729855	0.13202	0.20128	0.140824	0.102257	0.190612	0.137411	0.109852	0.198727	0.0646902	0.0845954	0.12157	0.152746	0.128182	0.103889	0.181385	0.0587519	0.103796	0.0897901	0.104831	0.183642	0.106384	0.0854008	0.0625617
35.45	0	0	0	0	1	0	0	0	0	1	1	1	0	0	0	0	0	0	0	0	0	1	0	1	0.0744076	0.132184	0.202095	0.141437	0.0992042	0.184656	0.134728	0.109015	0.19988	0.0654682	0.0854365	0.11906	0.161257	0.127432	0.106415	0.192383	0.0632629	0.103455	0.0899053	0.105676	0.184163	0.102545	0.0878943	0.0616341
35.5	0	0	0	0	1	0	0	0	0	1	1	1	0	0	0	0	0	0	0	0	0	1	0	1	0.0714972	0.127506	0.200047	0.139937	0.096867	0.212945	0.133879	0.109032	0.202572	0.066357	0.0860967	0.118739	0.163158	0.125122	0.103248	0.181372	0.0644323	0.101281	0.0901665	0.103297	0.185914	0.0994242	0.0876901	0.0617266
35.55	0	0	0	0	1	0	0	0	0	1	1	1	0	0	0	0	0	0	0	1	0	0	0	1	0.071767	0.136143	0.201177	0.138781	0.0975984	0.250499	0.13886	0.10656	0.202942	0.0665405	0.0865397	0.120283	0.164869	0.123279	0.101678	0.180143	0.0661448	0.0996479	0.0901357	0.104656	0.184419	0.096822	0.0873715	0.0598016
35.6	0	0	0	0	1	0	0	0	0	1	1	1	0	1	0	0	0	0	0	1	0	0	0	1	0.0723902	0.126321	0.212582	0.139737	0.0974361	0.236271	0.137383	0.107382	0.202451	0.0657165	0.0854144	0.119286	0.172275	0.122779	0.100774	0.18462	0.0659778	0.0935518	0.088717	0.105753	0.183034	0.0983577	0.0882791	0.0638157
35.65	0	0	0	0	1	0	0	0	0	1	1	1	0	1	0	0	0	0	0	1	0	0	0	1	0.0706013	0.132991	0.206528	0.140943	0.0964694	0.219395	0.13558	0.109022	0.205248	0.0667061	0.0841444	0.116937	0.171129	0.120531	0.100846	0.172251	0.0596708	0.0931099	0.0883874	0.104686	0.180065	0.0970815	0.0894811	0.0629561
35.7	0	0	0	0	1	0	0	0	0	1	1	1	0	1	0	0	0	0	0	1	0	0	0	1	0.0684128	0.13724	0.209432	0.140288	0.0957412	0.205332	0.135497	0.10541	0.206269	0.0679172	0.0866262	0.115562	0.170688	0.118096	0.0970841	0.179444	0.0592531	0.0932862	0.0892464	0.102811	0.179102	0.09765	0.0893095	0.0642727
35.75	0	0	0	0	1	0	0	0	0	1	1	1	0	1	0	0	0	0	0	1	0	0	0	1	0.0691589	0.125753	0.207528	0.141336	0.0951321	0.195239	0.138543	0.104343	0.204225	0.0671033	0.0858026	0.114376	0.166399	0.115848	0.105566	0.169793	0.0593784	0.0912144	0.0866593	0.101513	0.176887	0.0976302	0.0907241	0.0656572
35.8	0	0	0	0	1	0	0	0	0	1	1	1	0	1	0	0	0	0	0	1	0	0	0	1	0.0678923	0.122891	0.201559	0.14369	0.0983958	0.185974	0.140244	0.104935	0.20518	0.0657353	0.0805638	0.114028	0.16112	0.116721	0.102875	0.169515	0.0577495	0.0882884	0.0848824	0.101528	0.172821	0.0959752	0.0926456	0.0650243
35.85	0	0	0	0	1	0	0	0	0	1	1	1	0	1	0	0	0	0	0	1	0	0	0	1	0.0684539	0.123206	0.212621	0.143511	0.0978761	0.213436	0.142762	0.104421	0.204555	0.064851	0.0830094	0.112071	0.160126	0.114942	0.0988507	0.187305	0.0581254	0.0884872	0.0858477	0.100545	0.175879	0.0973015	0.0912802	0.0666809
35.9	0	0	0	0	1	0	0	0	0	1	1	1	0	1	0	0	0	0	0	1	0	0	0	1	0.0694305	0.117771	0.212634	0.144822	0.0955394	0.219887	0.142265	0.104541	0.203639	0.0671704	0.0838023	0.112264	0.164066	0.112787	0.0951598	0.1748	0.0563711	0.0863031	0.0844892	0.0987534	0.175879	0.0932036	0.0939377	0.0674081
35.95	0	0	0	0	1	0	0	0	0	1	1	1	0	1	0	0	0	0	0	1	0	0	0	1	0.0686862	0.124744	0.212991	0.148219	0.097254	0.213765	0.139118	0.102357	0.203041	0.0686435	0.0804092	0.113889	0.169396	0.119874	0.0917309	0.179141	0.0551181	0.0848947	0.0830179	0.0982011	0.179757	0.0942108	0.0925068	0.0717396
36	0	0	0	0	1	0	0	0	0	1	1	1	0	1	0	0	0	0	0	1	0	0	0	1	0.0697549	0.123546	0.209771	0.15027	0.0997729	0.203838	0.136297	0.100265	0.204261	0.0702173	0.0807438	0.112135	0.172783	0.114878	0.0941381	0.182803	0.0546169	0.0841495	0.0826289	0.0983841	0.178539	0.0936326	0.0898657	0.0735322
36.05	0	0	0	0	1	0	0	0	0	1	1	1	0	1	0	0	0	0	0	1	0	0	0	1	0.0712385	0.11569	0.209498	0.15013	0.0993725	0.221043	0.136705	0.101479	0.207311	0.0698165	0.081018	0.112436	0.17497	0.112536	0.0927816	0.179944	0.0587101	0.085124	0.0840921	0.0964557	0.179957	0.0939618	0.0906097	0.0767983
36.1	0	0	0	0	1	0	0	0	0	1	1	1	0	1	0	0	0	0	0	1	0	0	0	1	0.0693418	0.118275	0.204875	0.151996	0.100313	0.239075	0.134952	0.0987421	0.203344	0.0693654	0.0768409	0.11702	0.169843	0.112411	0.0933308	0.17396	0.0562458	0.085559	0.0839022	0.0956617	0.181099	0.0966641	0.087772	0.0792936
36.15	0	0	0	0	1	0	0	0	0	1	1	1	0	1	0	0	0	0	0	1	0	0	0	1	0.0671224	0.12207	0.203516	0.152951	0.102861	0.225343	0.133174	0.0976293	0.201512	0.0725611	0.0785265	0.117713	0.159308	0.110069	0.0959524	0.178573	0.0576241	0.0823186	0.0859894	0.0963172	0.181919	0.098469	0.090495	0.081585
36.2	0	0	0	0	1	0	0	0	0	1	1	1	0	1	0	0	0	0	0	1	0	0	0	0	0.0669466	0.128136	0.203129	0.154989	0.103771	0.199534	0.134159	0.0994079	0.203196	0.0738226	0.0819613	0.116878	0.155533	0.115189	0.090856	0.191744	0.0589189	0.0828548	0.0850096	0.0972668	0.182861	0.100234	0.0964074	0.080272
36.25	0	0	0	0	1	0	0	0	0	1	1	1	0	1	0	0	1	0	0	1	0	0	0	0	0.0677541	0.119523	0.199623	0.156749	0.102418	0.194736	0.133273	0.101313	0.198897	0.0727267	0.083852	0.116557	0.155664	0.114533	0.0937873	0.188885	0.0584595	0.0831326	0.0861407	0.0965358	0.180945	0.0992769	0.0950416	0.0827448
36.3	0	0	0	0	1	0	0	0	0	1	1	1	0	1	0	0	1	0	0	1	0	0	0	0	0.0672556	0.115298	0.197404	0.155355	0.105652	0.189606	0.129234	0.108713	0.196642	0.0735651	0.0805677	0.117736	0.16465	0.115688	0.0927881	0.180049	0.056747	0.078105	0.0863425	0.0963824	0.184058	0.0972131	0.0943136	0.0823612
36.35	0	0	0	0	1	0	1	0	0	1	1	1	0	1	0	0	1	0	0	1	0	0	0	0	0.0685241	0.119245	0.196045	0.157102	0.109183	0.187951	0.130445	0.112969	0.195102	0.0749373	0.0818191	0.117915	0.168266	0.11525	0.0899547	0.178684	0.0552433	0.0790909	0.0880644	0.094958	0.182962	0.0952888	0.0939126	0.0831112
36.4	0	0	0	0	1	0	1	0	0	1	1	1	0	1	0	0	1	0	0	1	0	0	0	0	0.0698541	0.119409	0.196288	0.16001	0.111076	0.183153	0.129974	0.107962	0.194425	0.0742545	0.0805372	0.11785	0.165044	0.114782	0.0893128	0.169849	0.0567052	0.0794587	0.0874432	0.0977985	0.182962	0.0975125	0.0915978	0.0809595
36.45	0	0	0	0	1	0	1	0	0	1	1	1	0	1	0	0	1	0	0	1	0	0	0	0	0.0668201	0.116092	0.195042	0.161982	0.111987	0.187123	0.132278	0.108278	0.192898	0.0737127	0.0761914	0.119138	0.168183	0.115655	0.0885995	0.161149	0.0577494	0.0767467	0.0851493	0.101921	0.183362	0.093963	0.0926853	0.0795785
36.5	0	0	0	0	1	0	1	0	0	1	1	1	0	1	0	0	1	0	0	1	0	0	0	0	0.0674893	0.117618	0.190764	0.163439	0.112778	0.200191	0.130952	0.10546	0.191651	0.0694638	0.0761521	0.121465	0.164066	0.116467	0.0938176	0.15666	0.0596289	0.0771595	0.0868645	0.105875	0.182321	0.0937737	0.0927422	0.078991
36.55	0	0	0	0	1	0	1	0	0	1	1	1	0	1	0	0	1	0	0	1	0	0	0	0	0.0678359	0.113847	0.19261	0.1657	0.114284	0.188941	0.129702	0.102585	0.19157	0.0681263	0.0759439	0.121577	0.165682	0.115124	0.0958437	0.150814	0.0618426	0.0767518	0.0856394	0.110113	0.182354	0.0944319	0.091196	0.0759099
36.6	0	0	0	0	1	0	1	0	0	1	1	1	0	1	0	0	1	0	0	1	0	0	0	0	0.0696115	0.116734	0.191451	0.168094	0.111858	0.194731	0.134355	0.104893	0.189712	0.0678767	0.0745777	0.124459	0.172135	0.116529	0.0967264	0.149314	0.0642651	0.0768611	0.0844741	0.114204	0.180803	0.0943423	0.0913673	0.0739395
36.65	0	0	0	0	1	0	1	0	0	1	1	1	0	1	0	0	1	0	0	1	0	0	0	0	0.06899	0.116747	0.188231	0.170726	0.108718	0.223019	0.134524	0.101304	0.191025	0.0643634	0.0737181	0.125516	0.17497	0.116466	0.0953699	0.155285	0.0608819	0.073621	0.0828509	0.116614	0.179563	0.0964364	0.0936326	0.07308
36.7	0	0	0	0	1	0	1	0	0	1	1	1	0	1	0	0	1	0	0	1	0	0	0	0	0.0700588	0.115094	0.192709	0.173067	0.113619	0.21607	0.133663	0.100087	0.187535	0.0647888	0.0739924	0.125763	0.177862	0.114218	0.0941325	0.153513	0.0595454	0.0743823	0.081991	0.118415	0.179663	0.0980618	0.0909901	0.0707469
36.75	0	0	0	0	1	0	1	0	0	1	1	1	0	1	0	0	1	0	0	1	0	0	0	0	0.0755532	0.111626	0.186658	0.176846	0.112355	0.202008	0.138957	0.0971539	0.185054	0.0633204	0.0745925	0.123685	0.174621	0.114498	0.0999224	0.146987	0.0605895	0.0770094	0.0827771	0.120257	0.179719	0.101033	0.0891981	0.0695699
36.8	0	0	0	0	1	0	1	0	0	1	1	1	0	1	0	0	1	0	0	1	0	0	0	0	0.0783278	0.119508	0.18939	0.173921	0.107726	0.195224	0.137669	0.0963866	0.183806	0.0638062	0.0719959	0.121971	0.171247	0.110564	0.102282	0.151193	0.0606731	0.072016	0.0819903	0.123739	0.179675	0.105132	0.0871769	0.0721333
36.85	0	0	0	0	1	0	1	0	0	1	1	1	0	1	0	0	1	0	0	1	0	0	0	0	0.0798424	0.109229	0.193353	0.171114	0.108994	0.183312	0.138202	0.0996168	0.186286	0.0643727	0.0748276	0.119352	0.166825	0.109253	0.104189	0.14847	0.0686925	0.0730359	0.0811638	0.127495	0.177293	0.109629	0.0859737	0.0702537
36.9	0	0	0	0	1	0	1	0	0	1	1	1	0	1	0	0	1	0	0	1	0	0	0	0	0.0828629	0.107425	0.188217	0.168176	0.107552	0.180499	0.139715	0.101015	0.184746	0.0626827	0.0786001	0.119085	0.176135	0.110158	0.108145	0.145748	0.0739552	0.0752696	0.0815782	0.129663	0.175576	0.114574	0.0850812	0.0681926
36.95	0	0	0	0	1	0	1	0	0	1	1	1	0	1	0	0	1	0	0	1	0	0	0	0	0.0816421	0.111978	0.193668	0.168933	0.108641	0.176362	0.137158	0.102299	0.18257	0.0623124	0.0765464	0.11698	0.18476	0.109096	0.110361	0.160684	0.0900776	0.0745137	0.0805991	0.125455	0.174558	0.117336	0.0826179	0.0665623
37	0	0	0	0	1	0	1	0	0	1	1	1	0	1	0	0	1	0	0	1	0	0	0	0	0.0769636	0.114563	0.189505	0.168119	0.110207	0.174376	0.138483	0.10599	0.183511	0.0642488	0.0790162	0.116659	0.185994	0.110313	0.112364	0.161765	0.078675	0.0712851	0.0812591	0.1232	0.170769	0.120248	0.0851449	0.0648185
37.05	0	0	0	0	1	0	1	0	0	1	1	1	0	1	0	0	1	0	0	1	0	0	0	0	0.077095	0.11503	0.187545	0.166487	0.110373	0.20465	0.136806	0.105441	0.179995	0.0619445	0.0817272	0.116203	0.186448	0.111062	0.110674	0.163118	0.0682748	0.0708664	0.0793578	0.121954	0.171955	0.122492	0.0856104	0.0647297
37.1	0	0	0	0	1	0	1	0	0	1	1	1	0	1	0	0	1	0	0	1	0	0	0	0	0.0765503	0.105809	0.189562	0.168472	0.111075	0.199521	0.136246	0.105676	0.177898	0.0613626	0.0774782	0.113503	0.185417	0.113434	0.113605	0.158222	0.0657687	0.0696159	0.0788566	0.122389	0.170293	0.124825	0.0851104	0.0644368
37.15	0	0	0	0	1	0	1	0	0	1	1	1	0	1	0	0	1	0	0	1	0	0	0	0	0.0721329	0.109605	0.188718	0.166523	0.112253	0.216064	0.138148	0.107202	0.176651	0.0613852	0.0790553	0.11183	0.184271	0.11256	0.109771	0.143547	0.0641398	0.0696581	0.0794237	0.123171	0.168155	0.127079	0.0888157	0.061945
37.2	0	0	0	0	1	0	1	0	0	1	1	1	0	1	0	0	1	0	0	1	0	0	0	0	0.0737703	0.115975	0.187245	0.164363	0.112151	0.229629	0.135881	0.107713	0.16958	0.0609746	0.0773033	0.113968	0.182859	0.107128	0.106795	0.152371	0.065894	0.0696329	0.0768127	0.123606	0.167546	0.127597	0.0889048	0.0638964
37.25	0	0	0	0	1	0	1	0	0	1	1	1	0	1	0	0	1	0	0	1	0	0	0	0	0.0690762	0.107511	0.188204	0.165687	0.112883	0.225823	0.136577	0.107441	0.163425	0.0611482	0.0755994	0.110701	0.185236	0.106503	0.110012	0.159972	0.0663117	0.0718443	0.0756946	0.124052	0.166295	0.12345	0.0884866	0.0665731
37.3	0	0	0	0	1	0	1	0	0	1	1	1	0	1	0	0	1	0	0	1	0	0	0	0	0.0673941	0.111761	0.185529	0.164015	0.112841	0.246832	0.140125	0.105349	0.163463	0.0593376	0.0767906	0.109136	0.180567	0.105316	0.107488	0.1654	0.0634715	0.071437	0.0759964	0.12083	0.161077	0.122323	0.0901139	0.0645347
37.35	0	0	0	0	1	0	1	0	0	1	1	1	0	1	0	0	0	0	0	1	0	0	0	0	0.071721	0.107687	0.184399	0.16101	0.107945	0.273632	0.14204	0.104662	0.160186	0.0597329	0.0722884	0.108855	0.181307	0.111247	0.110896	0.156701	0.0634715	0.0700293	0.0760594	0.119952	0.154275	0.115413	0.0916758	0.0624963
37.4	0	0	0	0	1	0	1	0	0	1	1	1	0	1	0	0	0	0	0	1	0	0	0	0	0.0706844	0.111786	0.187847	0.162704	0.1096	0.256592	0.143264	0.104506	0.160809	0.0620117	0.0687995	0.108494	0.181552	0.114088	0.107491	0.165389	0.0643068	0.0720273	0.0763016	0.120282	0.153655	0.113549	0.0914048	0.0637449
37.45	0	0	0	0	1	0	1	0	0	1	1	1	0	1	0	0	0	0	0	1	0	0	0	0	0.0695401	0.111344	0.186345	0.160478	0.112744	0.237897	0.144789	0.101837	0.159866	0.0610572	0.0697856	0.107902	0.181301	0.124452	0.108088	0.169594	0.0643068	0.0716537	0.0761589	0.117617	0.155129	0.110887	0.088908	0.0629306
37.5	0	0	0	0	1	0	1	0	0	1	1	1	0	1	0	0	0	0	0	1	0	0	0	0	0.0680424	0.124677	0.183213	0.160482	0.108473	0.24137	0.143363	0.100068	0.161046	0.0610295	0.0696621	0.10973	0.183679	0.135222	0.109471	0.168774	0.0656434	0.0674026	0.0746431	0.119575	0.156691	0.109421	0.0933994	0.0659928
37.55	0	0	0	0	1	0	1	0	0	1	1	1	0	1	0	0	0	0	0	1	0	0	0	0	0.0706789	0.115759	0.188492	0.160487	0.106972	0.214404	0.142151	0.097768	0.16342	0.0623614	0.0677413	0.111085	0.185485	0.138219	0.109115	0.168225	0.0680659	0.0687375	0.0757012	0.119737	0.157379	0.106958	0.0937502	0.0673095
37.6	0	0	0	0	1	0	1	0	0	1	1	1	0	1	0	0	0	0	0	1	0	0	0	0	0.07184	0.118042	0.184988	0.162471	0.106304	0.20547	0.140863	0.0965744	0.166005	0.0644891	0.0709589	0.109128	0.185729	0.139592	0.111689	0.158984	0.0673141	0.0686112	0.0759103	0.114865	0.15698	0.1063	0.0944121	0.0705757
37.65	0	0	0	0	1	0	1	0	0	1	1	1	0	0	0	0	0	0	0	1	0	0	0	0	0.0743536	0.114421	0.188064	0.159585	0.108436	0.220192	0.139902	0.0957609	0.166495	0.0652066	0.0750812	0.108482	0.183155	0.142402	0.110547	0.146483	0.0668546	0.0676084	0.0771144	0.114775	0.154322	0.109043	0.0930116	0.0746581
37.7	0	0	0	0	1	0	1	0	0	1	1	1	0	0	0	0	0	0	0	1	0	0	0	0	0.0745003	0.117158	0.188708	0.160962	0.108662	0.238886	0.139129	0.0966526	0.173233	0.0653702	0.0762724	0.110473	0.186352	0.143681	0.107499	0.15517	0.0676065	0.069494	0.0787894	0.114232	0.155707	0.110239	0.0918565	0.0765188
37.75	0	0	1	0	1	0	1	0	0	1	1	1	0	0	0	0	0	0	0	1	0	0	0	0	0.0746471	0.10506	0.186177	0.160134	0.110764	0.218371	0.141483	0.0965534	0.169226	0.0656144	0.075594	0.111057	0.18353	0.143525	0.100187	0.157881	0.0676482	0.069559	0.0788392	0.109959	0.153646	0.116232	0.0949898	0.0780395
37.8	0	0	1	0	1	0	1	0	0	1	1	1	0	0	0	0	0	0	0	1	0	0	0	0	0.0723347	0.114155	0.189252	0.159268	0.11224	0.205798	0.139103	0.107653	0.171573	0.0666341	0.0831057	0.109249	0.187432	0.136563	0.0961383	0.154888	0.0654763	0.0699835	0.08068	0.109942	0.156882	0.121098	0.091363	0.0810338
37.85	0	0	1	0	1	0	1	0	0	1	1	1	0	0	0	0	0	0	0	1	0	0	0	0	0.0712057	0.11008	0.186492	0.157543	0.114193	0.188426	0.134688	0.104213	0.172952	0.0661228	0.0837903	0.11032	0.187371	0.136094	0.0950676	0.148907	0.0603806	0.0670589	0.0800134	0.10922	0.156384	0.118765	0.0922374	0.0779072
37.9	0	0	1	0	1	0	1	0	0	1	0	1	0	0	0	0	0	0	0	1	0	0	0	0	0.0705071	0.114785	0.184791	0.158141	0.113585	0.182801	0.13438	0.102408	0.173375	0.0666792	0.0848126	0.111756	0.182969	0.133097	0.0947354	0.147136	0.0567468	0.0663371	0.0804545	0.105914	0.154412	0.122085	0.0934721	0.0776143
37.95	0	0	1	0	1	0	1	0	0	1	0	1	0	0	0	0	0	0	0	1	0	0	0	0	0.0717604	0.103897	0.18984	0.158858	0.112352	0.182635	0.130078	0.100673	0.17543	0.065312	0.0864863	0.11161	0.183671	0.135094	0.0912111	0.146724	0.057248	0.0677059	0.0830779	0.103868	0.156739	0.122913	0.09158	0.0781829
38	0	0	1	0	1	0	1	0	0	1	0	1	0	0	0	0	0	0	0	1	0	0	0	0	0.070862	0.109965	0.185536	0.156763	0.113888	0.179987	0.127221	0.102556	0.178043	0.0675503	0.0878223	0.113871	0.183097	0.134719	0.0916173	0.147941	0.059044	0.0642531	0.0828027	0.103872	0.15736	0.122056	0.0920452	0.0762578
38.05	0	0	1	0	1	0	1	0	0	1	1	1	0	0	0	0	0	0	0	1	0	0	0	0	0.0705168	0.112097	0.187296	0.155447	0.112626	0.179325	0.127214	0.0986315	0.17844	0.0687412	0.0874816	0.114279	0.177476	0.130941	0.0925239	0.144269	0.0627614	0.0670717	0.0844575	0.102289	0.157349	0.126214	0.092363	0.0780506
38.1	0	0	1	0	1	0	1	0	0	1	1	1	0	0	0	0	0	0	0	1	0	0	0	0	0.0692494	0.10999	0.186653	0.15623	0.115352	0.185611	0.12506	0.101447	0.17958	0.0656316	0.0882025	0.1175	0.177968	0.129224	0.0904288	0.138424	0.059587	0.0678898	0.0861985	0.100211	0.158369	0.127899	0.0914858	0.0797753
38.15	0	0	1	0	1	0	1	0	0	1	1	1	0	0	0	0	0	0	0	1	0	0	0	0	0.0681818	0.115301	0.185409	0.154531	0.117037	0.214561	0.126523	0.100599	0.184075	0.0645263	0.086137	0.116205	0.176956	0.129286	0.090978	0.145346	0.065351	0.0661791	0.0844974	0.100488	0.15674	0.132875	0.0937681	0.0766034
38.2	0	0	1	0	1	0	1	0	0	1	1	1	0	0	0	0	0	0	0	1	0	0	0	0	0.0666377	0.108349	0.185767	0.156502	0.115269	0.24897	0.1258	0.0977925	0.183915	0.0649316	0.0839028	0.11537	0.176382	0.131877	0.0876919	0.140859	0.0651004	0.0644685	0.0844145	0.0987787	0.159942	0.135776	0.0924159	0.0765145
38.25	0	0	1	0	1	0	1	0	0	1	1	1	0	0	0	0	0	0	0	1	0	0	0	0	0.0682599	0.119111	0.184352	0.15916	0.109689	0.254594	0.122076	0.101461	0.1841	0.0628293	0.0850699	0.117712	0.176988	0.130128	0.0882411	0.136644	0.064265	0.0642414	0.0854326	0.0979624	0.160552	0.140603	0.0923571	0.0764257
38.3	0	0	1	0	1	0	1	0	0	1	1	1	0	0	0	0	0	0	0	1	0	0	0	0	0.0651019	0.116852	0.183309	0.158266	0.113905	0.277588	0.124117	0.100774	0.186195	0.0625599	0.0873467	0.116864	0.175005	0.130503	0.0853837	0.140985	0.0634296	0.0639357	0.084428	0.0963999	0.161948	0.146815	0.0899897	0.0753167
38.35	0	0	1	0	1	0	1	0	0	1	1	1	0	0	0	0	0	0	0	1	0	0	0	0	0.0644185	0.107932	0.185327	0.159207	0.112702	0.27643	0.121975	0.103164	0.184815	0.0614748	0.0847988	0.11269	0.174412	0.130783	0.0865999	0.134461	0.0640144	0.0630006	0.0849553	0.0935129	0.159378	0.150674	0.0926651	0.0778802
38.4	0	0	1	0	1	0	1	0	0	1	1	1	0	0	0	0	0	0	0	1	0	0	0	0	0.0732805	0.111729	0.185828	0.160175	0.112243	0.265014	0.12281	0.103238	0.183395	0.0624139	0.0819254	0.11222	0.175056	0.130596	0.0861486	0.137309	0.0614666	0.0637851	0.0889774	0.0918872	0.160431	0.152897	0.092426	0.0773833
38.45	0	0	1	0	1	0	1	0	0	1	1	1	0	0	0	0	0	0	0	1	0	0	0	0	0.0730121	0.107048	0.184527	0.159558	0.113333	0.262366	0.122653	0.101041	0.184614	0.0606339	0.0822723	0.11148	0.177529	0.12585	0.0805992	0.131736	0.0614248	0.0640976	0.0896638	0.0921008	0.160498	0.151182	0.0923998	0.0736446
38.5	0	0	1	0	1	0	0	0	0	1	1	1	0	0	0	0	0	0	0	1	0	0	0	0	0.075649	0.109028	0.188146	0.160605	0.11338	0.245988	0.122144	0.102878	0.182305	0.0598913	0.0828244	0.110294	0.170556	0.122946	0.0815773	0.128879	0.0653927	0.0632188	0.0907016	0.0894238	0.160886	0.154942	0.0945186	0.0752107
38.55	0	0	1	0	1	0	0	0	0	1	1	1	0	0	0	0	0	0	0	1	0	0	0	0	0.0748119	0.126302	0.188219	0.16214	0.111285	0.257402	0.118684	0.103689	0.181641	0.0616864	0.083497	0.109283	0.16903	0.123102	0.075885	0.137023	0.0617589	0.0642843	0.0928534	0.088334	0.163091	0.158023	0.0957859	0.0765274
38.6	0	0	1	0	1	0	0	0	0	1	1	1	0	0	0	0	0	0	0	1	0	0	0	0	0.0752814	0.12904	0.18709	0.161814	0.116066	0.27593	0.116869	0.102392	0.182436	0.0615782	0.0856653	0.113787	0.174759	0.124569	0.076053	0.138376	0.0598376	0.0683056	0.0946602	0.0897563	0.163535	0.154762	0.0953339	0.0796351
38.65	0	0	1	0	1	0	0	0	0	1	1	1	0	0	0	0	0	0	0	1	0	0	0	0	0.0738601	0.134352	0.18965	0.162465	0.11531	0.286682	0.116737	0.102235	0.181812	0.0617218	0.0839015	0.115453	0.173424	0.129189	0.0754587	0.136335	0.0596288	0.0677864	0.095678	0.0882775	0.163491	0.155391	0.101334	0.0782767
38.7	0	0	1	0	1	0	0	0	0	1	1	1	0	0	0	0	0	0	0	1	0	0	0	0	0.0723466	0.143904	0.187178	0.164291	0.113333	0.303886	0.113077	0.102447	0.182408	0.0630335	0.0885303	0.111753	0.172716	0.124443	0.079891	0.127502	0.0577492	0.0704816	0.0986982	0.0875765	0.166582	0.151243	0.101193	0.0753994
38.75	0	0	1	0	1	0	0	0	0	1	1	1	0	0	0	0	0	0	0	1	0	0	0	0	0.0722474	0.142705	0.189538	0.165931	0.113232	0.299915	0.114163	0.10418	0.180325	0.0630361	0.0942687	0.102456	0.172409	0.119854	0.0784153	0.132523	0.0573315	0.0748176	0.0995899	0.087401	0.169873	0.157804	0.0975313	0.074653
38.8	0	0	1	0	1	0	0	0	0	1	1	1	0	0	0	0	0	0	0	1	0	0	0	0	0.0719789	0.133178	0.191955	0.164681	0.110958	0.309509	0.112185	0.100313	0.180404	0.0626762	0.0919381	0.105446	0.172082	0.118792	0.0804176	0.133333	0.0577492	0.0726802	0.0997788	0.0834096	0.170394	0.158821	0.097423	0.0768539
38.85	0	0	1	0	1	0	0	0	0	1	1	1	0	0	0	0	0	0	0	1	0	0	0	0	0.0698044	0.146516	0.18954	0.164645	0.110559	0.315961	0.113723	0.0983471	0.180933	0.0606043	0.0924901	0.104733	0.16749	0.120197	0.0787037	0.125995	0.0654345	0.0743527	0.102248	0.0824456	0.173563	0.160885	0.0998696	0.0751328
38.9	0	0	1	1	1	0	0	0	0	1	1	0	0	0	0	0	0	0	0	1	0	0	0	0	0.0703199	0.139866	0.188726	0.166907	0.110518	0.31993	0.110502	0.0995499	0.177258	0.0600833	0.0950202	0.109724	0.167145	0.118448	0.0769659	0.128707	0.0644738	0.0756993	0.102437	0.0843935	0.171281	0.167885	0.102857	0.0777871
38.95	0	0	1	1	1	0	0	0	0	1	1	0	0	0	0	0	0	0	0	1	0	0	0	0	0.0695442	0.13155	0.190228	0.16699	0.110506	0.325719	0.110747	0.0978837	0.1793	0.0607103	0.0911579	0.107929	0.170055	0.117261	0.0735367	0.123813	0.0697783	0.0723481	0.10256	0.08385	0.171293	0.173678	0.103502	0.0783557
39	0	0	1	1	1	0	0	0	0	1	1	0	0	0	0	0	0	0	0	1	0	0	0	0	0.0650944	0.140497	0.18584	0.167204	0.107726	0.322906	0.111983	0.0974504	0.182483	0.0600181	0.0908415	0.112907	0.16832	0.117885	0.0752533	0.128155	0.073078	0.0745152	0.101887	0.0827388	0.17352	0.181326	0.103115	0.0790603
39.05	0	0	1	1	1	0	0	0	0	1	1	0	0	0	0	0	0	0	0	1	0	0	0	0	0.0642263	0.133846	0.186027	0.168753	0.109768	0.327538	0.110997	0.0975471	0.180917	0.0602825	0.0915986	0.108112	0.16906	0.116324	0.072634	0.128014	0.0718249	0.0771318	0.101161	0.0836249	0.170108	0.185076	0.0985356	0.0792662
39.1	0	0	1	1	1	0	0	0	0	1	1	0	0	0	0	0	0	0	0	1	0	0	0	0	0.0612061	0.13295	0.1867	0.169403	0.111513	0.335809	0.109497	0.098727	0.179006	0.0609397	0.0935136	0.107898	0.169133	0.121007	0.0762325	0.133985	0.0722009	0.079355	0.100508	0.0845952	0.168114	0.188007	0.100081	0.0815352
39.15	0	0	1	1	1	0	0	0	0	1	1	0	0	0	0	0	0	0	0	1	0	0	0	0	0.0616601	0.131751	0.182855	0.169605	0.109894	0.332334	0.108599	0.106175	0.179032	0.0591399	0.0920033	0.104063	0.167512	0.121974	0.0723507	0.13982	0.0757094	0.0794429	0.0988009	0.0835574	0.167749	0.195097	0.103495	0.0819224
39.2	0	0	1	1	1	0	0	0	0	1	1	0	0	0	0	0	0	0	0	1	0	0	0	0	0.0638358	0.134793	0.186788	0.169635	0.10768	0.326543	0.110388	0.111065	0.178805	0.0574508	0.0876586	0.101268	0.165605	0.123285	0.0790938	0.148236	0.0718667	0.0838577	0.0970676	0.0852005	0.166187	0.203383	0.100716	0.0804733
39.25	0	0	1	1	1	0	0	0	0	1	1	0	0	0	0	0	0	0	0	1	0	0	0	0	0.0643513	0.126627	0.186461	0.171883	0.10996	0.33134	0.112177	0.110759	0.180104	0.0552382	0.0895254	0.104285	0.168002	0.124658	0.0750214	0.14375	0.0710731	0.0864406	0.093929	0.0852982	0.162775	0.210094	0.0996251	0.083173
39.3	0	0	1	1	1	0	0	0	0	1	1	0	0	0	0	0	0	0	0	1	0	0	0	0	0.0652204	0.131789	0.182873	0.17417	0.106258	0.306524	0.116214	0.11081	0.18078	0.0537607	0.0883889	0.101666	0.165047	0.125282	0.082789	0.138992	0.0738298	0.0866747	0.092925	0.084355	0.162764	0.213195	0.0993692	0.0846258
39.35	0	0	1	1	1	0	0	0	0	1	1	0	0	0	0	0	0	0	0	1	0	0	0	0	0.0656283	0.121049	0.187149	0.172828	0.104372	0.309171	0.116999	0.110526	0.179041	0.0550423	0.0900748	0.102953	0.163921	0.125719	0.0795741	0.127445	0.0728274	0.0876281	0.0921066	0.08665	0.159042	0.209914	0.0983269	0.083086
39.4	0	0	1	1	1	0	0	0	0	1	1	0	0	0	0	0	0	0	0	1	0	0	0	0	0.0653137	0.125605	0.187651	0.173861	0.105015	0.302222	0.119403	0.109713	0.17782	0.0528197	0.0933647	0.105592	0.164394	0.127904	0.0890093	0.118342	0.0712402	0.088368	0.090188	0.0876623	0.158865	0.207312	0.100217	0.0857404
39.45	0	0	1	1	1	0	0	0	0	1	1	0	0	0	0	0	0	0	0	1	0	0	0	0	0.064753	0.124254	0.183635	0.175	0.104795	0.287829	0.120426	0.113462	0.176745	0.052762	0.0951591	0.106204	0.167934	0.130463	0.0853419	0.115215	0.0720338	0.0850508	0.087156	0.0848686	0.157359	0.200303	0.0996004	0.0870118
39.5	0	0	1	1	1	0	0	0	0	1	1	0	0	0	0	0	0	0	0	1	0	0	0	0	0.067467	0.123963	0.184709	0.176601	0.10523	0.270292	0.116891	0.108454	0.178349	0.0534897	0.0916829	0.107559	0.165056	0.132679	0.0845808	0.117112	0.0731197	0.0855097	0.0874647	0.0851554	0.159132	0.192814	0.0998685	0.0839531
39.55	0	0	1	1	1	0	0	0	0	1	1	0	0	0	0	0	0	0	0	1	0	0	0	0	0.0685513	0.122916	0.187612	0.178307	0.103552	0.246966	0.117048	0.105993	0.181187	0.0523043	0.0947558	0.107427	0.160921	0.135426	0.0825095	0.110725	0.0721591	0.0845414	0.0864146	0.083392	0.159498	0.186214	0.102561	0.0839095
39.6	0	0	1	1	1	0	0	0	0	1	1	0	0	0	0	0	0	0	0	1	0	0	0	0	0.0676985	0.125351	0.186599	0.18008	0.103779	0.235716	0.116715	0.103566	0.180735	0.0515016	0.096912	0.109701	0.16307	0.144073	0.081272	0.104882	0.0737045	0.0855174	0.0847018	0.0847617	0.158955	0.181218	0.101175	0.0831632
39.65	0	0	1	1	1	0	0	0	0	1	1	0	1	0	0	0	0	0	0	1	0	0	0	0	0.0709199	0.118851	0.185842	0.178156	0.103322	0.241671	0.119032	0.0993417	0.177153	0.0502457	0.0972832	0.108623	0.161144	0.144229	0.0792483	0.11126	0.0723262	0.0838411	0.0823463	0.0866362	0.156308	0.175006	0.0987887	0.0852282
39.7	0	0	1	1	1	0	0	0	0	1	1	0	1	0	0	0	0	0	0	1	0	0	0	0	0.0720505	0.120681	0.184028	0.174014	0.101703	0.264996	0.119063	0.101985	0.178373	0.0502284	0.100404	0.110167	0.159352	0.141169	0.0802263	0.118317	0.0737463	0.0836708	0.0821846	0.0832534	0.15828	0.172185	0.104283	0.0857515
39.75	0	0	1	1	1	0	0	0	0	1	1	0	1	0	0	0	0	0	0	1	0	0	0	0	0.0732733	0.117664	0.181157	0.17209	0.0999362	0.245971	0.117751	0.098233	0.17682	0.0497579	0.104382	0.113036	0.162281	0.142886	0.0835629	0.117634	0.0710314	0.0850177	0.0814264	0.0796918	0.159455	0.165803	0.105157	0.0837129
39.8	0	0	1	1	1	0	0	0	0	1	1	0	1	0	0	0	0	0	0	1	0	0	0	0	0.0756799	0.114647	0.183088	0.168978	0.1018	0.269958	0.117908	0.0983182	0.175387	0.0488243	0.104837	0.11435	0.161727	0.136798	0.0878285	0.100113	0.0721173	0.085162	0.0803502	0.082134	0.159621	0.161695	0.102001	0.0855511
39.85	0	0	1	1	1	0	0	0	0	1	1	0	1	0	0	0	0	0	0	0	0	0	0	0	0.0750424	0.128897	0.190709	0.166552	0.100331	0.248451	0.118379	0.103024	0.176327	0.0479613	0.102881	0.116057	0.15843	0.141106	0.0881633	0.086665	0.0727021	0.0827217	0.0813483	0.0815059	0.163156	0.161008	0.0999261	0.0850315
39.9	0	0	1	1	1	0	0	0	0	1	1	0	1	0	0	0	0	0	0	0	0	0	0	0	0.0773261	0.10831	0.182319	0.166067	0.101956	0.260196	0.11738	0.105022	0.17439	0.0488803	0.105302	0.11675	0.15778	0.143384	0.0900228	0.0950804	0.0719085	0.0834055	0.0822469	0.0818557	0.160508	0.15686	0.100309	0.0854188
39.95	0	0	1	1	1	0	0	0	0	1	1	0	1	0	0	0	0	0	0	0	0	0	0	0	0.0773036	0.10908	0.188653	0.165489	0.101261	0.240509	0.116909	0.108161	0.172837	0.0495477	0.103672	0.119146	0.163642	0.138764	0.0888091	0.0874721	0.0699872	0.0819991	0.0803027	0.079829	0.158326	0.153649	0.100036	0.0852393
40	0	0	1	0	1	0	0	1	0	1	1	0	1	0	0	0	0	0	0	0	0	0	0	1	0.0756359	0.110152	0.187669	0.163103	0.102589	0.213544	0.113752	0.110724	0.172492	0.0507789	0.099858	0.121582	0.164477	0.142073	0.0895728	0.0907273	0.07596	0.0794352	0.0792399	0.0817666	0.160697	0.152553	0.0984686	0.0849691
40.05	0	0	1	0	1	0	0	1	0	1	1	0	1	0	0	0	0	0	0	0	0	0	0	1	0.0721077	0.108044	0.192745	0.163516	0.0975488	0.201798	0.118592	0.112769	0.170515	0.0510938	0.102099	0.119422	0.162818	0.139075	0.0882161	0.0854276	0.0777978	0.0808384	0.0785947	0.0780678	0.159645	0.148614	0.100654	0.0817742
40.1	0	0	1	0	1	0	0	1	0	1	1	0	1	0	0	0	0	0	0	0	0	0	0	1	0.0732383	0.118811	0.193875	0.160878	0.0971808	0.17996	0.11566	0.112831	0.169771	0.0503617	0.102808	0.12094	0.163653	0.148409	0.0941018	0.10104	0.0782154	0.0786566	0.0782344	0.0797635	0.160742	0.145912	0.10197	0.0839072
40.15	0	0	1	0	1	0	0	1	0	1	1	0	1	0	0	0	0	0	0	0	0	0	0	1	0.0724931	0.115187	0.188803	0.160578	0.0962771	0.186081	0.114674	0.111291	0.172264	0.052207	0.0978241	0.122511	0.162718	0.147098	0.0940793	0.109048	0.0721591	0.0773177	0.0763634	0.0794928	0.163911	0.145065	0.101828	0.0845892
40.2	0	0	1	0	1	0	0	1	0	1	1	0	1	0	0	0	0	0	0	0	0	0	0	1	0.0685651	0.109444	0.191134	0.157135	0.0962365	0.217346	0.113614	0.109037	0.170844	0.050911	0.0962296	0.124785	0.158221	0.143382	0.0943665	0.110266	0.0729109	0.0772038	0.0767785	0.0797583	0.163912	0.14324	0.103489	0.0868809
40.25	1	0	1	0	1	0	0	1	0	1	1	0	1	0	0	0	0	0	0	0	0	0	0	1	0.0690037	0.108547	0.184947	0.156069	0.0980706	0.232399	0.111511	0.107002	0.171254	0.0519207	0.0936461	0.12633	0.1566	0.14769	0.0994422	0.124656	0.0715326	0.0784159	0.0764581	0.0773001	0.163657	0.141186	0.101889	0.0915985
40.3	1	0	1	0	1	0	0	1	0	1	1	0	1	0	0	0	0	0	0	0	0	0	0	1	0.0675818	0.110377	0.190909	0.156191	0.0991311	0.20775	0.112119	0.10189	0.168972	0.0541888	0.0948255	0.131781	0.16092	0.145192	0.097347	0.115826	0.0694442	0.0779537	0.0748457	0.0765561	0.165009	0.138803	0.105926	0.0910789
40.35	1	0	0	0	1	0	0	1	0	1	0	0	1	0	0	0	0	0	0	0	0	0	0	1	0.0660831	0.10948	0.185894	0.155455	0.0991203	0.19253	0.112189	0.100754	0.167287	0.0537889	0.0952692	0.12804	0.158633	0.145504	0.098611	0.105231	0.0684	0.0772667	0.0759764	0.075507	0.164633	0.137856	0.107799	0.0924184
40.4	1	0	0	0	1	0	0	1	0	1	0	0	1	0	0	0	0	0	0	0	0	0	0	1	0.0674443	0.109038	0.186339	0.156158	0.100925	0.18707	0.109583	0.102314	0.165349	0.0531877	0.0964848	0.124055	0.153299	0.147439	0.099327	0.104276	0.0692771	0.0773664	0.0754573	0.0764876	0.1647	0.13981	0.104216	0.0935085
40.45	1	0	0	0	1	0	0	1	0	1	0	0	1	0	0	0	0	0	0	1	0	0	0	1	0.0667297	0.112534	0.189299	0.152781	0.100765	0.178302	0.111222	0.0987	0.165707	0.0539859	0.096627	0.116298	0.155524	0.15131	0.0946112	0.0972116	0.0687759	0.0740497	0.0744811	0.0771527	0.16819	0.139761	0.106663	0.0923315
40.5	1	0	0	0	1	0	0	1	0	1	0	0	1	0	0	0	0	0	0	1	0	0	0	1	0.0658306	0.12103	0.183598	0.151794	0.10129	0.211056	0.110475	0.100618	0.167815	0.0558412	0.0958768	0.118424	0.156664	0.146877	0.0996869	0.0917764	0.0684	0.0728121	0.0769898	0.0768607	0.167637	0.139611	0.107554	0.0997924
40.55	1	0	0	0	1	0	0	1	0	1	0	0	1	0	0	0	0	0	0	1	0	0	0	1	0.065977	0.118467	0.185444	0.151031	0.102856	0.203942	0.10856	0.101613	0.172324	0.0578878	0.0980813	0.117237	0.152263	0.147875	0.0980682	0.0819961	0.0673558	0.0759236	0.0774513	0.0788194	0.17147	0.142134	0.106494	0.095668
40.6	1	0	0	0	1	0	0	1	0	1	0	0	1	0	0	0	0	0	0	1	0	0	0	1	0.0681071	0.126357	0.183087	0.148605	0.101328	0.190542	0.109207	0.0998084	0.179353	0.0596726	0.0967642	0.116118	0.152032	0.155554	0.0971643	0.0822641	0.0677317	0.0738432	0.0770714	0.0811252	0.170274	0.144567	0.111171	0.0982318
40.65	1	0	0	0	1	0	0	1	0	1	0	0	1	0	0	0	0	0	0	1	0	0	0	1	0.0629331	0.13258	0.181617	0.148159	0.0992939	0.18227	0.104983	0.0974274	0.180731	0.0598566	0.0903941	0.112836	0.154714	0.160487	0.0999529	0.0769649	0.0689012	0.0717403	0.0768969	0.0811277	0.169964	0.144198	0.110177	0.10499
40.7	1	0	0	0	1	0	0	1	0	1	0	0	1	0	0	0	0	0	0	1	0	0	0	1	0.0631718	0.125927	0.182834	0.148518	0.101009	0.168208	0.105717	0.0967175	0.180279	0.0596078	0.0932136	0.111704	0.153779	0.165325	0.096738	0.0893179	0.0660193	0.0732673	0.0750067	0.082161	0.169976	0.141097	0.115755	0.101591
40.75	1	0	0	0	1	0	0	1	0	1	0	0	1	0	0	0	0	0	0	1	0	0	0	1	0.0673009	0.143816	0.181107	0.14666	0.10082	0.166884	0.108548	0.0973674	0.179974	0.0603053	0.0952011	0.110747	0.152139	0.160548	0.0998126	0.106695	0.0691936	0.0707038	0.0766938	0.0870121	0.171427	0.137867	0.114548	0.104926
40.8	1	0	0	0	1	0	0	1	0	1	0	0	1	0	0	0	0	0	0	1	0	0	0	1	0.0618347	0.147465	0.186011	0.145224	0.098905	0.169365	0.113363	0.0940759	0.177466	0.0594122	0.0933052	0.108425	0.152536	0.163701	0.0992422	0.105877	0.068233	0.0692078	0.0763206	0.0878035	0.175084	0.132822	0.122962	0.103454
40.85	1	0	0	0	1	0	0	1	0	1	0	0	1	0	0	0	0	0	0	1	0	0	0	1	0.0583059	0.143538	0.192258	0.145623	0.0991325	0.168537	0.116482	0.105351	0.173685	0.0589016	0.0942797	0.108604	0.151563	0.156926	0.0959319	0.111576	0.0665623	0.0730836	0.0758747	0.0895941	0.178663	0.132233	0.119509	0.0998736
40.9	1	0	0	0	1	0	0	1	0	1	0	0	1	0	0	0	0	0	0	1	0	0	0	1	0.0613125	0.14749	0.193904	0.144609	0.0981103	0.166551	0.117254	0.104884	0.171164	0.057928	0.0909728	0.109283	0.148266	0.153586	0.0945991	0.119991	0.0672723	0.0757457	0.0761971	0.0914374	0.176824	0.128305	0.122219	0.104365
40.95	1	0	0	0	1	0	0	1	0	1	0	0	1	0	0	0	0	0	0	1	0	0	0	1	0.0598442	0.142806	0.198121	0.144427	0.0990519	0.160264	0.122408	0.105361	0.167065	0.0562597	0.0881605	0.108773	0.149064	0.152368	0.0975307	0.119988	0.0674812	0.0763962	0.0761486	0.087685	0.177378	0.13001	0.126962	0.11373
41	1	0	0	1	1	0	0	1	0	1	0	0	1	0	0	0	0	0	0	1	0	0	0	1	0.0603904	0.141606	0.204654	0.145129	0.100291	0.161091	0.121937	0.100732	0.165738	0.0574606	0.0857702	0.10956	0.154907	0.157456	0.0951497	0.121885	0.0713238	0.0751588	0.0765837	0.0855943	0.1778	0.128594	0.127656	0.11015
41.05	1	0	0	1	1	0	0	0	0	1	0	0	1	0	0	0	0	0	0	1	0	0	0	1	0.0625359	0.151013	0.203727	0.145819	0.0985252	0.160925	0.124203	0.101739	0.163548	0.0562857	0.0854904	0.10886	0.151991	0.156987	0.0962945	0.12256	0.068233	0.0759892	0.0748463	0.0888681	0.177257	0.13718	0.121121	0.108361
41.1	1	0	0	1	1	0	0	0	0	1	0	0	0	0	0	0	0	0	0	1	0	0	0	1	0.063282	0.146328	0.200399	0.143749	0.0995561	0.159932	0.127837	0.101179	0.165908	0.0566107	0.0848972	0.107633	0.148333	0.156581	0.0961767	0.118619	0.0722845	0.0776287	0.074374	0.0936986	0.177246	0.142694	0.133274	0.108884
41.15	1	0	0	1	1	0	0	0	0	1	0	0	0	0	0	0	0	0	0	1	0	0	0	1	0.0631516	0.138462	0.202874	0.143593	0.0990101	0.159931	0.130844	0.0990633	0.168414	0.0567244	0.0809754	0.107014	0.149397	0.14837	0.0908891	0.130157	0.0718668	0.0759418	0.0743918	0.0954893	0.177513	0.147141	0.125198	0.120268
41.2	1	0	0	1	1	0	0	0	0	1	0	0	0	0	0	0	0	0	0	1	0	0	0	1	0.0615756	0.144384	0.200175	0.142738	0.0978989	0.158938	0.133913	0.101638	0.171889	0.0586701	0.0811057	0.107707	0.150651	0.151523	0.0912954	0.130154	0.0699037	0.075817	0.0745488	0.0985634	0.179529	0.14759	0.125023	0.114851
41.25	1	0	0	1	1	0	0	0	0	1	0	0	0	0	0	0	0	0	0	1	0	0	0	1	0.0657819	0.148488	0.198219	0.14109	0.0985431	0.178954	0.131999	0.0984385	0.175761	0.0592569	0.0831053	0.106088	0.150001	0.145373	0.087461	0.123769	0.0709061	0.0758833	0.0738845	0.102163	0.181336	0.144579	0.12393	0.118163
41.3	1	0	1	1	1	0	0	0	0	1	0	0	0	0	0	0	0	0	0	1	0	0	0	1	0.0660974	0.148046	0.19995	0.140723	0.0949924	0.207738	0.13272	0.101359	0.174951	0.0587464	0.0815834	0.107389	0.151751	0.141189	0.0825783	0.116569	0.0699873	0.0727356	0.0731872	0.103797	0.183164	0.147351	0.12005	0.131632
41.35	1	0	1	1	1	0	0	0	0	1	0	0	0	0	0	0	0	0	0	1	0	0	0	1	0.063122	0.12927	0.193108	0.140673	0.0965589	0.221633	0.1323	0.102101	0.176489	0.0588098	0.0785421	0.109217	0.151444	0.141189	0.084295	0.121725	0.0696949	0.0732851	0.0744635	0.105367	0.180007	0.142704	0.129958	0.124515
41.4	1	0	1	1	1	0	0	0	0	1	0	0	0	0	0	0	0	0	0	1	0	0	0	1	0.0664979	0.125949	0.195468	0.14156	0.0953289	0.268779	0.130662	0.102106	0.181011	0.0588127	0.082435	0.110748	0.148357	0.142094	0.0814135	0.117377	0.0679824	0.0720029	0.073786	0.107536	0.179265	0.143971	0.129898	0.121048
41.45	1	0	1	1	1	0	0	0	0	1	0	1	0	0	0	0	0	0	0	1	0	0	0	1	0.0657831	0.115809	0.197942	0.140573	0.0949616	0.28102	0.13107	0.106686	0.182323	0.0581311	0.0869792	0.110792	0.148792	0.134445	0.0771503	0.120904	0.065894	0.072294	0.0733603	0.110253	0.17849	0.141598	0.123148	0.116198
41.5	1	0	1	1	1	0	0	0	0	1	0	1	0	0	0	0	1	0	0	1	0	0	0	1	0.0651451	0.122337	0.195472	0.138621	0.0937317	0.29508	0.126758	0.107082	0.188649	0.0574596	0.0862774	0.113823	0.147933	0.134757	0.0747453	0.112075	0.0726604	0.0697196	0.0737558	0.108025	0.176374	0.139943	0.124842	0.115021
41.55	1	0	1	1	1	0	0	0	0	1	0	1	0	0	0	0	1	0	0	1	0	0	0	1	0.0679828	0.126743	0.19566	0.141264	0.093305	0.300539	0.129325	0.103456	0.189722	0.0565768	0.0906527	0.117261	0.145589	0.130948	0.0753898	0.11275	0.068066	0.068561	0.0725487	0.103157	0.175289	0.139833	0.125224	0.117018
41.6	1	0	1	1	1	0	0	0	0	1	0	1	0	0	0	0	1	0	0	1	0	0	0	1	0.0676371	0.121452	0.197877	0.139617	0.0935924	0.303681	0.12598	0.102239	0.188966	0.0578481	0.092797	0.119495	0.145929	0.126764	0.0729849	0.10718	0.0663953	0.068088	0.0722489	0.106011	0.173671	0.135915	0.123902	0.11702
41.65	1	0	1	1	1	0	0	0	0	1	0	1	0	0	0	0	1	0	0	1	0	0	0	1	0.0707209	0.115403	0.191549	0.138101	0.0940582	0.324524	0.125798	0.10176	0.187413	0.0590892	0.0893336	0.116077	0.142233	0.128294	0.0704369	0.100252	0.0673142	0.0651765	0.0720485	0.106623	0.17376	0.136264	0.13814	0.117702
41.7	1	0	1	1	1	0	0	0	0	1	0	1	0	0	0	0	1	0	0	1	0	0	0	1	0.0704828	0.115719	0.192109	0.141246	0.0943159	0.334118	0.126369	0.0999317	0.18411	0.0593136	0.0880048	0.116405	0.146249	0.123985	0.0715341	0.104865	0.0686507	0.066479	0.071166	0.103039	0.173705	0.134519	0.141408	0.11462
41.75	1	0	1	1	1	0	0	0	0	1	0	1	0	0	0	0	1	0	0	1	0	0	0	1	0.0669689	0.11467	0.191697	0.147375	0.0962395	0.337757	0.125748	0.0979769	0.183008	0.0598802	0.0917169	0.117666	0.147065	0.124734	0.0702489	0.124007	0.0665623	0.0670961	0.0708928	0.10524	0.174182	0.135117	0.132805	0.117842
41.8	1	0	1	1	1	0	0	0	0	1	0	1	0	0	0	0	1	0	0	1	0	0	0	1	0.0668538	0.112409	0.190828	0.152659	0.0934926	0.352645	0.124562	0.0963909	0.180872	0.0591383	0.0918834	0.115451	0.149595	0.119833	0.0722752	0.120066	0.065727	0.0638475	0.0705203	0.101213	0.171989	0.135377	0.138943	0.11934
41.85	1	0	1	1	1	0	0	0	0	1	0	1	0	0	0	0	1	0	0	1	0	0	0	0	0.0661543	0.114543	0.190702	0.15146	0.0944345	0.352644	0.125597	0.0962456	0.183842	0.0590608	0.0908802	0.115887	0.147555	0.117491	0.069084	0.11599	0.0661029	0.0661952	0.0709556	0.0997636	0.167945	0.137221	0.141999	0.117279
41.9	1	0	1	1	1	0	0	0	0	1	0	1	0	0	0	0	1	0	0	1	0	0	0	0	0.0637937	0.115161	0.188918	0.14828	0.0957334	0.328326	0.122742	0.095524	0.182183	0.0572016	0.0906609	0.120001	0.149952	0.119364	0.0674652	0.123318	0.0694861	0.0671045	0.0695702	0.0950842	0.1645	0.138348	0.1351	0.116827
41.95	1	0	1	1	1	0	0	0	0	1	0	1	0	0	0	0	1	0	0	1	0	0	0	0	0.0637709	0.112294	0.185935	0.145998	0.0981924	0.333453	0.123187	0.0933848	0.184397	0.0566712	0.0903451	0.11853	0.148884	0.120643	0.069158	0.122908	0.0692355	0.064047	0.0706477	0.091804	0.159914	0.138498	0.135712	0.116784
42	1	0	1	1	1	0	0	0	0	1	0	1	0	0	0	0	1	0	0	1	0	0	0	0	0.062533	0.101244	0.191266	0.141142	0.100473	0.333122	0.122353	0.0944612	0.186704	0.0605091	0.0870145	0.118222	0.148082	0.119582	0.0657047	0.121547	0.0709062	0.0674286	0.0727846	0.0938473	0.15741	0.13431	0.138145	0.117285
42.05	1	0	1	1	1	0	0	0	0	1	0	1	0	0	0	0	1	0	0	0	0	1	0	0	0.0632023	0.112925	0.190654	0.140577	0.102039	0.345032	0.119384	0.0939701	0.182088	0.0616294	0.0870244	0.118469	0.147013	0.126355	0.0669449	0.130233	0.0708644	0.0679335	0.0706445	0.0880945	0.157399	0.132615	0.142398	0.116924
42.1	1	0	1	0	1	0	0	0	0	1	0	1	0	0	0	0	1	0	0	0	0	1	0	0	0.0601802	0.119757	0.185928	0.140473	0.100959	0.352144	0.119667	0.0932139	0.182909	0.0631221	0.0872995	0.117107	0.147335	0.129071	0.0659932	0.114752	0.0732035	0.0648985	0.0710467	0.0915056	0.158829	0.132865	0.153211	0.118286
42.15	1	0	1	0	1	0	0	0	0	1	0	1	0	0	0	0	1	0	0	0	0	1	0	0	0.0592345	0.115677	0.190059	0.139499	0.0955349	0.333285	0.117251	0.0996038	0.179898	0.0602262	0.0861396	0.115947	0.149427	0.134877	0.0610866	0.116514	0.0755842	0.067044	0.0717204	0.0903504	0.15699	0.131309	0.149608	0.116406
42.2	1	0	1	0	1	0	0	0	0	1	0	1	0	0	0	0	1	0	0	0	0	1	0	0	0.0605958	0.1216	0.187248	0.137864	0.0937403	0.31393	0.11737	0.0983405	0.18182	0.0627858	0.0857274	0.114436	0.152566	0.136094	0.0636132	0.11203	0.075626	0.0667735	0.0716393	0.0951505	0.157877	0.129385	0.143168	0.118176
42.25	1	0	1	0	1	0	0	0	0	1	0	1	0	0	0	0	1	0	0	0	0	1	0	0	0.059927	0.124643	0.186664	0.135107	0.0974486	0.305989	0.116799	0.101054	0.185825	0.0607959	0.0875703	0.113479	0.151688	0.138623	0.0666402	0.113657	0.0782574	0.0670986	0.0716642	0.0939953	0.157766	0.129425	0.141106	0.118065
42.3	1	0	1	0	1	0	0	0	0	1	0	1	0	0	0	0	1	0	0	0	0	1	0	0	0.0612883	0.111622	0.191482	0.135241	0.0965762	0.299206	0.116668	0.0980038	0.185904	0.062349	0.0869893	0.112617	0.149344	0.139559	0.063044	0.111889	0.0767537	0.0633107	0.0703917	0.0916932	0.155883	0.125785	0.136634	0.116344
42.35	1	0	1	0	1	0	0	0	0	1	0	1	0	0	0	0	1	0	0	0	0	1	0	0	0.0614808	0.134216	0.187727	0.134147	0.0993624	0.295897	0.11744	0.0936169	0.184404	0.0620903	0.0874333	0.111836	0.151036	0.13959	0.0602577	0.111071	0.0753337	0.0637033	0.0684638	0.0933579	0.158831	0.125257	0.141478	0.116187
42.4	1	0	1	0	1	0	0	0	0	1	0	1	0	0	0	0	1	0	0	0	0	1	0	0	0.0609503	0.13832	0.188973	0.133991	0.0994418	0.300528	0.114346	0.0980359	0.188714	0.0625764	0.0876361	0.110054	0.1541	0.145802	0.0622126	0.108353	0.070781	0.0627473	0.067059	0.0913608	0.155219	0.126424	0.139367	0.118932
42.45	1	0	1	0	1	0	0	0	0	0	0	1	0	0	0	0	1	0	0	0	0	1	0	0	0.0624193	0.140455	0.188847	0.133848	0.0949704	0.271744	0.116499	0.0944097	0.18862	0.06266	0.0828466	0.11118	0.155145	0.149048	0.0624283	0.106042	0.0688596	0.059218	0.067382	0.0928992	0.156405	0.123064	0.143735	0.11508
42.5	1	0	1	0	1	0	0	0	0	0	0	1	0	0	1	0	1	0	0	0	0	1	0	0	0.0587818	0.150622	0.187007	0.136187	0.0940683	0.275713	0.116192	0.0942298	0.19045	0.065139	0.0825912	0.111859	0.150116	0.149391	0.0655982	0.116357	0.0659359	0.061993	0.0667981	0.0923857	0.152539	0.118028	0.151761	0.116918
42.55	1	0	1	0	1	0	0	0	0	0	0	1	0	0	1	0	1	0	0	0	0	1	0	0	0.0588204	0.142147	0.190138	0.136995	0.092274	0.272901	0.114705	0.0958826	0.189786	0.0671449	0.0819982	0.112606	0.152494	0.147549	0.0596671	0.119477	0.0644323	0.0600707	0.0651155	0.0908831	0.155375	0.115087	0.143105	0.120525
42.6	1	0	1	0	1	0	0	0	0	0	0	1	0	0	1	0	1	0	0	0	0	1	0	1	0.0578899	0.14701	0.188955	0.137724	0.0919075	0.295232	0.117297	0.0932015	0.189851	0.0666849	0.0833105	0.115151	0.151273	0.14196	0.0583818	0.117166	0.0618845	0.0584855	0.065273	0.0936106	0.157259	0.114778	0.14503	0.118554
42.65	1	0	1	0	1	0	0	0	0	0	0	1	0	0	1	0	1	0	0	0	0	1	0	1	0.0576824	0.141414	0.190344	0.136801	0.0902917	0.312105	0.115471	0.0956842	0.186455	0.0675233	0.0851413	0.117804	0.1499	0.143084	0.0599794	0.117435	0.0604644	0.0604177	0.0631934	0.0927919	0.159453	0.114728	0.142443	0.115382
42.7	1	0	1	0	1	0	0	0	0	0	0	1	0	0	1	0	1	0	0	0	0	1	0	1	0.0581516	0.144761	0.193789	0.135338	0.0916801	0.324015	0.117975	0.0970604	0.188086	0.0683214	0.0903246	0.121701	0.15064	0.136996	0.0571693	0.110508	0.0665625	0.0602035	0.0620339	0.0916049	0.158235	0.111976	0.145483	0.123025
42.75	1	0	1	0	1	0	0	0	0	0	0	1	0	0	1	0	1	0	0	0	0	1	0	1	0.0601283	0.135679	0.189264	0.135816	0.0917597	0.346181	0.116438	0.0926157	0.189106	0.067167	0.0935663	0.121083	0.149934	0.134342	0.0573373	0.119601	0.0679408	0.060922	0.0625886	0.0917332	0.159886	0.11086	0.152771	0.117358
42.8	1	0	1	0	1	0	0	0	0	0	0	1	0	0	1	0	1	0	0	0	0	1	0	1	0.0597362	0.130538	0.19308	0.136346	0.0975201	0.367024	0.117913	0.0963318	0.193217	0.0678544	0.0931904	0.119612	0.146181	0.134123	0.0591254	0.123128	0.0690268	0.0596628	0.062733	0.0887887	0.158069	0.112475	0.147674	0.110241
42.85	1	0	1	0	1	0	0	0	0	0	0	1	0	0	1	0	1	0	0	0	0	1	0	1	0.0606054	0.115848	0.195183	0.135675	0.0953394	0.371986	0.119087	0.0989759	0.193972	0.0675253	0.0924044	0.117682	0.14496	0.131251	0.0593411	0.127334	0.0701963	0.060359	0.0616994	0.0863808	0.155654	0.111378	0.144825	0.106207
42.9	1	0	1	0	1	0	0	0	0	0	0	1	0	0	1	0	1	0	0	0	0	1	0	1	0.0607824	0.121317	0.189229	0.137089	0.0959842	0.369338	0.117675	0.100444	0.193587	0.0645695	0.0916306	0.113561	0.14174	0.127848	0.0598427	0.136156	0.0696115	0.0596504	0.0621417	0.0863512	0.156907	0.11066	0.150966	0.102309
42.95	1	0	1	0	1	0	0	0	0	0	0	1	0	0	1	0	1	0	0	0	0	1	0	1	0.0616055	0.11375	0.19416	0.138399	0.0970751	0.361232	0.116903	0.10204	0.200987	0.0593895	0.0930876	0.112145	0.1413	0.127317	0.0591769	0.150816	0.0680661	0.0575597	0.0610155	0.0846272	0.15704	0.110561	0.146311	0.100111
43	1	0	1	0	1	0	0	0	0	0	0	1	0	0	1	0	1	0	0	1	0	1	0	1	0.0637822	0.101333	0.194006	0.137925	0.0960544	0.353953	0.116069	0.102194	0.202485	0.0605802	0.0895885	0.112121	0.14225	0.121604	0.0592734	0.136965	0.0658525	0.0589413	0.060068	0.0831137	0.15827	0.109584	0.146168	0.0976868
43.05	1	0	1	0	1	0	0	0	0	0	0	1	0	0	1	0	1	0	0	1	0	1	0	1	0.0631286	0.107105	0.190624	0.139116	0.0949148	0.343034	0.11152	0.0993976	0.203014	0.0618212	0.0859567	0.110055	0.144323	0.120511	0.0622766	0.134383	0.0669802	0.0585812	0.0586442	0.0839574	0.159334	0.111379	0.149865	0.108414
43.1	1	0	1	0	1	0	0	1	0	0	0	1	0	0	1	0	1	0	0	1	0	1	0	1	0.0629979	0.0995377	0.194212	0.13929	0.0994259	0.341379	0.111677	0.0999093	0.204658	0.0634044	0.0807815	0.11041	0.142056	0.120417	0.0587756	0.136417	0.0672726	0.0567827	0.0596556	0.0826332	0.158038	0.109773	0.147507	0.107463
43.15	1	0	1	0	1	0	0	1	0	0	0	1	0	0	1	0	1	0	0	1	0	1	0	1	0.0609906	0.0987917	0.192458	0.141378	0.100903	0.331122	0.115687	0.101067	0.211607	0.063649	0.0778371	0.109737	0.142225	0.116327	0.0558702	0.123245	0.0668131	0.0581868	0.0577621	0.0804776	0.159202	0.107341	0.142802	0.117328
43.2	1	0	1	0	1	0	0	1	0	0	0	1	0	0	1	0	1	0	0	1	0	1	0	1	0.0609522	0.101229	0.190647	0.142714	0.0975036	0.315903	0.120839	0.100218	0.210373	0.0637729	0.0787034	0.111146	0.144012	0.115546	0.0547755	0.130166	0.0649336	0.058501	0.057278	0.08009	0.15949	0.108168	0.143562	0.128758
43.25	1	0	1	0	1	0	0	1	0	0	0	1	0	0	1	0	1	0	0	1	0	1	0	1	0.0620675	0.096845	0.19832	0.143825	0.0950556	0.312759	0.118122	0.1002	0.216115	0.0618438	0.075964	0.110636	0.144753	0.11642	0.0543002	0.13315	0.0647248	0.0569834	0.0575418	0.0793761	0.159114	0.107869	0.139809	0.128896
43.3	1	0	1	0	1	0	0	1	0	0	0	1	0	0	1	0	1	0	0	1	0	1	0	1	0.0617523	0.1105	0.193624	0.145623	0.0958492	0.296382	0.117614	0.0998584	0.21252	0.0601562	0.0782773	0.110625	0.14616	0.11617	0.0544444	0.128124	0.0630123	0.0563874	0.0568924	0.0774728	0.160089	0.106463	0.143637	0.12976
43.35	1	0	1	0	1	0	0	1	0	0	0	1	0	0	1	0	1	0	0	1	0	1	0	1	0.063683	0.103842	0.196527	0.147526	0.0980406	0.282982	0.118035	0.102364	0.216631	0.0592939	0.0823994	0.112914	0.145815	0.114515	0.056995	0.13233	0.0643071	0.0583422	0.0575135	0.0758537	0.159458	0.105995	0.148104	0.129217
43.4	1	0	1	0	1	0	0	1	0	0	0	1	0	0	1	0	1	0	0	1	0	0	0	1	0.0624447	0.104157	0.196944	0.146947	0.0930648	0.281824	0.113863	0.0982191	0.219336	0.0605751	0.0816015	0.112876	0.143224	0.115326	0.0580445	0.123503	0.0625529	0.0570495	0.0576383	0.0769289	0.161807	0.102126	0.143596	0.13804
43.45	1	0	1	0	1	0	0	1	0	0	0	1	0	0	1	0	1	0	0	1	0	0	0	1	0.0627294	0.0979539	0.192305	0.145866	0.0949588	0.302501	0.112715	0.0959873	0.224613	0.0612928	0.0833842	0.110446	0.140099	0.118479	0.0586176	0.11902	0.064683	0.0546555	0.0562016	0.0757623	0.16039	0.105227	0.145324	0.144617
43.5	1	0	1	0	1	0	0	1	0	0	0	1	0	0	1	0	1	0	0	1	0	0	0	1	0.062491	0.107062	0.194951	0.145247	0.0936411	0.311268	0.11055	0.100603	0.228419	0.0617991	0.086023	0.111801	0.139831	0.115326	0.058738	0.125127	0.0606316	0.0569363	0.0541696	0.074322	0.157886	0.101329	0.153944	0.139994
43.55	1	0	1	0	1	0	0	1	0	0	0	1	0	0	1	0	1	0	0	1	0	0	0	1	0.0615911	0.0987359	0.195825	0.143889	0.0961596	0.316395	0.112954	0.0975872	0.234546	0.0605947	0.0828135	0.113183	0.138953	0.118509	0.0607644	0.128926	0.0610492	0.0576214	0.0547709	0.0746814	0.158961	0.102176	0.150962	0.137683
43.6	1	0	1	0	1	0	0	1	0	0	0	1	0	0	1	0	1	0	0	1	0	0	0	1	0.0609219	0.0958674	0.196242	0.143112	0.0924034	0.313252	0.112797	0.0976263	0.238007	0.059672	0.0832336	0.115499	0.137466	0.118759	0.0619569	0.124171	0.0606733	0.0560029	0.0538372	0.0762513	0.156136	0.10098	0.146355	0.134034
43.65	1	0	1	0	1	0	0	1	0	0	0	1	0	0	1	0	1	0	0	1	0	0	0	1	0.0622527	0.103914	0.198716	0.140077	0.0942677	0.318214	0.110884	0.0993254	0.24091	0.0581557	0.0829302	0.116178	0.140167	0.118727	0.0580746	0.114258	0.0593786	0.0572948	0.0521494	0.074653	0.158341	0.0982878	0.149215	0.130952
43.7	1	0	1	0	1	0	0	1	0	0	0	1	0	0	1	0	1	0	0	1	0	0	0	0	0.062645	0.104381	0.195049	0.143433	0.0922959	0.324168	0.110614	0.0963328	0.237846	0.0577966	0.0816501	0.118926	0.139613	0.121849	0.0578615	0.109911	0.0636807	0.0581597	0.0539218	0.0758124	0.158054	0.0993647	0.145133	0.125127
43.75	1	0	1	0	1	0	0	1	0	0	0	1	0	0	1	0	1	0	0	1	0	0	0	0	0.0626528	0.0945387	0.198466	0.144187	0.0927626	0.320859	0.105752	0.0965794	0.237009	0.0575986	0.0823475	0.114386	0.141306	0.122067	0.0561234	0.113439	0.0609657	0.0578448	0.0544768	0.0778138	0.157855	0.0976797	0.142117	0.126353
43.8	1	0	1	0	1	0	0	1	0	0	0	1	0	0	1	0	1	0	0	1	0	0	0	0	0.0617221	0.110773	0.201796	0.146341	0.0933185	0.316062	0.10601	0.0963188	0.237247	0.057793	0.0822974	0.112888	0.143226	0.126811	0.0543854	0.118867	0.0613417	0.0608785	0.0528222	0.0779206	0.158475	0.0973009	0.137001	0.124269
43.85	1	0	1	0	1	0	0	1	0	0	0	1	0	0	1	0	1	0	0	1	0	0	0	0	0.0621298	0.104417	0.198386	0.14699	0.0950341	0.329295	0.107949	0.0967499	0.238016	0.0584604	0.0821628	0.113351	0.139588	0.125281	0.0538625	0.107596	0.0641819	0.0611479	0.0536551	0.0791853	0.1579	0.0997838	0.131638	0.121573
43.9	1	0	1	0	1	0	0	1	0	0	0	1	0	0	1	0	1	0	0	1	0	0	0	0	0.0621068	0.110039	0.201574	0.144826	0.0953521	0.315399	0.1097	0.0996018	0.238201	0.0589265	0.0802918	0.111908	0.138596	0.123252	0.0540067	0.106779	0.0628871	0.0599789	0.0534031	0.0809658	0.161202	0.103294	0.13261	0.121098
43.95	1	0	1	0	1	0	0	1	0	0	0	1	0	0	1	0	1	0	0	1	0	0	0	0	0.0600837	0.123242	0.200764	0.144841	0.0937374	0.302164	0.110008	0.0997101	0.241648	0.059463	0.07865	0.113669	0.141183	0.123345	0.0542462	0.108813	0.0628453	0.0634061	0.0531511	0.0779463	0.161623	0.104062	0.126919	0.118402
44	1	0	1	0	1	0	0	1	0	0	0	1	0	0	1	0	1	0	0	1	0	0	0	0	0.063353	0.106121	0.200581	0.144632	0.0916171	0.287772	0.10822	0.100164	0.245361	0.0584499	0.0771408	0.116268	0.138535	0.126248	0.0547955	0.101073	0.0636807	0.0625967	0.0549034	0.0786847	0.162089	0.104381	0.122425	0.112463
44.05	1	0	1	0	1	0	0	1	0	0	0	1	0	0	1	0	1	0	0	1	0	0	0	0	0.0621914	0.108408	0.203912	0.145809	0.0898538	0.301502	0.10598	0.105598	0.248968	0.0562394	0.0759814	0.115338	0.135963	0.125374	0.0543917	0.0960472	0.0627618	0.0620795	0.0567351	0.0810126	0.161214	0.106126	0.12563	0.110061
44.1	1	0	1	0	1	0	0	1	0	0	0	1	0	0	1	0	1	0	0	1	0	0	0	0	0.0630915	0.110997	0.197275	0.143645	0.0915992	0.316058	0.105284	0.109177	0.250519	0.0570779	0.0743516	0.114503	0.140321	0.124093	0.0550362	0.0980813	0.0678157	0.0636526	0.0588247	0.078235	0.159873	0.107283	0.122728	0.108408
44.15	1	0	1	0	1	0	0	1	0	0	0	1	0	0	1	0	1	0	0	1	0	0	0	0	0.0628838	0.109796	0.198235	0.14358	0.0917092	0.320359	0.103559	0.103475	0.252335	0.0596169	0.0739639	0.115223	0.137939	0.121346	0.0508918	0.0987578	0.0713243	0.0632253	0.0586322	0.080805	0.158301	0.106485	0.118825	0.104419
44.2	1	0	1	0	1	0	0	1	0	0	0	1	0	0	1	0	1	0	0	1	0	0	0	0	0.0620453	0.106624	0.198053	0.143252	0.0923842	0.319862	0.101621	0.105439	0.245251	0.0588956	0.0767596	0.11935	0.136167	0.120846	0.051441	0.108802	0.0660615	0.0622812	0.0613501	0.0840804	0.157747	0.104561	0.116021	0.110407
44.25	1	0	1	0	1	0	0	1	0	0	0	1	0	0	1	0	1	0	0	1	0	0	0	0	0.0631454	0.102542	0.194215	0.142184	0.0930294	0.311921	0.105644	0.100694	0.245476	0.0585467	0.0762272	0.122274	0.138011	0.122251	0.0520617	0.108392	0.0640984	0.063607	0.062659	0.081987	0.156274	0.106425	0.115204	0.110318
44.3	1	0	1	0	1	0	0	0	0	0	0	1	0	0	1	0	1	0	0	1	0	0	0	0	0.0620607	0.115746	0.19706	0.140231	0.0899283	0.317876	0.104508	0.0974017	0.244229	0.0571212	0.0768885	0.120574	0.137781	0.118941	0.0525633	0.121015	0.0668133	0.0651463	0.063366	0.0812727	0.155764	0.106984	0.115749	0.109459
44.35	1	0	1	0	1	0	0	0	0	0	0	1	0	0	1	0	1	0	0	1	0	0	0	0	0.0648993	0.104841	0.197021	0.140801	0.088403	0.340538	0.105494	0.0992508	0.243777	0.0560377	0.077152	0.118454	0.1338	0.118379	0.0532317	0.124678	0.0628037	0.0637078	0.0676843	0.0825585	0.155997	0.105748	0.113684	0.111683
44.4	1	0	1	0	1	0	0	0	0	0	0	1	0	0	1	0	1	0	0	1	0	0	0	0	0.0651071	0.0905992	0.19484	0.140868	0.092438	0.341695	0.106103	0.0992553	0.242078	0.057007	0.0777531	0.122825	0.138272	0.118535	0.0532091	0.125219	0.0643073	0.0639099	0.0698859	0.0791069	0.155433	0.105907	0.110683	0.110664
44.45	1	0	1	0	1	0	0	0	0	0	0	1	0	0	1	0	1	0	0	1	0	0	0	0	0.0641454	0.103197	0.197656	0.140777	0.0939158	0.342522	0.106398	0.0996403	0.241189	0.0539716	0.0761596	0.124329	0.140136	0.119658	0.0520905	0.123316	0.0639732	0.0650673	0.0708441	0.0779503	0.152442	0.106097	0.109537	0.111256
44.5	1	0	1	0	1	0	0	0	0	1	0	1	0	0	1	0	1	0	0	1	0	0	1	0	0.0662918	0.103664	0.192562	0.140819	0.0989914	0.345995	0.103456	0.0981692	0.237329	0.0524153	0.0719375	0.121168	0.140762	0.121718	0.0549033	0.123993	0.0612583	0.064348	0.0722189	0.0792466	0.153173	0.104232	0.109294	0.113729
44.55	1	0	1	0	1	0	0	0	0	1	0	1	0	0	1	0	1	0	0	1	0	0	1	0	0.0666995	0.103979	0.19615	0.14218	0.100856	0.346987	0.104454	0.0975282	0.235696	0.053455	0.0713087	0.124903	0.143616	0.121624	0.0567868	0.129964	0.0678158	0.0618644	0.0717154	0.0810693	0.152465	0.104083	0.109494	0.109173
44.6	1	0	1	0	1	0	0	0	0	1	0	1	0	0	1	0	1	0	0	1	0	0	1	0	0.0644916	0.106114	0.194768	0.139488	0.0986169	0.348806	0.101086	0.0967027	0.231093	0.0536596	0.0732	0.128057	0.14251	0.120001	0.0600999	0.116114	0.0702384	0.0640668	0.0700415	0.0817234	0.152886	0.106266	0.109514	0.106726
44.65	1	0	1	0	1	0	0	0	0	1	0	1	0	0	1	0	1	0	0	1	0	0	1	0	0.0652378	0.119319	0.195157	0.138631	0.0949809	0.335737	0.100917	0.0929489	0.229262	0.0542968	0.0715463	0.126289	0.140909	0.120188	0.06327	0.117334	0.0726192	0.0636847	0.0683014	0.0823564	0.152565	0.111541	0.108598	0.105594
44.7	1	0	1	1	1	0	0	0	0	1	0	1	0	0	1	0	1	0	0	1	0	0	1	0	0.0636145	0.112355	0.19983	0.139927	0.0951208	0.315886	0.106746	0.0937604	0.232179	0.0539883	0.0720992	0.127293	0.146637	0.118158	0.0662734	0.127921	0.0765036	0.0621789	0.0687637	0.0846214	0.153496	0.105549	0.108912	0.101809
44.75	1	0	1	1	1	0	0	0	0	1	0	1	0	0	1	0	1	0	0	1	0	0	1	0	0.0653301	0.120101	0.202218	0.138845	0.0950824	0.305133	0.107681	0.0915975	0.23385	0.0541828	0.0735323	0.127607	0.146255	0.114755	0.0659411	0.121402	0.0807639	0.0642128	0.0666072	0.0853703	0.154903	0.102208	0.110525	0.10002
44.8	1	0	1	1	1	0	0	1	0	1	0	1	0	0	1	0	1	0	0	1	0	0	1	0	0.0642145	0.119052	0.199238	0.137764	0.0973333	0.284455	0.108002	0.089377	0.232576	0.0562387	0.0705764	0.119335	0.144121	0.112663	0.0671575	0.115699	0.0836041	0.0627856	0.0646359	0.0861087	0.153796	0.0922075	0.111562	0.0995682
44.85	1	0	1	1	1	0	0	1	0	1	0	1	0	0	1	0	1	0	0	1	0	0	1	0	0.0619295	0.128922	0.200484	0.136854	0.0914973	0.279823	0.108134	0.0904883	0.22975	0.0562722	0.0728536	0.118662	0.144823	0.11207	0.0688981	0.120176	0.0822676	0.0620664	0.064675	0.0874682	0.155669	0.097951	0.111877	0.0948762
44.9	1	0	1	1	1	0	0	1	0	1	0	0	0	0	1	0	1	0	0	1	0	0	1	0	0.0600291	0.125749	0.196761	0.138269	0.0908644	0.27486	0.109622	0.090389	0.230571	0.055682	0.0711276	0.112918	0.147487	0.111195	0.0687087	0.115559	0.0821005	0.0601561	0.0661292	0.0887752	0.154661	0.0946606	0.111486	0.0914994
44.95	1	0	1	1	1	0	0	1	0	1	0	0	0	0	1	0	1	0	0	1	0	0	1	0	0.0607599	0.138955	0.195722	0.137768	0.0910342	0.286273	0.113895	0.0889063	0.224682	0.0558463	0.0695342	0.108769	0.147656	0.109228	0.073237	0.112298	0.0780908	0.0612686	0.0668296	0.085839	0.154872	0.0985095	0.111538	0.090889
45	1	0	1	1	1	0	0	1	0	1	0	0	0	0	1	0	1	0	0	1	0	0	1	0	0.0594442	0.129565	0.194684	0.136951	0.0906689	0.297356	0.118958	0.0897178	0.225371	0.0556585	0.0709192	0.107867	0.149406	0.110601	0.0726902	0.109038	0.076629	0.0606393	0.0677547	0.0836819	0.157021	0.0956778	0.114973	0.0893489
45.05	1	0	1	1	1	0	0	1	0	1	0	0	0	0	1	0	1	0	0	1	0	0	1	0	0.0563282	0.141407	0.193845	0.136966	0.087182	0.300995	0.111436	0.0904602	0.22667	0.0572516	0.0708813	0.109087	0.152355	0.112786	0.0679739	0.112566	0.0752506	0.0591561	0.0686005	0.0818827	0.154928	0.0942021	0.114056	0.0869244
45.1	1	0	1	1	1	0	0	1	0	1	0	0	0	0	1	0	1	0	0	1	0	0	1	0	0.0579053	0.132774	0.193349	0.136954	0.0938033	0.307776	0.115684	0.0906146	0.220143	0.0562086	0.0697461	0.107535	0.151191	0.114909	0.068142	0.124374	0.0746241	0.063033	0.0702132	0.0793254	0.155083	0.0967549	0.10979	0.0877426
45.15	1	0	1	1	1	0	0	1	0	1	0	0	0	1	1	0	1	0	0	1	0	0	1	0	0.0582514	0.13491	0.195909	0.135384	0.0946569	0.301821	0.116607	0.0892932	0.220925	0.05589	0.071529	0.106361	0.150105	0.114815	0.070097	0.127359	0.0735382	0.0629993	0.0710656	0.0791792	0.154829	0.0942123	0.110318	0.0922116
45.2	1	0	1	1	1	0	0	1	0	1	0	0	0	1	1	0	1	0	0	1	0	0	1	0	0.0556738	0.138259	0.19073	0.135438	0.0948565	0.302317	0.121997	0.0896436	0.217343	0.0564569	0.0746503	0.107217	0.155262	0.119559	0.0706701	0.127764	0.0758354	0.0654716	0.0731344	0.0785381	0.154674	0.091929	0.10881	0.091828
45.25	1	0	1	1	1	0	0	1	0	1	0	0	0	1	1	0	1	0	0	1	0	0	1	0	0.0556967	0.125077	0.195146	0.135822	0.0960075	0.304136	0.124764	0.0908472	0.215698	0.0577481	0.0722009	0.105543	0.156288	0.120152	0.0705999	0.130341	0.0737053	0.0687418	0.073795	0.0774758	0.154563	0.0942523	0.106628	0.0926235
45.3	1	0	1	1	1	0	0	1	0	1	0	0	0	1	1	0	1	0	0	1	0	0	1	0	0.0568276	0.127212	0.189396	0.135955	0.0989422	0.291398	0.129388	0.0901253	0.211652	0.0584255	0.0759853	0.103869	0.155011	0.119309	0.0703867	0.138213	0.0747913	0.0697532	0.0741712	0.0802778	0.153212	0.0929961	0.105153	0.104598
45.35	1	0	1	1	1	0	0	1	0	1	0	0	0	1	1	0	1	0	0	1	0	0	1	0	0.0566659	0.136021	0.191756	0.135323	0.0998256	0.292721	0.134226	0.0936578	0.212699	0.0606121	0.0765021	0.105793	0.158683	0.120432	0.070388	0.127622	0.0738724	0.0699669	0.0752879	0.0794788	0.152393	0.0929762	0.107619	0.106392
45.4	1	0	1	1	0	0	0	1	0	1	0	0	0	1	1	0	1	0	1	1	0	0	1	0	0.0567812	0.120411	0.191289	0.134532	0.09732	0.306615	0.133229	0.0947231	0.211239	0.0620341	0.0792255	0.105444	0.157634	0.122617	0.0661481	0.124498	0.0729535	0.0717425	0.0729668	0.0768685	0.154088	0.0931857	0.107457	0.105418
45.45	1	0	1	1	0	0	0	1	0	1	0	0	0	1	1	0	1	0	1	1	0	0	1	0	0.0577736	0.123154	0.186853	0.135286	0.101919	0.312901	0.135757	0.0910266	0.21279	0.064452	0.0835646	0.102391	0.154682	0.121306	0.0633855	0.129519	0.0725776	0.0706189	0.072596	0.0779437	0.15441	0.092757	0.104028	0.105806
45.5	1	0	1	1	0	0	0	1	0	1	0	0	0	1	1	0	1	0	1	1	0	0	1	0	0.0581197	0.119981	0.18807	0.134415	0.101465	0.318194	0.136216	0.089809	0.216888	0.0665379	0.081682	0.103273	0.15586	0.116685	0.0625528	0.105354	0.068735	0.0696527	0.0722848	0.0747014	0.153435	0.0937044	0.102782	0.113495
45.55	1	0	1	1	0	0	0	1	0	1	0	1	0	1	1	0	1	0	1	1	0	0	1	0	0.0597584	0.114229	0.189002	0.134813	0.110583	0.32696	0.144265	0.0913124	0.21373	0.0667526	0.080776	0.104683	0.159361	0.118059	0.0619584	0.110374	0.0715334	0.070462	0.0718744	0.0748921	0.154211	0.0942628	0.105905	0.109914
45.6	1	0	1	1	0	0	0	1	0	1	0	1	0	1	1	0	1	0	1	1	0	0	1	0	0.0607509	0.116516	0.184766	0.134471	0.108731	0.335892	0.146681	0.088273	0.215573	0.0687982	0.0813169	0.104321	0.158712	0.118152	0.0613878	0.111323	0.0712411	0.0674506	0.0701221	0.0779259	0.15389	0.0929766	0.107681	0.108737
45.65	1	0	1	1	0	0	0	1	0	1	0	1	0	1	1	0	1	0	1	1	0	0	1	0	0.056865	0.123354	0.186526	0.133574	0.104532	0.346975	0.146512	0.0906527	0.217946	0.0668599	0.0789279	0.102471	0.160538	0.117121	0.0605313	0.11485	0.0694868	0.0665405	0.0712587	0.0767791	0.15163	0.0947416	0.106961	0.105881
45.7	1	0	1	1	0	0	0	1	0	1	0	1	0	1	1	0	1	0	1	1	0	0	1	0	0.0572265	0.12367	0.186659	0.135186	0.103929	0.325636	0.143821	0.0952691	0.212972	0.0670444	0.0806144	0.104841	0.158366	0.113656	0.0603181	0.119193	0.0701969	0.0712042	0.070465	0.0768644	0.152428	0.0939141	0.102479	0.105929
45.75	1	0	1	1	0	0	0	1	0	1	0	1	0	1	1	0	1	0	1	1	0	0	1	0	0.0599271	0.111092	0.183965	0.134183	0.104961	0.311574	0.143865	0.0985711	0.214616	0.067088	0.0822526	0.105331	0.156993	0.113343	0.063679	0.12625	0.0693615	0.078756	0.0706894	0.0780765	0.151299	0.0919598	0.100658	0.115228
45.8	1	0	1	1	0	0	0	1	0	1	0	1	0	1	1	0	1	0	1	1	0	1	0	0	0.0570415	0.114745	0.189523	0.135426	0.106112	0.297348	0.144336	0.100628	0.21305	0.0654114	0.083927	0.104929	0.161561	0.114841	0.0614405	0.11756	0.0683591	0.0825769	0.0696512	0.0779722	0.152174	0.0903745	0.0989689	0.111329
45.85	1	0	1	1	0	0	0	1	0	1	0	1	0	1	1	0	1	0	1	1	0	1	0	0	0.0545405	0.115819	0.184687	0.135519	0.106282	0.274189	0.141206	0.104403	0.213036	0.0654852	0.0852035	0.107947	0.164966	0.115465	0.0632764	0.122038	0.0734966	0.0864315	0.0679455	0.0759407	0.149305	0.0923688	0.0970164	0.112579
45.9	1	1	1	1	0	0	0	1	0	1	0	1	0	1	1	0	1	0	1	1	0	1	0	0	0.0561485	0.12205	0.186562	0.136643	0.104758	0.256654	0.140561	0.110807	0.216417	0.065217	0.0853827	0.109357	0.163594	0.114966	0.0618481	0.118235	0.0714918	0.0860385	0.0684277	0.0770685	0.148375	0.0912521	0.0963615	0.113034
45.95	1	1	1	1	0	0	0	1	0	1	0	1	0	1	1	0	1	0	1	1	0	1	0	0	0.0561406	0.116601	0.185838	0.135654	0.106563	0.246894	0.137343	0.1099	0.215302	0.0644257	0.085357	0.10794	0.162298	0.112967	0.0616349	0.111989	0.070907	0.0843869	0.0678128	0.0783017	0.148752	0.0902451	0.0935547	0.106573
46	1	1	1	1	0	0	0	1	0	1	0	1	0	1	1	0	1	0	1	1	0	1	0	0	0.0546553	0.118585	0.185029	0.137055	0.104741	0.243089	0.136747	0.111173	0.218458	0.0675879	0.0867782	0.109417	0.163267	0.110595	0.0612788	0.119318	0.0684427	0.0834882	0.068837	0.0752906	0.146492	0.0896469	0.0982383	0.106598
46.05	1	1	1	1	0	0	0	1	0	1	0	1	0	1	1	0	1	0	1	1	0	1	0	0	0.0553092	0.112985	0.186189	0.136778	0.101017	0.24557	0.13506	0.107338	0.220619	0.0679535	0.0857035	0.111206	0.166159	0.113497	0.0622569	0.116872	0.0710323	0.08332	0.0677197	0.0759445	0.14729	0.0904447	0.0951356	0.106577
46.1	1	1	1	1	0	0	0	1	0	1	1	1	0	1	1	0	1	0	1	1	0	1	0	0	0.0555321	0.109508	0.184666	0.137545	0.103922	0.252186	0.128869	0.106709	0.222462	0.0688422	0.0839054	0.112061	0.169146	0.115245	0.0587318	0.121758	0.0701135	0.0816797	0.0673031	0.0741972	0.144232	0.0917709	0.0968789	0.100615
46.15	1	1	1	1	0	0	0	1	0	1	1	1	0	1	1	0	1	0	1	1	0	1	0	0	0.0548316	0.114981	0.184742	0.135288	0.102309	0.258471	0.127534	0.102182	0.225485	0.070928	0.0860983	0.113728	0.170534	0.112217	0.0601865	0.12162	0.0698211	0.0806462	0.0670386	0.0726183	0.143036	0.0906642	0.0970616	0.109574
46.2	1	1	1	1	0	0	0	0	0	1	1	1	0	1	1	0	1	0	1	1	0	1	0	0	0.0530077	0.107712	0.187016	0.134497	0.0985554	0.290066	0.12808	0.1044	0.227208	0.0719172	0.083854	0.116963	0.174987	0.111998	0.0605213	0.123383	0.0694035	0.0786463	0.0662123	0.0758946	0.144565	0.0895076	0.095125	0.110029
46.25	1	1	1	1	0	0	0	0	0	1	1	1	0	1	1	0	1	0	1	1	0	1	0	0	0.0532306	0.103931	0.183095	0.133983	0.10577	0.281629	0.126105	0.101107	0.227035	0.0744959	0.0837319	0.119712	0.178259	0.112341	0.058807	0.130305	0.0688187	0.0769836	0.06721	0.0730413	0.142804	0.0881317	0.0948148	0.105405
46.3	1	1	1	1	0	0	0	0	0	1	1	1	0	1	1	0	1	0	1	1	0	1	0	0	0.0531457	0.103791	0.184998	0.13335	0.107219	0.267237	0.123904	0.0992207	0.23214	0.0761591	0.0848879	0.119187	0.176887	0.110031	0.0591419	0.129624	0.0671063	0.0777256	0.0679963	0.0713675	0.144921	0.0887998	0.0970673	0.108446
46.35	1	1	1	1	0	0	0	0	0	1	1	1	0	1	1	0	1	0	1	1	0	1	0	0	0.0511985	0.106989	0.184246	0.132981	0.106973	0.246559	0.124462	0.101958	0.232975	0.0756495	0.0849949	0.121814	0.184519	0.109656	0.0606204	0.140754	0.0650596	0.0752875	0.0655444	0.0735485	0.1446	0.0882914	0.0984657	0.110557
46.4	1	1	1	1	0	0	0	0	0	1	1	1	0	1	1	0	1	0	1	1	0	1	0	0	0.0541302	0.114435	0.181496	0.133669	0.108659	0.251522	0.126564	0.0983881	0.231462	0.0764979	0.0897801	0.123995	0.181585	0.110779	0.0675077	0.143738	0.0660621	0.07458	0.0644539	0.0771093	0.143547	0.0882017	0.0967096	0.110921
46.45	1	1	1	1	0	0	0	0	0	1	1	1	0	1	1	0	1	0	1	1	0	1	0	0	0.0567387	0.101551	0.186653	0.134224	0.109067	0.26095	0.125806	0.0966054	0.232695	0.0776581	0.0896942	0.119508	0.188494	0.112621	0.069987	0.144958	0.0651014	0.0715013	0.063727	0.0799224	0.14142	0.0882018	0.0951506	0.111898
46.5	1	1	1	1	0	0	0	0	0	1	1	1	0	1	0	0	1	0	0	1	0	1	0	0	0.0566076	0.104749	0.18336	0.134859	0.105641	0.235806	0.128121	0.101545	0.230373	0.0755591	0.0832903	0.118375	0.184609	0.111372	0.0689876	0.13912	0.0684846	0.073311	0.0627423	0.0836202	0.141842	0.0913129	0.0956453	0.108703
46.55	1	1	1	1	0	0	0	0	0	1	1	1	0	1	0	0	1	0	0	1	0	1	0	0	0.0576462	0.105671	0.187147	0.134398	0.108635	0.21794	0.129872	0.0975485	0.22646	0.0764276	0.086074	0.11873	0.187957	0.116865	0.0699658	0.135724	0.0661457	0.0742891	0.0622732	0.0843268	0.141056	0.0911036	0.0970436	0.116143
46.6	1	1	1	1	0	0	0	0	0	1	1	1	0	1	0	0	1	0	0	1	0	1	0	0	0.0595622	0.0984011	0.189222	0.134557	0.108686	0.212481	0.133342	0.0943705	0.222467	0.075234	0.0870853	0.118611	0.188489	0.117895	0.0658925	0.134908	0.0658951	0.0770989	0.0628217	0.0862237	0.138253	0.0908444	0.0965853	0.113287
46.65	1	1	1	1	0	0	0	0	0	1	1	1	0	1	0	0	1	0	0	1	0	1	0	0	0.0614782	0.10873	0.188356	0.136486	0.104933	0.193292	0.13651	0.0963238	0.221723	0.0777321	0.0849738	0.115044	0.183595	0.11777	0.0700159	0.135043	0.0694871	0.0772117	0.0651542	0.0875623	0.139561	0.0931877	0.094451	0.119752
46.7	1	1	1	1	0	0	0	0	0	1	1	1	0	1	0	0	1	0	0	1	0	1	0	0	0.056976	0.111928	0.188745	0.137873	0.104034	0.201067	0.135701	0.0923963	0.218274	0.0787012	0.0863951	0.11264	0.187134	0.118238	0.0673485	0.133005	0.0797203	0.0753131	0.0659868	0.0830655	0.13976	0.0949328	0.0928095	0.125514
46.75	1	1	1	1	0	0	0	0	0	1	1	1	0	1	0	0	1	0	0	1	0	1	0	0	0.055475	0.107692	0.185225	0.138059	0.103431	0.244571	0.135896	0.0983969	0.212955	0.0771153	0.0845971	0.112873	0.184353	0.118425	0.0699232	0.143456	0.0734551	0.0722907	0.0655904	0.0809913	0.140049	0.0963089	0.0962781	0.125902
46.8	1	1	1	1	0	0	0	0	0	1	1	1	0	1	0	0	1	0	0	1	0	1	0	0	0.0556056	0.102849	0.185929	0.138469	0.104761	0.231172	0.13584	0.104213	0.212862	0.0774406	0.0837516	0.111551	0.18635	0.118331	0.0763817	0.146848	0.0696542	0.0775279	0.0637338	0.0793173	0.138852	0.0966679	0.0965097	0.12164
46.85	1	1	1	1	0	0	0	0	0	1	1	1	0	1	0	0	1	0	0	1	0	1	0	0	0.0558131	0.103012	0.188659	0.138642	0.104783	0.207847	0.136249	0.108184	0.211203	0.0768305	0.0812543	0.109769	0.190631	0.116957	0.0791946	0.159063	0.0721603	0.0750899	0.064236	0.0778117	0.138299	0.096668	0.0966756	0.117016
46.9	1	1	1	1	0	0	0	0	0	1	1	1	0	1	0	0	1	0	0	1	0	1	0	0	0.0554665	0.108486	0.184796	0.135698	0.101803	0.199742	0.139216	0.114681	0.210619	0.0769748	0.0820969	0.107311	0.186061	0.112805	0.0792197	0.167749	0.0687354	0.0751578	0.0614149	0.0779178	0.139008	0.0997292	0.0964307	0.11026
46.95	1	1	1	1	0	0	0	0	0	1	1	1	0	1	0	0	1	0	0	1	0	1	0	0	0.0578443	0.102884	0.18787	0.135831	0.101587	0.189982	0.140327	0.118133	0.208151	0.0790302	0.081577	0.108193	0.197957	0.114428	0.0793402	0.170191	0.0684848	0.0762147	0.0614547	0.080552	0.139795	0.100487	0.0943453	0.105953
47	1	1	1	1	0	0	0	0	0	1	1	1	0	1	0	0	1	0	0	1	0	1	0	0	0.0581134	0.101379	0.184406	0.137178	0.102085	0.18965	0.142692	0.119568	0.207567	0.0776254	0.0799841	0.109278	0.200221	0.114178	0.0761962	0.165167	0.071325	0.07308	0.0619702	0.0808899	0.141158	0.100477	0.0948233	0.104844
47.05	1	1	1	1	0	0	0	0	0	1	1	1	0	1	0	0	1	0	0	1	0	1	0	0	0.0589982	0.0991148	0.183483	0.135013	0.101126	0.191139	0.144443	0.118096	0.211399	0.0769248	0.0824543	0.108916	0.205701	0.117237	0.0754588	0.168966	0.0716592	0.0747887	0.0636023	0.0809538	0.140882	0.100697	0.0959915	0.0990402
47.1	1	1	1	1	0	0	0	0	0	1	1	1	0	1	0	0	0	0	0	1	0	1	0	0	0.060083	0.0986714	0.189639	0.134156	0.104536	0.183198	0.143208	0.11418	0.207552	0.0783063	0.0787152	0.110907	0.202635	0.124447	0.0727676	0.15987	0.0732046	0.073025	0.0645934	0.0834722	0.142987	0.103229	0.0976528	0.098974
47.15	1	1	1	1	0	0	0	0	0	1	1	1	0	1	0	0	0	0	0	1	0	1	0	0	0.0595056	0.100049	0.188459	0.134302	0.102715	0.180717	0.144795	0.114969	0.208321	0.0772235	0.0769294	0.110978	0.206916	0.122886	0.0709341	0.152538	0.0728705	0.0712388	0.0656705	0.0872548	0.144794	0.104396	0.0972269	0.0988398
47.2	1	1	1	1	1	0	0	0	0	1	1	1	0	1	0	0	0	0	0	1	0	1	0	0	0.059513	0.0959639	0.188193	0.134936	0.101964	0.180551	0.148829	0.110811	0.205535	0.0757081	0.0773982	0.111319	0.215671	0.12198	0.0708401	0.155795	0.0724946	0.0720598	0.0681744	0.0842532	0.144716	0.105264	0.096949	0.0994994
47.25	1	1	1	1	1	0	0	0	0	1	1	1	0	0	0	0	0	0	0	1	0	1	0	0	0.0583044	0.101742	0.192465	0.13458	0.101897	0.183528	0.143091	0.109316	0.206078	0.0746555	0.0776259	0.109429	0.212529	0.125414	0.0710081	0.145477	0.0720769	0.0736112	0.0698327	0.0810304	0.142922	0.104755	0.102702	0.104626
47.3	1	1	1	1	1	0	0	0	0	1	1	1	0	0	0	0	0	0	0	1	0	1	0	0	0.0596202	0.107216	0.190029	0.134409	0.102633	0.20652	0.1473	0.114752	0.206806	0.0759364	0.0767203	0.108283	0.226119	0.12148	0.0710332	0.157828	0.072244	0.0736118	0.070315	0.0809995	0.140496	0.102781	0.102244	0.105105
47.35	1	1	1	1	1	0	0	0	0	1	1	1	0	0	0	0	0	0	0	1	0	1	0	0	0.0587963	0.0964546	0.190648	0.135493	0.103665	0.243242	0.143343	0.115218	0.205068	0.0747833	0.0794076	0.108597	0.243326	0.121355	0.0701052	0.162035	0.069905	0.0749609	0.0726404	0.0785245	0.141139	0.102522	0.101851	0.111683
47.4	1	1	1	1	1	0	0	0	0	1	1	1	0	0	0	0	0	0	0	1	0	1	0	1	0.0564178	0.100715	0.190182	0.135837	0.105916	0.248701	0.144115	0.120643	0.205028	0.0748974	0.0792857	0.108411	0.25585	0.122822	0.0688436	0.158911	0.0747084	0.0724669	0.0727396	0.0792625	0.139987	0.103998	0.0989759	0.107149
47.45	0	1	1	1	1	0	0	0	0	1	1	1	0	0	0	0	0	0	0	1	0	1	0	1	0.059119	0.100424	0.186062	0.135758	0.105998	0.22455	0.14071	0.118053	0.204311	0.0770534	0.0784886	0.108725	0.252365	0.12123	0.0657472	0.16434	0.0734971	0.0762546	0.074041	0.0803272	0.140851	0.104895	0.0980568	0.102616
47.5	0	1	1	1	1	0	0	0	0	1	1	1	0	0	0	0	0	0	0	1	0	1	0	1	0.0579103	0.0961865	0.190534	0.134293	0.104623	0.212143	0.139638	0.115924	0.200092	0.0785958	0.0799823	0.109323	0.252458	0.114705	0.0629607	0.157823	0.0747919	0.0723558	0.0739552	0.0775676	0.138082	0.106191	0.0981402	0.114478
47.55	0	1	1	1	1	0	0	0	0	1	1	1	0	0	0	0	0	0	0	1	0	1	0	1	0.0542695	0.0963501	0.187614	0.134677	0.103427	0.196428	0.136596	0.118812	0.202267	0.0790921	0.0774008	0.112627	0.258281	0.116578	0.0656783	0.15945	0.070824	0.0713901	0.0731165	0.0767675	0.139655	0.104995	0.0951337	0.113709
47.6	1	1	1	1	1	0	0	0	0	1	1	1	0	0	0	0	0	0	0	1	0	1	0	1	0.057063	0.105467	0.188461	0.138916	0.103092	0.186337	0.136403	0.11433	0.201497	0.0779088	0.0790271	0.111588	0.252169	0.114236	0.0664659	0.1642	0.0704899	0.0719302	0.0730373	0.0809822	0.140032	0.106212	0.0966963	0.106476
47.65	1	1	1	1	1	0	0	0	1	1	1	1	0	0	0	0	0	0	0	1	0	1	0	1	0.0533144	0.111701	0.191534	0.136131	0.102966	0.190638	0.138806	0.115949	0.199361	0.078898	0.0804485	0.113417	0.269719	0.112519	0.0679207	0.150353	0.0687356	0.067391	0.0735263	0.08014	0.139113	0.102213	0.0954976	0.104641
47.7	1	1	1	1	1	0	0	0	1	1	1	1	0	0	0	0	0	0	0	1	0	1	0	1	0.052475	0.121425	0.183362	0.135141	0.104504	0.234638	0.136918	0.116865	0.19997	0.0788513	0.0764443	0.119088	0.259476	0.115047	0.0696137	0.154288	0.0691533	0.0671557	0.075257	0.0827218	0.139989	0.0987134	0.0930824	0.114327
47.75	1	1	1	1	1	0	0	0	1	1	1	1	0	0	0	0	0	0	0	1	0	1	0	1	0.0538832	0.117036	0.187091	0.136713	0.108241	0.243901	0.138569	0.118738	0.202078	0.0806451	0.0756111	0.118996	0.249214	0.116358	0.0668748	0.141392	0.0716594	0.0663249	0.0747023	0.0850402	0.139568	0.0967491	0.0933793	0.115145
47.8	1	1	1	1	1	0	0	0	1	1	1	1	0	0	0	0	0	0	0	1	0	1	0	1	0.0547372	0.123726	0.185883	0.132421	0.101725	0.214953	0.136681	0.119631	0.203735	0.0811314	0.0762729	0.118364	0.275291	0.11642	0.065637	0.157679	0.0733719	0.0655615	0.0759177	0.0838924	0.139424	0.0944259	0.09269	0.108502
47.85	1	1	1	0	1	0	0	0	1	1	1	1	0	0	0	0	0	0	0	1	0	0	0	1	0.0529588	0.111294	0.183277	0.134231	0.100143	0.201223	0.134217	0.118609	0.205498	0.0803102	0.0740532	0.118827	0.280277	0.11617	0.0626359	0.161614	0.0740402	0.0652701	0.0743725	0.0836086	0.141619	0.0964401	0.0903074	0.107597
47.9	1	1	1	0	1	0	0	0	1	1	1	1	0	0	0	0	0	0	0	1	0	0	0	1	0.0549828	0.0977986	0.187092	0.128923	0.100908	0.184846	0.134488	0.120009	0.204847	0.0816313	0.0738831	0.11787	0.306506	0.117418	0.0635426	0.169214	0.0796372	0.064945	0.0754756	0.0856636	0.139879	0.0950442	0.0934316	0.118417
47.95	1	1	1	0	1	0	0	0	1	1	1	1	0	0	0	0	0	0	0	1	0	0	0	1	0.0572992	0.100998	0.186627	0.131763	0.100128	0.177071	0.139023	0.121928	0.205868	0.0829021	0.076462	0.122025	0.305819	0.118104	0.0628529	0.16487	0.0815585	0.0666988	0.0774571	0.0849794	0.140511	0.0980257	0.0926106	0.110254
48	1	1	1	0	1	0	0	1	1	1	1	1	0	0	0	0	0	0	0	1	0	0	1	1	0.0562443	0.0987329	0.182565	0.12928	0.103003	0.185673	0.140222	0.118404	0.204647	0.0831771	0.0728557	0.123611	0.31564	0.118885	0.0631639	0.163647	0.0838975	0.0665085	0.0785998	0.0814924	0.140046	0.0976768	0.0918225	0.120824
48.05	1	1	1	0	1	0	1	1	1	1	1	1	0	0	0	0	0	0	0	1	0	0	1	1	0.0570368	0.100566	0.187236	0.1301	0.100827	0.220409	0.143791	0.120403	0.204699	0.0817224	0.0769538	0.12122	0.333227	0.126907	0.0637132	0.164867	0.0815585	0.0698919	0.0786726	0.0804498	0.139548	0.0980458	0.0923165	0.122368
48.1	1	1	1	0	1	0	1	1	1	1	1	1	0	0	0	0	0	0	0	1	0	0	1	1	0.0600307	0.101488	0.188797	0.127881	0.0991552	0.200725	0.141252	0.12125	0.205892	0.0813639	0.0803284	0.121426	0.318035	0.132463	0.064882	0.167174	0.0774235	0.0709378	0.080555	0.0781849	0.13741	0.0961214	0.0921036	0.118674
48.15	1	1	1	0	1	0	1	1	1	1	1	1	0	0	0	0	0	0	0	1	0	0	1	1	0.058514	0.103625	0.184878	0.129427	0.100782	0.195596	0.141108	0.115996	0.207019	0.0843544	0.0745037	0.121876	0.299588	0.131058	0.0631438	0.156585	0.07663	0.0702306	0.0831174	0.0766786	0.136147	0.101017	0.0924497	0.117814
48.2	1	1	1	0	1	0	1	1	1	1	1	1	0	0	0	0	0	0	0	1	0	0	1	1	0.060461	0.111226	0.189892	0.130814	0.105945	0.178558	0.146007	0.113694	0.203212	0.0829299	0.0785415	0.121351	0.332803	0.12803	0.0647654	0.16785	0.0767971	0.0716025	0.0846496	0.077522	0.137134	0.0996514	0.093667	0.127273
48.25	1	1	1	0	1	0	1	1	1	1	1	1	0	0	0	0	0	0	0	1	0	0	1	1	0.0604684	0.109568	0.182349	0.132188	0.0994603	0.172934	0.143254	0.110527	0.204603	0.0798962	0.0793481	0.1213	0.374166	0.127655	0.0632179	0.147216	0.0747087	0.0722439	0.0852308	0.0768375	0.13083	0.0968296	0.0932733	0.121945
48.3	1	1	1	0	1	0	1	1	1	1	1	1	0	0	0	0	0	0	0	1	0	0	1	1	0.0586745	0.108214	0.186906	0.132386	0.0983536	0.180212	0.140916	0.109909	0.202759	0.0776974	0.0752837	0.120289	0.367692	0.122753	0.0629332	0.148708	0.0781337	0.0703681	0.0860894	0.0771961	0.130077	0.0940676	0.0937179	0.110472
48.35	1	1	1	0	1	0	1	1	1	1	1	1	0	0	0	0	0	0	0	1	0	0	1	1	0.0597749	0.105646	0.188552	0.130657	0.0962664	0.173926	0.143983	0.109602	0.19748	0.0756695	0.0765967	0.12458	0.346466	0.130869	0.0691298	0.150336	0.0765883	0.0726951	0.0825964	0.0792934	0.131008	0.0941674	0.0943434	0.122561
48.4	1	1	1	0	1	0	1	1	1	1	1	1	0	0	0	0	0	0	0	1	0	0	1	1	0.0589508	0.104595	0.188286	0.130036	0.0961404	0.201219	0.142824	0.106216	0.196538	0.0765983	0.076921	0.129493	0.373342	0.133116	0.0714186	0.141376	0.0752099	0.0703698	0.0815401	0.0785773	0.134963	0.0936988	0.093818	0.125126
48.45	1	1	1	0	1	0	1	1	1	1	1	1	0	0	0	0	0	0	0	1	0	0	1	1	0.0575572	0.111285	0.193014	0.131806	0.0980647	0.195429	0.144273	0.108412	0.192651	0.076079	0.0779688	0.128211	0.360758	0.13605	0.070157	0.137168	0.0761289	0.0681457	0.0805037	0.0808537	0.13821	0.0931903	0.0964165	0.115716
48.5	1	1	1	0	1	0	1	1	1	1	1	1	0	0	0	0	0	0	0	1	0	0	1	1	0.0576414	0.10644	0.188582	0.129667	0.0939273	0.185834	0.143967	0.10957	0.192345	0.0751374	0.0773888	0.127904	0.340312	0.13811	0.0726364	0.128615	0.0754188	0.0706863	0.0784571	0.0879985	0.137745	0.094367	0.0993109	0.114425
48.55	1	1	1	0	1	0	1	1	1	1	1	1	0	0	0	0	0	0	0	1	0	0	1	1	0.0584647	0.110702	0.189058	0.131714	0.0933854	0.177563	0.141904	0.10608	0.188923	0.0747991	0.0782678	0.130341	0.328756	0.132522	0.0731619	0.123863	0.0747088	0.0716986	0.0769454	0.0932573	0.139352	0.0948856	0.0980292	0.114881
48.6	1	1	1	0	1	0	1	1	1	1	1	1	0	0	0	0	1	0	0	1	0	0	1	1	0.0588723	0.107071	0.188564	0.133933	0.0958742	0.17227	0.141184	0.106546	0.188936	0.0731334	0.0772418	0.127545	0.36357	0.131773	0.0710425	0.135943	0.0719521	0.0703735	0.0767742	0.0972621	0.139984	0.0952945	0.0963692	0.10826
48.65	1	1	1	0	1	0	1	1	1	1	1	1	0	0	0	0	1	0	0	1	0	0	1	1	0.0596802	0.107842	0.186187	0.134581	0.092361	0.187322	0.137691	0.10813	0.189903	0.0749774	0.0754442	0.125898	0.422464	0.127028	0.0726164	0.142321	0.0712839	0.0683067	0.0769198	0.102363	0.142632	0.0970794	0.0981292	0.105201
48.7	1	1	1	0	1	0	1	1	0	1	1	1	0	0	0	0	1	0	0	1	0	0	1	1	0.0591178	0.109827	0.189374	0.135624	0.0910466	0.23645	0.137623	0.107893	0.187475	0.0753531	0.0768054	0.127903	0.411764	0.126028	0.0738806	0.149922	0.0710333	0.070263	0.0759365	0.103786	0.14353	0.0973287	0.0963046	0.114977
48.75	1	1	1	0	1	0	1	1	0	1	1	1	0	0	0	0	1	0	0	1	0	0	1	1	0.058109	0.113634	0.189536	0.13573	0.0912773	0.224209	0.137041	0.109028	0.184517	0.0740495	0.0758759	0.131788	0.380392	0.129212	0.074287	0.162273	0.069112	0.0734892	0.074907	0.10131	0.141392	0.0976279	0.0951871	0.110126
48.8	1	1	1	0	1	0	1	1	0	1	1	1	0	0	0	0	1	0	0	1	0	0	1	1	0.0582856	0.0951271	0.188843	0.13507	0.0927263	0.201381	0.134753	0.108237	0.185458	0.0752801	0.0730415	0.130791	0.356292	0.126839	0.0756227	0.15725	0.0699891	0.0749623	0.0747821	0.100942	0.140761	0.0991935	0.0937899	0.103142
48.85	1	1	1	0	1	0	1	1	0	1	1	1	0	0	0	0	1	0	1	1	0	0	1	1	0.058801	0.106675	0.18775	0.135374	0.0942347	0.194433	0.131361	0.103155	0.18498	0.0724982	0.0779594	0.129685	0.337826	0.124217	0.0732887	0.151276	0.0668148	0.0735586	0.0743271	0.0988033	0.140274	0.101796	0.0916691	0.109336
48.9	1	1	1	0	1	0	1	1	0	1	1	1	0	0	0	0	1	0	1	1	0	0	1	1	0.0587313	0.108813	0.187998	0.135229	0.0961888	0.182192	0.132346	0.103563	0.179674	0.0729142	0.0788987	0.134476	0.322977	0.118785	0.0686672	0.160098	0.0671907	0.0749082	0.0734034	0.0981082	0.141016	0.102763	0.0938566	0.114395
48.95	1	1	1	0	1	0	1	1	0	1	1	1	0	0	0	0	1	0	1	1	0	0	1	1	0.0588155	0.0983502	0.190842	0.138478	0.0954984	0.175906	0.13076	0.102241	0.181557	0.0720631	0.0771011	0.130124	0.306948	0.119159	0.0709799	0.171228	0.0657706	0.0701444	0.071912	0.0999951	0.139067	0.103481	0.0938899	0.105393
49	1	1	1	0	1	0	1	1	1	1	1	1	0	0	0	0	1	0	1	1	0	0	1	1	0.0596542	0.0994246	0.18798	0.140578	0.0956104	0.174417	0.128234	0.102015	0.180177	0.0705182	0.0795113	0.12749	0.309459	0.119939	0.0724824	0.162947	0.0648935	0.0729211	0.0713976	0.0963703	0.142325	0.103541	0.0938245	0.10789
49.05	1	1	1	0	1	0	1	1	1	1	1	1	0	0	0	0	1	0	1	1	0	0	1	1	0.0561972	0.103535	0.191567	0.141661	0.097921	0.176236	0.126698	0.0994595	0.180322	0.0691141	0.0821144	0.125653	0.297161	0.115974	0.0762248	0.157381	0.064267	0.0730345	0.0713455	0.0952641	0.141106	0.10414	0.0982651	0.123994
49.1	1	1	1	0	1	0	1	1	1	1	1	1	0	0	0	0	1	0	1	1	0	0	1	1	0.0544954	0.10628	0.193013	0.14491	0.0958937	0.168792	0.126806	0.100398	0.180878	0.0677101	0.0826076	0.127388	0.289259	0.115943	0.0752014	0.154665	0.0615104	0.0683831	0.0719403	0.0980679	0.143156	0.10414	0.0962921	0.123792
49.15	1	1	1	0	1	0	1	1	1	1	1	1	0	0	0	0	1	0	1	1	0	0	1	1	0.0557498	0.106747	0.188468	0.143933	0.0983232	0.16598	0.125383	0.104082	0.181394	0.0670099	0.0829199	0.126458	0.27955	0.114538	0.0750359	0.145434	0.0639329	0.067384	0.0715251	0.0975203	0.143943	0.1042	0.0961937	0.126152
49.2	1	1	1	0	1	0	1	1	1	1	1	1	0	0	0	0	1	0	1	1	0	0	1	1	0.055603	0.109643	0.192168	0.145042	0.097217	0.173258	0.121941	0.105425	0.183211	0.0663601	0.0829068	0.126109	0.274599	0.112852	0.077849	0.152491	0.0646012	0.0643621	0.0724829	0.103254	0.145262	0.10749	0.094237	0.124998
49.25	1	1	1	0	1	0	0	1	1	1	1	1	0	0	0	0	1	0	1	1	0	0	0	1	0.0583202	0.0950811	0.189506	0.149532	0.097537	0.169288	0.119779	0.104714	0.182679	0.0656198	0.0839546	0.128263	0.292929	0.110604	0.0777549	0.157106	0.0653949	0.0630708	0.0717377	0.107017	0.143379	0.108906	0.0924282	0.117107
49.3	1	1	1	0	1	0	0	1	1	1	1	1	0	1	0	0	1	0	1	1	0	0	0	1	0.0572188	0.105416	0.19081	0.149031	0.09961	0.168791	0.118469	0.103081	0.184031	0.0635722	0.0863527	0.128889	0.283905	0.11129	0.0796864	0.15439	0.0665644	0.0658814	0.0710255	0.109726	0.142781	0.11093	0.0898628	0.113412
49.35	1	1	1	0	1	0	0	1	1	1	1	1	0	1	0	0	1	0	1	1	0	0	0	1	0.0578419	0.114233	0.193312	0.15051	0.100643	0.177061	0.115241	0.0974339	0.189747	0.0630028	0.0858814	0.129027	0.317614	0.109261	0.0798068	0.167691	0.0642254	0.0667253	0.0710329	0.111856	0.139457	0.107939	0.0885143	0.124799
49.4	1	1	1	0	1	0	0	1	1	1	1	1	0	1	0	0	1	0	1	1	0	0	0	1	0.0589424	0.104833	0.192191	0.151448	0.100844	0.208655	0.115574	0.104635	0.188804	0.0620916	0.0876406	0.128543	0.335867	0.110571	0.075495	0.165655	0.0638495	0.0706372	0.0711524	0.112963	0.133164	0.108707	0.0899618	0.125414
49.45	1	1	1	1	1	0	0	1	1	1	1	1	0	1	0	0	1	0	1	1	0	0	0	1	0.0557161	0.109247	0.192667	0.153508	0.0973613	0.199557	0.115468	0.107085	0.187411	0.0617134	0.0881218	0.126707	0.379436	0.109697	0.0764495	0.156288	0.064309	0.0719194	0.0701896	0.116262	0.131325	0.114919	0.0890737	0.120313
49.5	1	1	1	1	1	0	0	1	1	1	1	1	0	1	0	0	1	0	1	1	0	0	0	1	0.0556617	0.113055	0.192345	0.152729	0.0939677	0.199226	0.116391	0.105844	0.186601	0.062049	0.0867945	0.123531	0.381624	0.109228	0.0772133	0.161988	0.0605499	0.0681559	0.0694049	0.112331	0.135403	0.112606	0.0926594	0.11156
49.55	1	1	1	1	0	0	0	1	1	1	1	1	0	1	0	0	1	0	1	1	0	0	0	1	0.0565466	0.111093	0.187486	0.152729	0.0967834	0.246865	0.117565	0.103853	0.18481	0.0600921	0.0835503	0.125415	0.370925	0.113723	0.0754988	0.154115	0.0626383	0.0705956	0.068429	0.116738	0.136002	0.108208	0.0934654	0.120112
49.6	1	1	1	1	0	0	0	1	1	1	1	1	0	1	0	0	1	0	1	1	0	0	0	1	0.0577857	0.104121	0.191187	0.154657	0.097668	0.257782	0.11702	0.100305	0.184226	0.0626902	0.0842003	0.128029	0.365746	0.115034	0.0758576	0.152214	0.0622624	0.0678548	0.0665686	0.125581	0.136191	0.107082	0.0926924	0.119797
49.65	1	1	1	1	0	0	0	1	1	1	1	1	0	1	0	0	1	0	1	1	0	0	0	1	0.0597946	0.0959342	0.18958	0.154089	0.0908579	0.271014	0.119009	0.0978764	0.185445	0.0618495	0.0825114	0.128992	0.358435	0.113379	0.0708547	0.160764	0.0644761	0.0700585	0.065837	0.132717	0.135615	0.100102	0.0931366	0.113199
49.7	1	1	1	1	0	0	0	0	1	1	1	1	0	1	0	0	1	0	1	1	0	0	0	1	0.0614187	0.110673	0.184636	0.155647	0.0888014	0.280277	0.116395	0.0937748	0.182301	0.0588971	0.0816905	0.129753	0.348231	0.116563	0.071833	0.153705	0.0719944	0.069554	0.0661679	0.141108	0.136535	0.0997231	0.0932024	0.126559
49.75	1	1	1	1	1	0	0	0	1	1	1	1	0	1	0	0	1	0	1	1	0	0	0	1	0.0639359	0.0968686	0.184999	0.159411	0.0879333	0.264232	0.115148	0.0965129	0.182208	0.0610126	0.0811229	0.127768	0.415079	0.114221	0.0755278	0.158184	0.0682771	0.0683078	0.0661755	0.150501	0.13823	0.0986463	0.0920345	0.121889
49.8	1	1	1	1	1	0	0	0	1	1	1	1	0	1	0	0	1	0	1	1	0	0	0	1	0.0627266	0.099006	0.182394	0.158104	0.0895904	0.266547	0.115331	0.0934955	0.180191	0.0624141	0.079229	0.128434	0.405218	0.11419	0.0795562	0.150853	0.0659799	0.0685337	0.0657475	0.156826	0.139726	0.0969512	0.0928405	0.112071
49.85	1	1	1	1	1	0	0	0	1	1	1	1	0	1	0	0	1	0	1	1	0	0	0	1	0.0646587	0.101599	0.182414	0.159886	0.0864645	0.266712	0.114059	0.0951955	0.181079	0.064429	0.0763466	0.127071	0.388161	0.120089	0.0785567	0.157639	0.065228	0.0667032	0.0650622	0.160937	0.144192	0.0962732	0.0898631	0.122528
49.9	1	1	1	1	1	0	0	0	1	1	1	1	0	1	0	0	1	0	1	1	0	0	0	1	0.06656	0.109203	0.185401	0.161947	0.0903497	0.242231	0.111157	0.094162	0.180694	0.064282	0.0774909	0.127778	0.451888	0.12165	0.0804405	0.152616	0.0633067	0.0672326	0.0636048	0.169023	0.148436	0.094638	0.0914257	0.145028
49.95	1	1	1	1	1	0	0	0	1	1	1	1	0	1	0	0	1	0	1	1	0	0	0	1	0.0665056	0.101774	0.182654	0.163597	0.0880557	0.230982	0.111666	0.0907524	0.178929	0.0634212	0.0776949	0.132272	0.477088	0.121368	0.0815141	0.153837	0.0641421	0.0690431	0.0628535	0.172482	0.150453	0.0962734	0.0907018	0.146641
50	1	1	1	1	1	0	0	0	1	1	1	1	0	1	0	0	1	0	1	1	0	0	0	1	0.0647882	0.103912	0.181134	0.16612	0.0862371	0.218741	0.109868	0.0917373	0.180904	0.064873	0.0774528	0.133506	0.478019	0.122367	0.0843511	0.150986	0.0653952	0.0703929	0.0641876	0.178048	0.15227	0.0980383	0.0895665	0.141335
50.05	1	1	1	1	1	0	0	0	1	1	1	1	0	1	0	0	1	0	1	1	0	0	0	1	0.0630245	0.110149	0.183009	0.164918	0.0887558	0.212952	0.111493	0.087128	0.182601	0.0658321	0.0803694	0.132211	0.443831	0.123553	0.0809924	0.164288	0.0639333	0.0724619	0.0622553	0.178028	0.15678	0.098158	0.0895005	0.13603
50.1	1	1	1	1	1	0	0	0	1	1	1	1	0	1	0	0	1	0	1	1	0	0	0	1	0.0587353	0.11168	0.17952	0.165961	0.0878581	0.21444	0.111124	0.0902468	0.180691	0.0659164	0.0800068	0.132457	0.414497	0.125145	0.0844251	0.159265	0.0652282	0.0757784	0.060455	0.169638	0.159085	0.0999131	0.0878552	0.145172
50.15	1	1	1	1	1	0	0	0	1	1	1	1	0	1	0	0	1	0	1	1	0	0	0	1	0.0556935	0.110932	0.182022	0.167321	0.0857722	0.203026	0.111445	0.091301	0.181088	0.0659807	0.0786435	0.133989	0.414096	0.126986	0.082663	0.158857	0.0642675	0.075982	0.0589649	0.165697	0.162731	0.100312	0.0902732	0.151706
50.2	1	1	1	1	1	0	0	0	1	1	1	1	0	1	0	0	1	0	1	1	0	0	0	1	0.0566554	0.112615	0.179418	0.166093	0.085439	0.197236	0.113897	0.0908211	0.182148	0.0673419	0.0778348	0.135332	0.439429	0.164476	0.0808056	0.157499	0.0602161	0.0760844	0.0587154	0.162124	0.163673	0.100352	0.0908488	0.143407
50.25	1	1	1	1	1	0	0	0	1	1	1	1	0	1	0	0	1	0	1	1	0	0	0	1	0.0605432	0.115056	0.181378	0.167043	0.0880468	0.192604	0.113667	0.094482	0.179614	0.0691657	0.0749042	0.13244	0.419956	0.163633	0.0824035	0.153834	0.0650612	0.0756811	0.0584725	0.154725	0.164825	0.0991753	0.0909801	0.131502
50.3	1	1	1	1	1	0	0	0	1	1	1	1	0	1	0	0	1	0	1	1	0	0	0	1	0.0622598	0.123268	0.178774	0.168258	0.0864957	0.239912	0.111529	0.0892844	0.178221	0.0661331	0.0741075	0.13404	0.392164	0.154892	0.0889579	0.15424	0.0653953	0.0784245	0.0580449	0.15423	0.163596	0.100232	0.0915062	0.124518
50.35	1	1	1	1	1	0	0	0	1	1	1	1	0	1	0	0	1	0	1	1	0	0	0	1	0.0655163	0.134973	0.181191	0.167202	0.0885392	0.231807	0.109581	0.0939605	0.178526	0.0644982	0.0753002	0.133448	0.39418	0.149897	0.0904843	0.159398	0.0663978	0.0775381	0.0572544	0.150478	0.164449	0.101858	0.0929208	0.139784
50.4	0	1	1	1	1	0	0	0	1	1	1	1	0	1	0	0	1	0	1	1	0	0	0	1	0.0636293	0.131188	0.181896	0.168575	0.0878496	0.216258	0.107293	0.0970794	0.179745	0.0653165	0.0758659	0.130177	0.392808	0.149272	0.0965622	0.160347	0.0644765	0.0792588	0.0569853	0.140854	0.166677	0.100721	0.0939241	0.141918
50.45	0	0	1	1	1	0	0	0	1	1	1	1	0	1	0	0	1	0	1	1	0	0	0	1	0.0619117	0.139705	0.17604	0.169671	0.090903	0.20319	0.107326	0.0958959	0.177543	0.0648077	0.0770465	0.127921	0.368309	0.152643	0.102855	0.153153	0.0656042	0.083407	0.0561553	0.142689	0.167674	0.100771	0.0961449	0.129151
50.5	0	0	1	1	1	0	0	0	1	1	1	1	0	1	0	0	1	0	1	1	0	0	0	1	0.0620729	0.133946	0.177658	0.171282	0.0898273	0.190618	0.10653	0.0999492	0.174014	0.0628008	0.0790589	0.129318	0.364958	0.147243	0.0939197	0.145687	0.065479	0.0817676	0.0570144	0.138652	0.171065	0.0980389	0.0962598	0.12185
50.55	0	0	1	1	1	0	0	0	1	1	1	1	0	1	0	0	1	0	1	1	0	0	0	1	0.0631273	0.132744	0.179789	0.171717	0.0920787	0.179204	0.108481	0.0968393	0.175671	0.062654	0.0769	0.12947	0.400874	0.1459	0.102476	0.142293	0.0716189	0.0870509	0.0578603	0.134414	0.172406	0.0965832	0.0966049	0.115161
50.6	0	0	1	1	1	0	0	0	1	1	1	1	0	0	0	0	1	0	1	1	0	0	0	1	0.0635811	0.141108	0.177784	0.171941	0.0911218	0.181189	0.110859	0.0981819	0.176347	0.0622156	0.0774055	0.127119	0.400264	0.140187	0.0988789	0.150844	0.0740414	0.087884	0.055955	0.131969	0.173581	0.0954365	0.101393	0.114301
50.65	0	0	1	1	1	0	0	0	1	1	1	1	0	0	0	0	1	0	1	1	0	0	0	1	0.0627104	0.140513	0.180429	0.173235	0.0966408	0.172587	0.108396	0.0955218	0.17433	0.0639287	0.0756082	0.126243	0.439054	0.137939	0.088967	0.152472	0.0754198	0.0908073	0.0546831	0.131611	0.176595	0.0936118	0.0995495	0.115732
50.7	0	0	1	1	1	0	0	0	1	1	1	1	0	0	0	0	1	0	1	1	0	0	0	1	0.0629948	0.129743	0.176	0.170581	0.0974068	0.170602	0.107551	0.0956879	0.173706	0.0625955	0.072087	0.127708	0.444725	0.13129	0.0894925	0.157358	0.0749604	0.0941577	0.05417	0.130968	0.175454	0.0932629	0.098858	0.122175
50.75	0	0	1	1	1	0	0	0	1	1	1	1	0	0	0	0	1	0	1	1	0	0	0	1	0.0599835	0.127325	0.178787	0.168824	0.0972521	0.17606	0.107884	0.0931085	0.172724	0.0610411	0.0732194	0.126831	0.42862	0.125702	0.0901372	0.157765	0.0718696	0.0896413	0.0534789	0.127332	0.178003	0.0925051	0.0971793	0.14302
50.8	0	0	1	1	1	0	0	0	0	1	1	1	0	0	0	0	1	0	1	1	0	0	0	1	0.0602986	0.131893	0.173673	0.168745	0.0978993	0.191609	0.108268	0.099319	0.173334	0.0614674	0.072025	0.126591	0.404769	0.12283	0.0886611	0.158443	0.0684029	0.0885189	0.0546613	0.126489	0.178901	0.0912189	0.0982155	0.135968
50.85	0	0	1	1	1	0	0	0	0	1	1	1	0	0	0	0	1	0	1	1	0	0	0	1	0.0577954	0.129931	0.175976	0.170171	0.0961108	0.212616	0.110407	0.0973625	0.172232	0.0605766	0.0732297	0.125539	0.376635	0.12361	0.0845874	0.150706	0.0691547	0.0849803	0.0544187	0.121987	0.175743	0.0911691	0.0980504	0.125991
50.9	0	0	1	1	1	0	0	0	0	1	1	1	0	0	0	0	1	0	1	1	0	0	0	1	0.0580797	0.12159	0.177423	0.169008	0.0956591	0.188961	0.110565	0.100828	0.172046	0.0616262	0.0766407	0.127829	0.362168	0.121393	0.0809904	0.150841	0.0675258	0.0825093	0.0527909	0.120343	0.175522	0.0918372	0.094907	0.135723
50.95	0	0	1	1	1	0	0	0	0	1	1	1	0	0	0	0	1	0	1	1	0	0	0	1	0.0566545	0.123728	0.177044	0.170698	0.0949103	0.210796	0.10893	0.0937611	0.171223	0.059147	0.0752896	0.13327	0.345188	0.122298	0.0783942	0.134688	0.0714102	0.0809599	0.0522581	0.12067	0.170459	0.0921264	0.0965849	0.140578
51	0	0	1	1	1	0	0	0	0	1	1	1	0	0	0	0	1	0	1	1	0	0	0	1	0.0558916	0.115539	0.177065	0.171966	0.0924684	0.219231	0.107859	0.101829	0.169021	0.0588494	0.0770007	0.132015	0.324401	0.118146	0.0756789	0.1222	0.0724962	0.0840406	0.0529656	0.118846	0.162194	0.0935225	0.0963539	0.131213
51.05	0	0	1	1	1	0	0	0	0	1	1	1	0	0	0	0	1	0	1	1	0	0	0	1	0.0561143	0.112969	0.179938	0.174791	0.094601	0.204013	0.10754	0.098292	0.168118	0.0597181	0.0770602	0.128637	0.31591	0.114119	0.071486	0.107541	0.0667323	0.0882452	0.0532113	0.120154	0.1602	0.093712	0.100434	0.132258
51.1	0	0	1	1	1	0	0	0	0	1	1	1	0	1	0	0	1	0	1	1	0	0	0	1	0.0566604	0.115259	0.177648	0.174606	0.0921889	0.206163	0.1123	0.10118	0.168237	0.05932	0.0768544	0.134768	0.320953	0.116522	0.0697716	0.0901667	0.0638086	0.0846504	0.052329	0.118646	0.166228	0.0892648	0.0990187	0.129244
51.15	0	0	1	1	1	0	0	0	0	1	1	1	0	1	0	0	1	0	1	1	0	0	0	1	0.0557742	0.113297	0.179323	0.175491	0.0930739	0.232463	0.115555	0.100954	0.166698	0.0579467	0.0811214	0.133743	0.319905	0.121048	0.069606	0.106183	0.0671082	0.0819772	0.0519349	0.115684	0.163691	0.0923859	0.0976686	0.122509
51.2	0	0	1	1	1	0	0	0	0	1	1	1	0	1	0	0	1	0	1	1	0	0	0	1	0.059909	0.112701	0.176035	0.177062	0.094553	0.214433	0.1194	0.107488	0.163886	0.0576994	0.0837488	0.132258	0.329459	0.119487	0.0694405	0.105911	0.0665653	0.080012	0.053203	0.112173	0.164755	0.0876297	0.093636	0.120515
51.25	0	0	1	1	1	0	0	0	0	1	1	1	0	1	0	0	1	0	1	1	0	0	1	1	0.0602087	0.111953	0.177882	0.175173	0.0937747	0.194583	0.118968	0.107481	0.164031	0.0588697	0.0806858	0.131883	0.338651	0.11752	0.0652953	0.110661	0.0686537	0.0755406	0.0527298	0.11251	0.1646	0.0869517	0.0933226	0.112057
51.3	0	0	1	1	1	0	0	0	0	1	1	1	0	1	0	0	0	0	1	1	0	0	1	1	0.0633732	0.109231	0.17525	0.173324	0.0946895	0.229154	0.122386	0.112319	0.165104	0.0595674	0.0831685	0.133645	0.331398	0.112837	0.0643672	0.112561	0.0678184	0.0752611	0.0522566	0.113354	0.165586	0.0869517	0.0928611	0.119657
51.35	0	0	1	1	1	0	0	0	0	1	1	1	0	1	0	0	0	0	1	1	0	0	1	1	0.066014	0.112737	0.175042	0.171633	0.0936736	0.242056	0.120726	0.110801	0.163777	0.0597223	0.0816969	0.139059	0.364059	0.110558	0.066251	0.0998021	0.0691967	0.0729587	0.0533796	0.112668	0.165276	0.0847182	0.0912803	0.131522
51.4	0	0	1	1	1	0	0	0	0	1	1	1	0	1	0	0	0	0	1	1	0	0	1	1	0.0678386	0.125204	0.174863	0.170932	0.0946775	0.206492	0.1219	0.105326	0.162477	0.0597766	0.079502	0.140794	0.383682	0.10984	0.0667051	0.0750985	0.0737912	0.071724	0.0539815	0.110665	0.164291	0.0864134	0.0895514	0.122678
51.45	0	0	1	1	1	0	0	0	0	1	1	1	0	1	0	0	0	0	1	0	0	0	1	1	0.071034	0.11352	0.174143	0.169017	0.0940181	0.199379	0.121368	0.105008	0.161866	0.0605246	0.0810443	0.144572	0.418113	0.107904	0.0645139	0.0774057	0.0748772	0.0739957	0.0546296	0.110633	0.162086	0.0848778	0.0898796	0.116896
51.5	0	0	1	1	1	0	0	0	0	1	1	1	0	1	0	0	0	0	1	0	0	0	1	1	0.0731513	0.118696	0.170256	0.168977	0.092527	0.184988	0.120034	0.0945145	0.163736	0.0609409	0.07768	0.148322	0.401933	0.111057	0.0678514	0.0802558	0.0779681	0.0697154	0.0550996	0.108767	0.165333	0.0825646	0.0902079	0.138354
51.55	0	0	1	1	1	0	0	0	0	1	1	1	0	1	0	0	0	0	1	0	0	0	1	1	0.0721727	0.113696	0.174841	0.170033	0.0916003	0.180356	0.119653	0.0959957	0.16343	0.0600201	0.0755212	0.147108	0.400599	0.108122	0.0701881	0.0691255	0.0764227	0.071841	0.0559719	0.110844	0.166197	0.0850873	0.0919845	0.142099
51.6	0	0	1	1	1	0	0	0	0	1	1	1	0	1	0	0	0	0	1	0	0	0	1	1	0.0693458	0.111885	0.180024	0.171063	0.0926934	0.177213	0.120914	0.0952273	0.164145	0.0593708	0.0748453	0.1486	0.441692	0.10962	0.0694744	0.103058	0.0808084	0.0703928	0.0557824	0.107481	0.164647	0.0832626	0.0931522	0.136521
51.65	0	0	1	1	1	0	0	0	0	1	1	1	0	1	0	0	0	0	1	0	0	0	1	1	0.0699229	0.112656	0.182155	0.171854	0.0918855	0.168942	0.11815	0.0981851	0.165709	0.0593447	0.0739766	0.147818	0.431965	0.118423	0.0685225	0.12016	0.0797224	0.0723836	0.055738	0.108735	0.164315	0.0918978	0.0927891	0.13142
51.7	0	0	1	1	1	0	0	0	0	1	1	1	0	1	0	0	0	0	1	0	0	0	1	1	0.069853	0.111453	0.180237	0.173373	0.0954439	0.173905	0.119061	0.1027	0.168082	0.0578711	0.0738553	0.143763	0.424673	0.111305	0.0684046	0.122739	0.0822285	0.0749363	0.0547308	0.10573	0.160215	0.0945403	0.0908953	0.130197
51.75	0	0	1	1	1	0	0	0	0	1	1	1	0	1	0	0	0	0	1	0	0	0	1	1	0.0719704	0.107819	0.172529	0.170955	0.0949331	0.171423	0.115921	0.105497	0.171662	0.0560255	0.0744091	0.139572	0.449683	0.108433	0.0690255	0.124503	0.0828968	0.0739714	0.0534598	0.107944	0.159972	0.0961557	0.091816	0.13943
51.8	0	0	1	1	1	0	0	0	0	1	1	1	0	1	0	0	0	0	1	0	0	0	1	1	0.0740877	0.127275	0.17389	0.167046	0.0972142	0.171919	0.116267	0.105916	0.167484	0.0551852	0.072588	0.134543	0.439498	0.109619	0.0707664	0.118395	0.0841081	0.0773558	0.0546882	0.106911	0.159474	0.0962455	0.093461	0.131993
51.85	0	0	1	1	1	0	0	0	0	1	1	0	0	1	0	0	0	0	1	0	0	0	1	1	0.075897	0.134426	0.177077	0.167693	0.0952778	0.179693	0.118795	0.110859	0.167868	0.0540937	0.0748899	0.129703	0.468143	0.106091	0.0697906	0.117173	0.0828969	0.0776721	0.0531074	0.108967	0.161635	0.0982996	0.0930979	0.121221
51.9	0	0	1	1	1	0	0	0	0	1	1	0	0	1	0	0	0	0	1	0	0	0	1	1	0.0741636	0.130185	0.172249	0.167956	0.0954799	0.17043	0.119492	0.103261	0.164764	0.0560078	0.075275	0.130396	0.472101	0.105872	0.0688625	0.128982	0.0798896	0.0809779	0.0509991	0.118637	0.159973	0.0995859	0.0941174	0.116165
51.95	0	0	1	1	1	0	0	0	0	1	1	0	0	1	0	0	0	0	1	0	0	0	1	1	0.0725535	0.135818	0.173725	0.16884	0.0927416	0.185647	0.114935	0.101719	0.164525	0.0528957	0.0720072	0.126449	0.4453	0.10762	0.0718426	0.130068	0.0778013	0.0832834	0.0506647	0.118764	0.160871	0.102079	0.0970134	0.110768
52	0	0	1	1	1	0	0	0	0	1	1	0	0	1	0	0	0	0	1	0	0	0	1	1	0.0755335	0.139172	0.178053	0.16884	0.0961218	0.206985	0.113651	0.105831	0.161567	0.0510704	0.071898	0.123692	0.477979	0.110647	0.0715102	0.138347	0.080015	0.0836672	0.0523218	0.120567	0.160639	0.104352	0.0984939	0.113379
52.05	0	0	1	1	1	0	0	0	0	1	1	0	0	1	0	0	0	0	1	0	0	0	1	1	0.0754944	0.137817	0.175649	0.167703	0.0979574	0.248007	0.116756	0.106539	0.157588	0.0521401	0.0727774	0.125278	0.495166	0.109804	0.07623	0.15287	0.0807251	0.0858492	0.052304	0.119069	0.160185	0.107872	0.0962541	0.11701
52.1	0	0	1	1	1	0	0	0	0	1	1	0	0	1	0	0	0	0	1	0	0	0	1	1	0.0785207	0.139348	0.178751	0.169591	0.0961696	0.230142	0.121102	0.106913	0.158754	0.0529585	0.0714626	0.121845	0.461608	0.11433	0.0775658	0.142419	0.0795138	0.0856036	0.0515806	0.119059	0.159498	0.113456	0.0978333	0.110048
52.15	0	0	1	1	1	0	0	0	0	1	1	0	0	1	0	0	0	0	1	0	0	0	1	1	0.0794367	0.139209	0.176462	0.170462	0.0937285	0.211451	0.120883	0.109998	0.1587	0.0509121	0.0716187	0.121524	0.431857	0.119793	0.0757083	0.144726	0.0810593	0.0857514	0.0525716	0.115906	0.159731	0.119329	0.102178	0.120461
52.2	0	0	1	1	1	0	0	0	0	1	1	0	0	1	0	0	0	0	1	0	0	0	1	1	0.0784888	0.147576	0.18039	0.169775	0.0946732	0.196563	0.122596	0.108814	0.159774	0.0498508	0.0738363	0.115939	0.406997	0.121509	0.0743035	0.140518	0.0771749	0.0890685	0.0515978	0.11445	0.162136	0.121932	0.10305	0.117197
52.25	0	0	1	1	1	0	0	0	0	1	1	0	0	1	0	0	0	0	1	0	0	0	1	1	0.0771096	0.141968	0.182379	0.170461	0.0917273	0.189781	0.123419	0.108254	0.159402	0.048317	0.0751617	0.117201	0.388419	0.127128	0.0730656	0.137939	0.076256	0.0889915	0.0511185	0.114819	0.159421	0.126279	0.100415	0.116813
52.3	0	0	1	1	1	0	0	0	0	1	1	0	0	1	0	0	0	0	1	0	0	0	1	1	0.0787188	0.124205	0.187904	0.169338	0.0902663	0.19739	0.124655	0.10955	0.15956	0.0496984	0.0767163	0.114025	0.400904	0.125098	0.0730192	0.123687	0.0770914	0.0945564	0.0495843	0.110485	0.159799	0.129889	0.0994421	0.138703
52.35	0	0	1	1	1	0	0	0	0	1	1	0	0	0	0	0	0	0	1	0	0	0	1	1	0.075907	0.131661	0.192745	0.167634	0.0921912	0.209795	0.129577	0.106982	0.160952	0.0506073	0.0799104	0.112891	0.437086	0.119104	0.0688739	0.129524	0.0752954	0.090973	0.0508523	0.107848	0.162658	0.135682	0.0986507	0.130857
52.4	0	0	1	1	1	0	0	0	0	1	1	0	0	0	0	0	0	0	1	0	0	0	1	1	0.0769462	0.12271	0.184667	0.1621	0.096492	0.213765	0.130763	0.107437	0.16001	0.0504608	0.0784631	0.111961	0.423875	0.121008	0.0665159	0.127623	0.0749195	0.0912669	0.049305	0.107658	0.163035	0.13325	0.0978757	0.120062
52.45	0	0	1	1	1	0	0	0	0	1	1	0	0	0	0	0	0	0	1	0	0	0	0	1	0.0780162	0.12181	0.17907	0.16338	0.0915563	0.207645	0.131122	0.104707	0.158802	0.0511787	0.0779199	0.108095	0.400501	0.12029	0.0652303	0.133867	0.0774256	0.0905494	0.048272	0.10615	0.164088	0.131156	0.094022	0.136395
52.5	0	0	1	1	1	0	0	0	0	1	1	0	0	0	0	0	0	0	1	0	0	0	0	1	0.0783469	0.119543	0.167969	0.160421	0.0916398	0.221539	0.129763	0.110272	0.161043	0.0519368	0.0785462	0.11259	0.374043	0.117792	0.0642783	0.133324	0.0732489	0.0908321	0.0485445	0.108575	0.1636	0.129899	0.0986799	0.141637
52.55	0	0	1	1	1	0	0	0	0	1	1	0	0	0	0	0	0	0	1	0	0	0	0	1	0.0782924	0.123353	0.163399	0.160262	0.0889317	0.23841	0.125658	0.107635	0.161068	0.0541324	0.0763997	0.111957	0.350611	0.120508	0.0662337	0.134546	0.0701998	0.0932165	0.0473138	0.106518	0.163158	0.127905	0.0968347	0.141525
52.6	0	0	0	1	1	0	0	0	0	1	1	0	0	0	0	0	0	0	1	0	0	0	0	1	0.0763739	0.123213	0.159513	0.158571	0.0885698	0.210456	0.125716	0.105275	0.160073	0.0545487	0.0782195	0.11537	0.336982	0.119665	0.0631846	0.130881	0.0717035	0.0910829	0.0470325	0.104092	0.163125	0.126619	0.0999616	0.13876
52.65	0	0	0	0	1	0	0	0	0	1	1	0	0	0	0	0	0	0	1	0	0	0	0	1	0.0782759	0.123225	0.152605	0.157329	0.0903759	0.207147	0.122651	0.0998566	0.16173	0.0541408	0.0771339	0.113519	0.319166	0.118041	0.0613032	0.142147	0.0712859	0.0921524	0.0468238	0.101761	0.164366	0.126021	0.101936	0.132411
52.7	0	1	0	0	1	0	0	0	0	1	1	0	0	0	0	0	0	0	1	0	0	0	0	1	0.0765576	0.127188	0.135801	0.15503	0.0915583	0.226996	0.120427	0.104234	0.159992	0.0551804	0.075132	0.113658	0.312046	0.11854	0.0592312	0.139025	0.0713277	0.0904009	0.047716	0.102109	0.16266	0.126639	0.0986088	0.141554
52.75	0	1	0	0	1	0	0	0	0	1	1	0	0	0	0	0	0	0	1	0	0	0	0	1	0.0751167	0.119299	0.145519	0.15775	0.0922656	0.234936	0.122416	0.101977	0.160257	0.0547826	0.0777355	0.11634	0.299997	0.117635	0.0592086	0.141332	0.0703253	0.0874918	0.0471777	0.102604	0.162838	0.127108	0.100913	0.134297
52.8	0	1	0	0	1	0	0	0	0	1	1	0	0	0	0	0	1	0	0	0	0	0	0	1	0.0737835	0.122653	0.149162	0.153391	0.0903297	0.214094	0.122561	0.103793	0.161569	0.0544652	0.0754684	0.117818	0.296513	0.120038	0.0605921	0.14554	0.0683622	0.0882578	0.0472986	0.102024	0.161553	0.127766	0.100302	0.127789
52.85	0	1	0	0	1	0	0	0	0	1	1	0	0	0	0	0	1	0	1	0	0	0	0	1	0.0742528	0.115676	0.155229	0.154817	0.0897006	0.205823	0.122255	0.101513	0.158929	0.0549821	0.0746842	0.120053	0.360293	0.12088	0.0592826	0.147576	0.0649373	0.0842698	0.048349	0.101855	0.161464	0.120766	0.100383	0.138997
52.9	0	1	0	0	1	0	0	0	0	1	1	0	0	0	0	0	1	0	1	0	0	0	0	1	0.0772177	0.117359	0.160041	0.15298	0.0893388	0.210454	0.121373	0.0981257	0.159486	0.0543732	0.0820256	0.120341	0.362405	0.123377	0.0590694	0.144861	0.0656473	0.084339	0.0488127	0.0980993	0.154673	0.117266	0.10188	0.132443
52.95	0	1	0	0	1	0	0	0	0	1	1	0	0	0	0	0	1	0	1	0	0	0	0	1	0.0752837	0.112205	0.163143	0.154076	0.0881158	0.202514	0.120127	0.100726	0.158782	0.0551113	0.0845687	0.122346	0.342495	0.124032	0.0574501	0.143097	0.066441	0.0850826	0.0480767	0.0973816	0.152856	0.114584	0.102109	0.131356
53	0	1	0	0	1	0	0	0	0	1	1	0	0	0	0	0	1	0	1	0	0	0	0	1	0.0758762	0.11556	0.162024	0.150338	0.0913178	0.194905	0.118279	0.0991501	0.158795	0.0537385	0.084749	0.122417	0.320624	0.122815	0.0563551	0.138753	0.0678611	0.0853092	0.049371	0.0979402	0.152978	0.109658	0.102816	0.130065
53.05	0	1	0	0	1	0	0	0	0	1	0	0	0	0	0	0	1	0	1	0	0	0	0	1	0.075606	0.113444	0.165695	0.151512	0.0909857	0.199867	0.117898	0.101589	0.159324	0.0541951	0.0882567	0.124152	0.306653	0.123876	0.0583106	0.151919	0.070952	0.0869407	0.0491689	0.096442	0.155449	0.111772	0.102748	0.120949
53.1	0	1	0	0	1	0	0	0	0	1	0	0	0	1	0	0	1	0	1	0	0	0	0	1	0.070637	0.115735	0.167057	0.148434	0.092881	0.204002	0.118846	0.0986515	0.15748	0.0557071	0.0894617	0.124236	0.382347	0.12066	0.0606949	0.146626	0.0688636	0.0855489	0.0490263	0.0961145	0.152148	0.109249	0.10026	0.135853
53.15	0	1	0	0	1	0	0	0	0	1	0	0	0	1	0	0	1	0	1	0	0	0	0	1	0.0720306	0.114988	0.170957	0.149318	0.095192	0.19325	0.118189	0.103525	0.158381	0.0558923	0.0906546	0.125214	0.383374	0.119911	0.0630317	0.138618	0.0649374	0.0868883	0.0498525	0.0982763	0.152857	0.106926	0.102828	0.138577
53.2	0	1	0	0	1	0	0	0	0	1	0	0	0	1	0	0	1	0	1	0	0	0	0	1	0.0735628	0.107554	0.170807	0.149938	0.0963448	0.191596	0.12034	0.100034	0.159335	0.0570022	0.0884238	0.12496	0.353814	0.11529	0.060626	0.148934	0.0636427	0.0853841	0.0507842	0.0996682	0.150509	0.106238	0.105807	0.127737
53.25	0	1	0	0	1	0	0	0	0	1	0	0	0	1	0	0	1	0	1	1	0	0	0	1	0.0728766	0.108629	0.165981	0.149277	0.0957752	0.197881	0.120223	0.104999	0.160011	0.0582227	0.0868319	0.127033	0.365481	0.111732	0.0600314	0.151105	0.0633086	0.0888476	0.0500418	0.100005	0.152891	0.105201	0.103104	0.128192
53.3	0	1	0	0	1	0	0	0	0	1	0	0	0	1	0	0	1	0	1	1	0	0	0	1	0.0742086	0.104386	0.168597	0.154308	0.0925924	0.178363	0.119892	0.102731	0.163114	0.0581365	0.0879285	0.127524	0.372389	0.110607	0.0646083	0.151377	0.0633921	0.0876132	0.0504725	0.100574	0.154199	0.106467	0.104503	0.13382
53.35	0	1	0	0	1	0	0	0	0	1	0	0	0	1	0	0	1	0	1	1	0	0	0	1	0.0756638	0.102726	0.166994	0.154993	0.0915181	0.180678	0.118834	0.102436	0.164757	0.0600102	0.0823342	0.125944	0.378307	0.107454	0.0603199	0.15002	0.0669007	0.0930549	0.0519644	0.101133	0.15267	0.107495	0.103184	0.132188
53.4	0	1	0	0	1	0	0	0	0	1	0	0	0	1	0	0	1	0	1	1	0	0	0	1	0.0747465	0.107601	0.167301	0.158201	0.0902359	0.209129	0.119067	0.105913	0.163271	0.0579541	0.0844916	0.124973	0.410035	0.108952	0.0598922	0.139704	0.0697409	0.095979	0.0513736	0.101797	0.155064	0.108143	0.106196	0.137226
53.45	0	1	0	0	1	0	0	0	0	1	0	0	0	1	0	0	1	0	1	1	0	0	0	0	0.0734594	0.106397	0.16621	0.157751	0.0914482	0.241549	0.11564	0.0999295	0.165207	0.0598882	0.0793675	0.12802	0.447054	0.110419	0.0576295	0.134682	0.0657312	0.0911818	0.0511717	0.102039	0.154998	0.113497	0.101995	0.132079
53.5	0	1	0	0	1	0	0	0	0	1	0	0	0	1	0	0	1	0	1	1	0	0	0	0	0.0763475	0.103977	0.163837	0.160075	0.0911163	0.226496	0.117515	0.103719	0.165949	0.0600231	0.0786678	0.126684	0.426991	0.107953	0.0573448	0.13794	0.0628492	0.0891044	0.0538762	0.0995281	0.154688	0.117137	0.101581	0.123507
53.55	0	1	0	0	1	0	0	0	0	1	0	0	0	1	0	0	1	0	1	1	0	0	0	0	0.0753069	0.104901	0.168905	0.163785	0.0903687	0.211444	0.119203	0.104173	0.166399	0.0572233	0.0754123	0.121559	0.394291	0.105424	0.0565834	0.130339	0.060552	0.0880386	0.0538588	0.0966689	0.155121	0.117526	0.0988621	0.116363
53.6	0	1	0	0	1	0	0	0	0	1	0	0	0	1	0	0	1	0	1	1	0	0	0	0	0.0725253	0.105976	0.167587	0.164351	0.0884333	0.198211	0.118809	0.105239	0.167764	0.0590167	0.0736155	0.12393	0.423316	0.104425	0.0561795	0.130339	0.0608862	0.0920979	0.0545466	0.0936619	0.156993	0.11941	0.103439	0.111375
53.65	0	1	0	0	1	0	0	0	0	1	0	0	0	1	0	0	1	0	1	1	0	0	0	0	0.0721626	0.108419	0.164985	0.168088	0.0872998	0.19209	0.120911	0.113124	0.165535	0.0612421	0.0706373	0.127154	0.410753	0.104331	0.0563238	0.129118	0.0600927	0.0950783	0.0551223	0.0946634	0.157138	0.12317	0.106599	0.110401
53.7	0	1	0	0	1	0	0	0	0	1	0	0	0	1	0	0	1	0	1	1	0	0	0	0	0.0717074	0.110103	0.164779	0.167941	0.0872649	0.192752	0.117609	0.114733	0.168903	0.0638294	0.0722644	0.128686	0.409819	0.105579	0.0575881	0.128168	0.0612204	0.0963953	0.0535563	0.0935551	0.157371	0.123399	0.106087	0.110267
53.75	0	1	0	0	1	0	0	0	0	1	0	0	0	1	0	0	1	0	1	1	0	0	0	0	0.0693108	0.105555	0.163489	0.169868	0.0868144	0.207804	0.11813	0.119064	0.171395	0.0651001	0.0758444	0.126781	0.460009	0.103362	0.0605683	0.14147	0.0614711	0.102377	0.0531699	0.0902209	0.156175	0.123329	0.105114	0.109248
53.8	0	1	0	0	1	0	0	0	0	1	0	0	0	1	0	0	1	0	1	1	0	0	0	0	0.0694257	0.119701	0.168044	0.176246	0.0834241	0.222691	0.116985	0.121019	0.170002	0.0662099	0.0765312	0.126636	0.443354	0.104673	0.0630481	0.144049	0.0606775	0.102255	0.0534492	0.0921297	0.159632	0.122462	0.105787	0.104056
53.85	0	1	0	0	1	0	0	0	0	1	0	0	0	1	0	0	1	0	1	1	0	0	0	0	0.0704958	0.103907	0.162535	0.173894	0.0840426	0.204826	0.118409	0.118301	0.168888	0.0687368	0.0792914	0.127546	0.406771	0.10383	0.0621914	0.144592	0.060051	0.10256	0.0526081	0.0915383	0.162491	0.119949	0.105555	0.102424
53.9	1	1	0	0	1	0	0	0	0	1	0	0	0	1	0	0	1	0	1	1	0	0	0	0	0.0684536	0.109086	0.162357	0.172572	0.086621	0.206149	0.118266	0.118201	0.168834	0.0701582	0.0808221	0.130783	0.408673	0.100739	0.0646712	0.146086	0.0597587	0.0996515	0.0542119	0.0893855	0.163466	0.117626	0.101468	0.098366
53.95	1	1	0	0	1	0	0	0	0	1	0	0	0	1	0	0	1	0	1	1	0	0	0	0	0.0724973	0.108034	0.164888	0.172162	0.0877443	0.200194	0.121233	0.119591	0.167322	0.0705645	0.0827144	0.127349	0.521063	0.0995217	0.0628374	0.149751	0.0593828	0.0999907	0.0553412	0.0915369	0.165705	0.115841	0.10196	0.100954
54	1	1	0	0	1	0	0	0	0	1	0	1	0	1	0	0	1	0	1	1	0	0	0	0	0.0763717	0.111238	0.16089	0.171461	0.0863734	0.224178	0.120764	0.116238	0.166843	0.072217	0.0807368	0.126283	0.547499	0.103392	0.0625765	0.144457	0.0602599	0.0966883	0.0528859	0.0923907	0.165207	0.11634	0.100575	0.0955797
54.05	1	1	0	0	1	0	0	0	0	1	0	1	0	1	0	0	1	0	1	1	0	0	0	0	0.0777962	0.104258	0.16248	0.17109	0.0858339	0.219547	0.119104	0.121723	0.16374	0.0728444	0.0810981	0.125881	0.516741	0.10901	0.0618151	0.143372	0.0613877	0.0973085	0.0516628	0.0907442	0.167368	0.114006	0.101578	0.0939937
54.1	1	1	0	0	1	0	0	0	0	1	0	1	0	1	0	0	1	0	1	1	0	0	0	0	0.0810697	0.104422	0.160791	0.170205	0.0851163	0.238403	0.115953	0.123193	0.163288	0.0738336	0.0827131	0.12265	0.463428	0.11054	0.0592425	0.138079	0.0612207	0.0941297	0.050117	0.0896885	0.167966	0.11265	0.103091	0.0922036
54.15	1	1	0	0	1	0	0	0	0	1	0	1	0	1	0	0	1	0	1	1	0	0	0	0	0.0831107	0.0983537	0.160157	0.168698	0.085527	0.262553	0.115547	0.122425	0.160529	0.0737173	0.0826765	0.119622	0.425665	0.105795	0.0600302	0.135364	0.0596335	0.100134	0.0505676	0.0910381	0.171257	0.114784	0.100289	0.101528
54.2	1	1	0	0	1	0	0	0	0	1	0	1	0	1	0	0	1	0	1	1	0	0	0	0	0.0797741	0.109917	0.162888	0.166056	0.0893822	0.259741	0.115994	0.12881	0.157611	0.0726362	0.0842795	0.122954	0.4541	0.105357	0.0618189	0.1355	0.05884	0.102271	0.0493382	0.0916915	0.174006	0.118713	0.0995456	0.109061
54.25	1	1	0	0	1	0	0	0	0	1	0	1	0	1	0	0	1	0	1	1	0	0	1	0	0.0811987	0.102025	0.160116	0.166821	0.0902087	0.27777	0.116026	0.126357	0.158194	0.0744796	0.0864009	0.123647	0.554498	0.101767	0.0572444	0.131021	0.0563757	0.102262	0.0507442	0.0891903	0.174516	0.120308	0.100351	0.104572
54.3	1	1	0	0	1	0	0	0	0	1	0	1	0	1	0	0	1	0	1	1	0	0	1	0	0.086306	0.107204	0.161706	0.168008	0.0876501	0.28389	0.115783	0.130412	0.159957	0.0741322	0.0863282	0.121662	0.549929	0.103047	0.0558157	0.117856	0.0575035	0.102601	0.0505756	0.0915845	0.174006	0.120727	0.10137	0.100354
54.35	1	1	0	0	1	0	0	0	0	1	0	1	0	1	0	0	1	0	1	1	0	0	1	0	0.0913208	0.104328	0.165263	0.166198	0.0879421	0.304731	0.116995	0.128847	0.158405	0.0743576	0.0890403	0.11973	0.516411	0.104045	0.0567464	0.116091	0.0636852	0.100232	0.0486742	0.0926176	0.176489	0.120079	0.0999017	0.0959103
54.4	1	1	0	0	1	0	0	0	0	1	0	1	0	1	0	0	1	0	1	1	0	0	1	0	0.0962895	0.106012	0.163118	0.169551	0.088828	0.325242	0.118845	0.133145	0.160367	0.0747137	0.092307	0.119638	0.494979	0.100986	0.0557706	0.118128	0.0687809	0.103685	0.0488548	0.0918361	0.177121	0.1128	0.100163	0.0903773
54.45	1	1	0	0	1	0	0	0	0	1	0	1	0	1	0	0	1	0	1	1	0	0	1	0	0.101027	0.102224	0.163682	0.169536	0.0887638	0.330535	0.118477	0.131845	0.158881	0.0750496	0.0928371	0.118086	0.456588	0.102796	0.0567251	0.110256	0.0698251	0.104586	0.0481394	0.0930065	0.179359	0.110447	0.10049	0.0849577
54.5	1	1	0	0	1	0	0	0	0	1	0	1	0	1	0	0	1	0	1	1	0	0	1	0	0.103808	0.105579	0.161052	0.169733	0.0894715	0.336655	0.120478	0.135047	0.155976	0.0768126	0.0924992	0.116019	0.4213	0.104044	0.0541525	0.109713	0.0686974	0.105386	0.0471671	0.0930268	0.178052	0.104723	0.103223	0.0812167
54.55	1	1	0	0	1	0	0	0	0	1	0	1	0	1	0	0	1	0	1	1	0	0	1	1	0.107205	0.108175	0.170483	0.171964	0.0929704	0.344263	0.123055	0.135732	0.156121	0.0753698	0.0954524	0.114506	0.407919	0.103201	0.0536533	0.109849	0.0676115	0.105354	0.0460434	0.0918232	0.176025	0.106099	0.106713	0.0783377
54.6	1	1	0	0	1	0	0	0	0	1	0	1	0	1	0	0	1	0	1	1	0	0	1	1	0.113299	0.112595	0.163263	0.17261	0.0906495	0.357496	0.124567	0.143918	0.156266	0.0750325	0.0918957	0.11566	0.39155	0.105199	0.0554658	0.109035	0.0650637	0.104266	0.0446298	0.0948188	0.177687	0.103188	0.110204	0.0766609
54.65	1	1	0	0	1	0	0	0	0	1	0	1	0	1	0	0	1	0	1	1	0	0	1	1	0.119393	0.108807	0.161204	0.172146	0.0926044	0.35915	0.126631	0.153489	0.155603	0.0755795	0.0903763	0.115365	0.413361	0.106696	0.0541324	0.117994	0.063936	0.105932	0.0449621	0.0947547	0.177466	0.101224	0.112607	0.0762317
54.7	1	1	1	0	1	0	0	0	0	1	0	1	0	1	1	0	1	0	1	1	0	0	1	1	0.12447	0.104866	0.162766	0.17406	0.0920057	0.352698	0.124081	0.149063	0.156185	0.0727098	0.0886039	0.115111	0.48304	0.112877	0.0526084	0.125188	0.0649384	0.107193	0.0434102	0.0937621	0.178408	0.103567	0.113066	0.0756665
54.75	1	1	1	0	1	0	0	0	0	1	0	1	0	1	1	0	1	0	1	1	0	0	1	1	0.128899	0.112934	0.160735	0.174996	0.0910805	0.354352	0.121319	0.152749	0.156834	0.0722921	0.0827084	0.115344	0.468307	0.111222	0.0533484	0.146363	0.064479	0.105723	0.0433605	0.0956288	0.178719	0.101164	0.11224	0.0753734
54.8	1	1	1	0	1	0	0	0	0	1	0	1	0	1	1	0	1	0	1	1	0	0	1	1	0.134161	0.103521	0.159475	0.175642	0.0896802	0.355841	0.120963	0.148091	0.157311	0.0712212	0.0874218	0.119042	0.431554	0.106914	0.054446	0.160344	0.0648967	0.106287	0.0421513	0.10006	0.178442	0.100586	0.114413	0.0778931
54.85	1	1	1	1	1	0	0	0	0	1	0	1	0	1	1	0	1	0	1	1	0	0	1	1	0.136203	0.0995807	0.161378	0.177252	0.0888738	0.343931	0.120206	0.137503	0.160201	0.0680702	0.0864329	0.120696	0.397903	0.105322	0.0560678	0.141749	0.064855	0.105457	0.0421214	0.101895	0.178021	0.10236	0.11306	0.0805036
54.9	1	1	1	1	1	0	0	0	0	1	0	1	0	1	1	0	1	0	1	1	0	0	1	1	0.140047	0.104457	0.156583	0.178215	0.0836136	0.341119	0.118309	0.141604	0.160771	0.0680846	0.0848413	0.119075	0.38614	0.104947	0.0532807	0.144464	0.0675282	0.105291	0.0435406	0.100195	0.175097	0.103836	0.11146	0.0778741
54.95	1	1	1	1	1	0	0	0	1	1	0	1	0	1	1	0	1	0	1	1	0	0	1	1	0.141303	0.109485	0.15803	0.182677	0.086489	0.320608	0.117765	0.136358	0.163383	0.0689332	0.0861912	0.119132	0.361244	0.103011	0.0539254	0.127633	0.0698672	0.104045	0.0447622	0.097472	0.175285	0.106469	0.112891	0.0767417
55	1	1	1	1	1	0	0	0	1	1	0	1	0	1	1	0	1	0	1	1	0	0	1	1	0.139153	0.109953	0.158509	0.183732	0.0841981	0.312007	0.117547	0.13282	0.166273	0.0715202	0.084455	0.120908	0.343847	0.107506	0.0560001	0.123562	0.0679042	0.103519	0.0459969	0.0984314	0.172128	0.107057	0.112543	0.0756093
55.05	1	1	1	1	1	0	0	0	1	1	0	1	0	1	1	0	1	0	1	1	0	0	1	1	0.136772	0.110725	0.156051	0.184668	0.0852029	0.30936	0.115023	0.132894	0.165026	0.0726902	0.0889996	0.117177	0.364249	0.107724	0.0554532	0.131163	0.0694078	0.103184	0.0449394	0.0999395	0.173358	0.109879	0.116528	0.0795128
55.1	1	1	1	1	1	0	0	0	1	1	0	1	0	1	1	0	1	0	1	1	0	0	1	1	0.139214	0.112713	0.156529	0.185789	0.0865937	0.292984	0.120458	0.129679	0.167001	0.072363	0.090241	0.118208	0.375897	0.111594	0.0560979	0.119898	0.0716216	0.102996	0.0466879	0.101237	0.171641	0.112083	0.119557	0.0805128
55.15	1	1	1	1	1	0	0	0	1	1	0	1	0	1	1	0	1	0	1	1	0	0	1	1	0.143305	0.108164	0.158291	0.189472	0.0849858	0.290999	0.119363	0.130492	0.169109	0.073091	0.0882757	0.11763	0.366513	0.107505	0.0522383	0.109718	0.0668601	0.103717	0.0469082	0.104032	0.170245	0.111544	0.116128	0.0804466
55.2	1	1	1	1	1	0	0	0	1	1	0	1	0	1	1	0	1	0	1	1	0	0	1	1	0.145362	0.111368	0.156232	0.192072	0.0853078	0.274127	0.118569	0.132205	0.168166	0.0738591	0.0881428	0.112558	0.356691	0.104882	0.0541223	0.123835	0.0636022	0.104607	0.0465489	0.102818	0.170523	0.111893	0.114725	0.0789285
55.25	1	1	1	1	1	0	0	0	1	1	0	1	0	1	1	0	1	0	1	1	0	0	1	1	0.15104	0.104235	0.159732	0.190764	0.0882722	0.253451	0.11993	0.128563	0.167821	0.0758431	0.0887092	0.114213	0.333546	0.107067	0.0538138	0.124786	0.0650641	0.10534	0.0465585	0.103313	0.169116	0.114615	0.11375	0.0842612
55.3	1	1	1	1	1	0	0	0	1	1	0	0	0	1	1	0	1	0	1	1	0	0	1	1	0.150416	0.104246	0.15964	0.1924	0.0899303	0.240714	0.117506	0.135318	0.167197	0.0779476	0.0872744	0.113038	0.336876	0.104289	0.054101	0.124243	0.0619316	0.104342	0.0469831	0.106224	0.168485	0.113389	0.11561	0.091454
55.35	1	1	1	1	1	0	0	0	1	1	0	0	0	1	1	0	1	0	1	1	0	0	1	1	0.149668	0.108059	0.158066	0.195171	0.0917071	0.232609	0.119733	0.131192	0.16961	0.079188	0.0888654	0.10978	0.325037	0.107285	0.0540069	0.136324	0.0626416	0.106266	0.0479148	0.104387	0.168518	0.113359	0.114141	0.0896411
55.4	1	1	1	1	1	0	0	0	1	1	0	0	0	1	1	0	1	0	1	1	0	0	1	1	0.141292	0.0997085	0.160483	0.196041	0.0929792	0.258578	0.117259	0.135835	0.169198	0.083262	0.0862733	0.110365	0.302102	0.112029	0.0574639	0.142569	0.06331	0.105875	0.0499397	0.105568	0.167964	0.116331	0.111123	0.0876013
55.45	1	1	1	1	1	0	0	0	1	1	0	0	0	1	1	0	1	0	1	1	0	0	1	1	0.133101	0.108386	0.160648	0.196766	0.0954686	0.255601	0.117969	0.133197	0.169436	0.0838291	0.0844045	0.111546	0.308154	0.109251	0.0577273	0.138497	0.06331	0.104405	0.05234	0.106718	0.16874	0.115234	0.11005	0.0913235
55.5	1	1	1	1	1	0	0	0	1	1	0	0	0	1	1	0	1	0	1	1	0	0	1	1	0.130088	0.0986675	0.160072	0.197082	0.0944546	0.245841	0.11577	0.134725	0.17165	0.0825574	0.0827165	0.111292	0.306954	0.111716	0.0591347	0.138362	0.0648555	0.102643	0.0519808	0.105535	0.169007	0.115014	0.111794	0.0947053
55.55	1	1	1	1	1	0	0	0	1	1	0	0	0	1	1	0	1	0	1	1	0	0	1	1	0.121711	0.108866	0.162746	0.198678	0.0977753	0.22715	0.112544	0.140316	0.167286	0.0831647	0.0840303	0.110957	0.3143	0.112777	0.0565144	0.137005	0.0660668	0.101397	0.0508642	0.104774	0.168287	0.117019	0.110177	0.0937317
55.6	1	1	1	1	1	0	0	0	1	1	0	0	0	1	1	0	1	0	1	1	0	1	1	1	0.123152	0.105229	0.161115	0.20042	0.0972363	0.236082	0.112264	0.138059	0.167166	0.0785469	0.083789	0.111244	0.298978	0.112059	0.055753	0.127233	0.0666933	0.0989041	0.0490694	0.105016	0.16585	0.119542	0.109334	0.101741
55.65	0	1	1	1	1	0	0	0	1	1	0	0	0	1	1	0	1	0	1	1	0	1	1	1	0.121217	0.111474	0.162135	0.199164	0.0961036	0.217556	0.111432	0.141687	0.169234	0.0803098	0.0841987	0.114725	0.281163	0.108844	0.0548486	0.129134	0.0703689	0.0955231	0.0481505	0.104182	0.165828	0.12	0.113896	0.112337
55.7	0	1	1	1	1	0	0	0	1	1	0	0	0	1	1	0	1	0	1	1	0	1	1	1	0.115923	0.108749	0.167488	0.201883	0.0948521	0.208127	0.11055	0.137179	0.169671	0.0779027	0.0825228	0.115662	0.263766	0.108344	0.0550167	0.128863	0.070369	0.0963459	0.0478507	0.101669	0.167047	0.122613	0.113432	0.119235
55.75	0	1	1	1	1	0	0	0	1	1	0	0	0	1	1	0	1	0	1	1	0	1	1	1	0.11929	0.11317	0.16466	0.202106	0.095679	0.203661	0.112664	0.137992	0.171951	0.0758071	0.083487	0.114515	0.252955	0.106346	0.0538262	0.125063	0.0730422	0.097225	0.0470702	0.10152	0.166925	0.125784	0.113446	0.132258
55.8	0	1	1	1	1	0	0	0	1	1	0	0	0	1	1	0	1	0	1	1	0	1	1	1	0.122256	0.113334	0.164853	0.199529	0.0942791	0.194398	0.108084	0.137743	0.172786	0.0758919	0.0816906	0.11893	0.241744	0.10594	0.0537798	0.127642	0.0707032	0.0968338	0.0459868	0.10096	0.167912	0.127349	0.111087	0.140064
55.85	0	1	1	1	1	0	0	0	1	1	0	0	0	1	1	0	1	0	1	1	0	1	1	1	0.124591	0.12034	0.167156	0.201495	0.092523	0.203165	0.108732	0.138555	0.174231	0.0744495	0.0802438	0.118757	0.23236	0.109841	0.0548536	0.128593	0.0691578	0.0995226	0.046721	0.101603	0.167358	0.126103	0.109321	0.13326
55.9	0	0	1	1	1	0	0	0	1	1	0	0	0	1	1	0	1	0	1	1	0	1	1	1	0.123858	0.118375	0.165354	0.204201	0.0905888	0.252456	0.107148	0.134475	0.175967	0.0716205	0.0791586	0.118219	0.225927	0.114929	0.0532342	0.123979	0.0673201	0.0982435	0.0492528	0.100346	0.167458	0.124079	0.11062	0.124937
55.95	0	0	1	1	1	0	0	0	1	1	0	0	0	1	1	0	1	0	1	1	0	1	0	1	0.123172	0.123557	0.165234	0.206563	0.0901094	0.258411	0.106717	0.138692	0.173845	0.0708011	0.0784592	0.120428	0.218694	0.112712	0.0534022	0.125608	0.0642293	0.0995385	0.0500593	0.101084	0.168711	0.124986	0.109909	0.130973
56	1	0	1	1	1	1	0	0	1	1	0	0	0	1	1	0	1	0	1	1	0	1	0	1	0.122316	0.132236	0.16902	0.207803	0.0893035	0.242366	0.10576	0.132972	0.175993	0.0678717	0.0783265	0.125952	0.208377	0.108123	0.0518067	0.118415	0.0626003	0.0966858	0.0499308	0.0997002	0.168589	0.123829	0.111356	0.124872
56.05	1	0	1	1	1	1	0	0	1	1	0	0	0	1	1	0	1	0	1	1	0	1	0	1	0.119688	0.144109	0.168244	0.209254	0.08921	0.218712	0.103399	0.135424	0.179082	0.0691121	0.0783866	0.125915	0.212526	0.105876	0.0545726	0.12113	0.0643129	0.0949571	0.0505134	0.102106	0.16982	0.123042	0.111337	0.118159
56.1	1	0	1	1	1	1	0	0	1	1	0	0	0	1	1	0	1	0	1	1	0	1	0	1	0.124534	0.132716	0.165587	0.214085	0.0886119	0.211765	0.105337	0.132785	0.17806	0.068152	0.0778681	0.13037	0.206587	0.107717	0.0550982	0.124796	0.0631852	0.0962858	0.050701	0.10202	0.170363	0.124418	0.110922	0.113511
56.15	1	0	1	1	1	1	0	0	1	1	0	0	0	1	1	0	1	0	1	1	0	1	0	1	0.124233	0.129231	0.173734	0.216328	0.0878654	0.208953	0.104443	0.134187	0.177012	0.0677748	0.0796642	0.133121	0.202171	0.105844	0.0542891	0.11801	0.0608462	0.0935342	0.0528968	0.0994333	0.170518	0.124697	0.109997	0.12329
56.2	1	0	1	1	1	1	0	0	0	1	0	0	0	1	1	0	1	0	1	1	0	1	0	1	0.126491	0.135477	0.18627	0.217515	0.0884845	0.198698	0.100891	0.133083	0.174611	0.0690855	0.0844621	0.128428	0.206453	0.111087	0.0530987	0.126698	0.0618487	0.0938738	0.0502926	0.102145	0.168834	0.125535	0.112252	0.121817
56.25	1	0	1	1	1	1	0	0	0	1	0	0	0	1	1	0	1	0	1	1	0	1	0	1	0.125681	0.130775	0.177741	0.219587	0.089549	0.19175	0.100009	0.130953	0.170406	0.0696628	0.0870177	0.125535	0.224058	0.112086	0.0529808	0.134707	0.0610133	0.0928196	0.0494399	0.10113	0.166696	0.122314	0.111309	0.141533
56.3	1	0	1	1	1	1	0	0	0	1	0	0	0	1	1	0	1	0	1	1	0	1	0	1	0.125827	0.128202	0.174999	0.223612	0.0900791	0.190592	0.0996539	0.134247	0.173999	0.0749322	0.0899833	0.123265	0.227673	0.109932	0.0527675	0.132264	0.0623082	0.0905401	0.0505164	0.0988074	0.166553	0.122015	0.112147	0.142873
56.35	1	0	1	1	1	1	0	0	0	1	0	0	0	1	1	0	1	0	1	1	0	1	0	1	0.129949	0.134905	0.1718	0.222409	0.0928952	0.18563	0.0992232	0.1287	0.169649	0.0780414	0.0889946	0.121076	0.235666	0.109869	0.0517916	0.135658	0.0636866	0.0913743	0.0534561	0.0957032	0.1658	0.12035	0.112886	0.129604
56.4	1	0	1	1	1	1	0	0	0	1	0	0	0	1	1	0	1	0	1	0	0	1	0	1	0.127675	0.119254	0.169714	0.222447	0.0917628	0.189103	0.0982537	0.135284	0.169065	0.077212	0.0879577	0.118643	0.25879	0.112553	0.0513162	0.131315	0.0644384	0.0918937	0.0559085	0.0945411	0.164526	0.118405	0.110361	0.122052
56.45	1	0	1	1	1	1	0	0	0	1	0	0	0	1	1	0	1	0	1	0	0	1	0	1	0.125001	0.126261	0.178116	0.225588	0.0879586	0.182156	0.101169	0.138081	0.16933	0.080502	0.0885363	0.117848	0.251481	0.112584	0.0526759	0.134302	0.0632272	0.0916938	0.0568005	0.0932945	0.163008	0.118316	0.11049	0.123392
56.5	1	0	1	1	1	1	0	0	0	1	0	0	0	1	1	0	1	0	1	0	0	1	0	1	0.128661	0.116996	0.179878	0.228043	0.0899137	0.205479	0.1004	0.14066	0.165788	0.0795821	0.0870655	0.117811	0.239014	0.116642	0.051128	0.125073	0.0631437	0.0937757	0.0586997	0.0926389	0.1621	0.119682	0.110273	0.126502
56.55	1	0	1	1	1	1	0	0	0	1	0	0	0	1	1	0	1	0	1	0	0	1	0	1	0.123366	0.124764	0.18714	0.229625	0.088247	0.204321	0.0985285	0.148432	0.165668	0.0779289	0.0889098	0.115175	0.255572	0.112771	0.0503666	0.12263	0.0623084	0.0894167	0.0612376	0.0882574	0.160704	0.120549	0.11149	0.117339
56.6	1	0	1	1	1	1	0	0	0	1	0	0	0	1	1	0	1	0	1	0	0	1	0	1	0.120383	0.121582	0.189329	0.230535	0.0854523	0.195058	0.0989125	0.147744	0.165323	0.0761852	0.0869689	0.113487	0.261948	0.10968	0.051345	0.114351	0.0633109	0.0897113	0.0607667	0.0861979	0.158112	0.121337	0.115476	0.110717
56.65	1	0	1	1	1	1	0	0	0	1	0	0	0	1	1	0	1	0	1	0	0	1	0	1	0.120744	0.1184	0.189038	0.233465	0.0853591	0.173389	0.0976924	0.165615	0.162803	0.07624	0.0860405	0.111798	0.269465	0.109649	0.0517037	0.118153	0.0687825	0.0874206	0.059473	0.0873261	0.159486	0.121387	0.114583	0.122311
56.7	1	0	1	1	1	1	0	0	0	1	0	0	0	1	1	0	1	0	1	0	0	1	0	1	0.113538	0.111568	0.190229	0.23613	0.084969	0.197704	0.0987156	0.166151	0.160959	0.0766766	0.086583	0.112722	0.259149	0.107338	0.0583307	0.123719	0.0697432	0.0856133	0.0580082	0.0853193	0.159531	0.122613	0.112701	0.123946
56.75	1	0	0	1	1	1	0	0	0	1	0	0	0	1	1	0	1	0	1	0	0	1	0	1	0.112913	0.120553	0.180105	0.235534	0.0868055	0.211929	0.0999519	0.175424	0.161542	0.0765405	0.0869204	0.116406	0.257093	0.106526	0.0632178	0.124398	0.0675295	0.0867398	0.0587224	0.0837559	0.160284	0.122753	0.111099	0.141462
56.8	1	0	0	1	1	1	0	0	0	1	0	0	0	1	0	0	1	0	1	0	0	1	0	1	0.11309	0.12528	0.175796	0.23923	0.0868904	0.200019	0.0980675	0.172278	0.1617	0.0745659	0.0854376	0.114176	0.263563	0.104591	0.0639103	0.120598	0.0636869	0.0859553	0.0587652	0.0826462	0.160318	0.121895	0.112299	0.163128
56.85	1	0	0	1	1	1	0	0	0	1	0	0	0	1	0	0	1	0	1	0	0	1	0	1	0.10892	0.119664	0.172484	0.242001	0.0911315	0.193072	0.0989153	0.170886	0.162336	0.0738069	0.0855943	0.11472	0.270795	0.106682	0.0672959	0.123178	0.0613479	0.0858454	0.0572939	0.0799638	0.159942	0.125395	0.114307	0.158208
56.9	1	0	0	1	1	1	0	0	0	1	0	0	0	1	0	0	1	0	1	0	0	1	0	1	0.103964	0.120741	0.178891	0.240467	0.0927898	0.205808	0.10133	0.173153	0.160863	0.074977	0.084895	0.116808	0.277742	0.107743	0.0639843	0.126436	0.062058	0.0853644	0.0559478	0.0791813	0.159587	0.125017	0.11353	0.147706
56.95	1	0	0	1	1	1	0	0	0	1	0	0	0	1	0	0	1	0	1	0	0	1	0	1	0.102999	0.124555	0.179569	0.241298	0.089075	0.221026	0.0993074	0.172027	0.159921	0.0708322	0.0819294	0.115065	0.268358	0.107867	0.0649151	0.135532	0.0640629	0.0845688	0.0547202	0.0775332	0.159067	0.123311	0.111944	0.138407
57	1	0	0	1	1	1	0	0	0	1	0	0	0	1	0	0	1	0	1	0	0	1	0	1	0.102991	0.11681	0.189368	0.244544	0.0873195	0.221026	0.0983505	0.172032	0.1613	0.0693801	0.0822066	0.114148	0.284078	0.106931	0.0621755	0.128746	0.0628517	0.0868531	0.0535388	0.0750934	0.159067	0.121786	0.113721	0.130264
57.05	1	0	0	1	1	1	0	0	0	1	0	0	0	1	0	0	1	0	1	1	0	1	0	1	0.100455	0.109977	0.188393	0.248451	0.0890075	0.21077	0.0984088	0.163946	0.161843	0.0677773	0.0816641	0.115153	0.295726	0.110083	0.0643933	0.137026	0.0617658	0.0878673	0.0513569	0.0762214	0.160065	0.118814	0.115383	0.120874
57.1	1	0	0	1	1	1	0	0	0	1	0	0	0	1	0	0	1	0	1	1	0	1	0	1	0.101649	0.119723	0.180436	0.248119	0.0889738	0.202169	0.1016	0.154717	0.161232	0.0665261	0.0804344	0.115345	0.29584	0.110176	0.061606	0.12739	0.0618076	0.086251	0.0505705	0.0749638	0.157949	0.117558	0.113698	0.112573
57.15	1	0	0	1	1	0	0	0	0	1	0	0	0	1	0	0	1	0	1	1	0	1	0	1	0.103197	0.104981	0.170911	0.248011	0.0874855	0.23922	0.105869	0.145523	0.161125	0.0644612	0.0823633	0.114185	0.300369	0.115264	0.0642528	0.133635	0.0651491	0.0852531	0.0509887	0.0740545	0.159888	0.115983	0.114816	0.106609
57.2	1	0	0	1	1	0	0	0	0	1	0	0	0	1	0	0	1	0	1	1	0	1	0	1	0.101817	0.10621	0.17367	0.248762	0.0873034	0.242694	0.103709	0.144339	0.158976	0.0628384	0.0823754	0.118099	0.302747	0.117979	0.0644447	0.134043	0.0666528	0.0883469	0.0498733	0.0764916	0.158238	0.115025	0.116215	0.102935
57.25	1	0	0	1	1	0	0	0	0	1	0	0	0	1	0	0	1	0	1	1	0	1	0	1	0.10261	0.109111	0.176258	0.247783	0.0891103	0.28388	0.103742	0.155713	0.160169	0.0626221	0.0804706	0.119334	0.284914	0.119165	0.0643983	0.130514	0.0708714	0.0871016	0.0508509	0.0754661	0.158593	0.11696	0.117778	0.103777
57.3	1	0	0	1	1	0	0	0	0	1	0	0	0	1	0	0	1	0	1	1	0	1	0	1	0.102185	0.110492	0.171464	0.249115	0.0885423	0.306872	0.102297	0.164489	0.161163	0.0612906	0.0817123	0.118538	0.267422	0.115294	0.0668783	0.125086	0.0721662	0.0872727	0.052467	0.0755597	0.156743	0.116212	0.117478	0.0994681
57.35	1	0	0	1	1	0	0	0	0	1	0	0	0	1	0	0	1	0	1	1	0	1	0	1	0.101899	0.109287	0.176703	0.248651	0.089607	0.317127	0.102067	0.162047	0.162276	0.0591354	0.0817847	0.118515	0.266546	0.118446	0.0707645	0.129973	0.0690337	0.0892424	0.0521217	0.0768777	0.156876	0.115404	0.115381	0.113104
57.4	1	0	0	1	1	0	0	0	0	1	0	0	0	1	0	0	1	0	0	1	0	1	0	1	0.101721	0.110668	0.175927	0.252571	0.0909686	0.322089	0.101874	0.168562	0.164649	0.0571309	0.0821343	0.120115	0.259142	0.119008	0.0700508	0.125766	0.0715398	0.0876711	0.0509077	0.0766018	0.157563	0.118665	0.113168	0.135112
57.45	1	0	0	1	1	0	0	0	0	1	0	0	0	1	0	0	0	0	0	1	0	1	0	1	0.0990768	0.113721	0.176406	0.251129	0.089896	0.323081	0.101807	0.164769	0.163866	0.0578991	0.0808083	0.121052	0.275909	0.114544	0.0733173	0.12441	0.0689084	0.0867294	0.049516	0.0776982	0.157131	0.117249	0.111829	0.127083
57.5	1	0	0	1	1	0	0	0	0	1	0	0	0	1	0	0	0	0	0	1	0	1	0	1	0.100826	0.112668	0.173494	0.245067	0.0925637	0.336975	0.103081	0.167083	0.16494	0.0585368	0.0824599	0.121623	0.275947	0.119163	0.0721984	0.126175	0.0721246	0.0860012	0.0492827	0.0788157	0.160677	0.117498	0.110655	0.124725
57.55	1	0	0	1	1	0	0	0	0	1	0	0	0	1	0	0	0	0	0	1	0	1	0	1	0.097765	0.107356	0.174714	0.247706	0.090007	0.339456	0.102839	0.16905	0.168625	0.0571652	0.082918	0.120788	0.269495	0.120131	0.0745592	0.136357	0.0730436	0.0865771	0.0488257	0.0797432	0.16142	0.119902	0.109366	0.122141
57.6	1	0	0	1	1	0	0	0	0	1	0	0	0	1	0	0	0	0	0	1	0	1	0	1	0.0941493	0.113909	0.176105	0.240904	0.087569	0.33069	0.103874	0.165857	0.166967	0.0565773	0.0802659	0.122252	0.27056	0.11935	0.074775	0.136222	0.0745473	0.0862311	0.046697	0.0797628	0.162108	0.121607	0.108703	0.112411
57.65	1	1	0	0	1	0	0	0	0	1	0	0	0	1	0	0	0	0	0	1	0	1	0	1	0.0910114	0.113616	0.176926	0.242117	0.0877432	0.323577	0.105073	0.167201	0.164275	0.0560195	0.0844613	0.124665	0.256952	0.120941	0.0801866	0.138259	0.0737537	0.0850083	0.047122	0.0815349	0.163715	0.119154	0.108551	0.104858
57.7	1	1	0	0	1	0	0	0	0	1	0	0	0	1	0	0	0	0	0	1	0	1	0	1	0.089153	0.104349	0.177462	0.241019	0.0880362	0.313652	0.106472	0.160546	0.162431	0.0566873	0.0833281	0.122164	0.243857	0.119318	0.0843589	0.134052	0.0732525	0.0866072	0.0478627	0.0821246	0.163781	0.119702	0.108498	0.099483
57.75	1	1	0	0	1	0	0	0	0	1	0	0	0	1	0	0	0	0	0	1	0	1	0	1	0.0890366	0.111966	0.178283	0.23699	0.0875574	0.315472	0.109363	0.156857	0.162735	0.0577067	0.0835452	0.122641	0.242201	0.119037	0.0792597	0.135003	0.0733361	0.0843502	0.0463002	0.0803495	0.165765	0.122614	0.10983	0.0926789
57.8	1	1	0	0	1	0	0	0	0	1	0	0	0	1	0	0	0	0	0	1	0	1	0	1	0.0880414	0.115173	0.177138	0.238097	0.0870193	0.307367	0.110549	0.154184	0.161647	0.0553306	0.0870052	0.124349	0.245569	0.11732	0.079976	0.129846	0.0737956	0.0823967	0.0461921	0.0831457	0.166054	0.121836	0.109612	0.093679
57.85	1	1	0	0	1	0	0	0	0	1	0	0	0	1	0	0	0	0	0	1	0	1	0	1	0.0856588	0.109556	0.178529	0.236616	0.0869265	0.291487	0.112048	0.148533	0.158994	0.053256	0.0850884	0.12308	0.236205	0.11298	0.0801918	0.133647	0.0719996	0.0849399	0.0478411	0.088349	0.168148	0.124229	0.111802	0.0924104
57.9	1	1	0	0	1	0	0	0	0	1	0	0	0	1	0	0	0	0	0	1	0	1	0	1	0.0846944	0.105004	0.177669	0.233168	0.087932	0.284044	0.117357	0.150673	0.155758	0.0534617	0.081496	0.124058	0.222577	0.111669	0.0850314	0.132834	0.0709555	0.0825367	0.0507468	0.088791	0.168669	0.124658	0.111436	0.0904385
57.95	1	1	0	0	1	0	0	0	0	1	0	0	0	1	0	0	0	0	0	1	0	1	0	1	0.0834062	0.106841	0.181282	0.234249	0.0886407	0.259894	0.119019	0.138997	0.154829	0.0530145	0.0829669	0.121138	0.212585	0.108391	0.0811239	0.135143	0.070496	0.0827529	0.0536327	0.091165	0.167384	0.121766	0.113295	0.0849274
58	0	1	0	0	1	0	0	0	0	1	0	0	0	1	0	0	0	0	0	1	0	1	0	1	0.0822876	0.107917	0.17951	0.234722	0.0854311	0.244511	0.120118	0.140664	0.155532	0.053622	0.0806524	0.12152	0.212261	0.109577	0.0787417	0.13813	0.0687418	0.081429	0.0540773	0.0939191	0.168471	0.120989	0.1141	0.0830009
58.05	0	1	0	0	1	0	0	0	0	1	0	0	0	1	0	0	0	0	0	1	0	1	0	1	0.0793345	0.111124	0.181443	0.234297	0.0868818	0.22979	0.123985	0.138383	0.156618	0.052984	0.0795675	0.120156	0.2111	0.112573	0.079601	0.141253	0.0664864	0.0803861	0.0543903	0.0956597	0.165269	0.124558	0.117098	0.0895592
58.1	0	1	0	0	1	0	0	0	0	1	0	0	0	1	0	0	0	0	0	1	0	1	0	1	0.0783392	0.103377	0.180639	0.237147	0.0872047	0.227143	0.124833	0.141135	0.161365	0.0536217	0.0835459	0.121905	0.208111	0.111886	0.0737629	0.135417	0.0689508	0.0770162	0.0530583	0.0976432	0.163263	0.124509	0.12186	0.08761
58.15	0	1	0	0	1	0	0	0	0	1	0	0	0	1	0	0	0	0	0	1	1	1	0	1	0.0766347	0.0992805	0.177471	0.234214	0.0856574	0.215565	0.126408	0.13987	0.157585	0.0552438	0.0816774	0.118566	0.20773	0.112822	0.0705465	0.135147	0.0657347	0.0798292	0.0538319	0.0997851	0.160582	0.123591	0.121625	0.0845491
58.2	0	1	0	0	1	0	0	0	0	1	0	0	0	1	0	0	0	0	0	1	1	1	1	1	0.0743136	0.0985313	0.180059	0.236298	0.0825964	0.204648	0.131353	0.138085	0.157133	0.0552989	0.0812797	0.120152	0.199756	0.109201	0.0687602	0.133654	0.0646487	0.0809222	0.0545529	0.0979148	0.160117	0.125087	0.120913	0.0860256
58.25	0	1	0	0	1	0	0	0	0	1	0	0	0	1	0	0	0	0	0	1	1	1	1	1	0.0743203	0.106606	0.176947	0.232586	0.0841066	0.203159	0.134644	0.143031	0.157093	0.0550225	0.0789773	0.119939	0.189706	0.108701	0.0669262	0.133655	0.0668625	0.0807225	0.0522998	0.0988425	0.159553	0.122494	0.122872	0.102566
58.3	0	1	0	0	1	0	0	0	0	1	0	0	0	1	0	0	0	0	0	1	1	1	1	1	0.0722457	0.105249	0.176515	0.233442	0.0836577	0.190588	0.136118	0.145517	0.154812	0.0547561	0.0774705	0.11844	0.194559	0.108764	0.0648062	0.133657	0.0661942	0.0861099	0.0511851	0.10392	0.157259	0.119214	0.126727	0.101524
58.35	0	1	0	0	1	0	0	0	0	1	0	0	0	1	0	0	0	0	0	1	1	1	1	1	0.0706645	0.0926324	0.177991	0.231882	0.0845446	0.179009	0.137668	0.155218	0.157755	0.0551126	0.0788329	0.119188	0.193893	0.109075	0.0649266	0.131078	0.0629781	0.0845499	0.0510573	0.108163	0.157969	0.114966	0.128917	0.0960134
58.4	0	1	0	0	1	0	0	0	0	1	0	0	0	1	0	0	0	0	0	1	1	1	1	1	0.0727833	0.103294	0.179155	0.232395	0.0856392	0.192407	0.133992	0.155338	0.158815	0.0567045	0.0777722	0.117106	0.190752	0.109949	0.0642605	0.141532	0.0638971	0.086902	0.0498309	0.109671	0.156052	0.108904	0.129111	0.0915005
58.45	0	1	0	0	1	0	0	0	0	1	0	0	0	1	0	0	0	0	0	1	1	1	1	1	0.0695987	0.105435	0.181486	0.229515	0.0845671	0.232105	0.129639	0.157502	0.160074	0.0562071	0.0786042	0.11715	0.208509	0.1146	0.06481	0.139497	0.066612	0.0897601	0.050598	0.110578	0.153759	0.108834	0.133066	0.0856491
58.5	1	1	0	0	1	0	0	0	0	1	0	0	0	1	0	0	0	0	0	1	1	1	1	1	0.0696516	0.0961661	0.178033	0.229909	0.0827825	0.207955	0.126051	0.152462	0.162275	0.0547253	0.0789781	0.118114	0.204854	0.115099	0.0640485	0.137326	0.0687423	0.0909881	0.0539112	0.10913	0.152186	0.10674	0.133458	0.0843124
58.55	1	1	0	0	1	0	0	0	0	1	0	0	0	1	0	0	0	0	0	1	1	1	1	1	0.0703058	0.0910045	0.177686	0.22518	0.0862221	0.199354	0.120207	0.152455	0.163189	0.0560964	0.0814858	0.118957	0.191246	0.116378	0.0665286	0.140449	0.0641896	0.0937113	0.0615862	0.105887	0.152441	0.107358	0.136093	0.0821362
58.6	1	1	0	0	1	0	0	0	0	1	0	0	0	1	0	0	0	0	0	1	1	1	1	1	0.0699579	0.103492	0.178649	0.225046	0.0860702	0.190422	0.12019	0.143664	0.162366	0.0552273	0.0869953	0.120936	0.18428	0.116846	0.063479	0.136513	0.066821	0.0957825	0.0629321	0.105368	0.152862	0.106331	0.138465	0.0816163
58.65	1	1	0	0	1	0	0	0	0	1	0	0	0	1	0	0	0	0	0	1	1	0	1	1	0.0700725	0.101982	0.174541	0.225756	0.0892426	0.17934	0.121063	0.141372	0.164567	0.0550614	0.0872727	0.121995	0.190617	0.112226	0.0628844	0.143302	0.066654	0.098517	0.0669752	0.106465	0.151854	0.10325	0.140985	0.0809601
58.7	1	1	0	0	1	0	0	0	0	1	0	0	0	1	0	0	0	0	0	1	1	0	1	1	0.0691078	0.102907	0.174536	0.225662	0.0896843	0.178513	0.122312	0.14073	0.162232	0.0567037	0.0893585	0.121727	0.193244	0.108886	0.0634101	0.143167	0.0667793	0.0995427	0.0662487	0.104447	0.151013	0.105174	0.143917	0.0845919
58.75	1	1	0	0	1	0	0	0	0	1	0	0	0	1	0	0	0	1	0	1	1	0	1	1	0.0710417	0.0978972	0.173619	0.229264	0.0916992	0.176858	0.11732	0.143367	0.163982	0.0560155	0.0877312	0.119944	0.200894	0.10773	0.0609325	0.15172	0.0641062	0.102041	0.0589304	0.103622	0.1517	0.103699	0.139889	0.0857508
58.8	1	1	0	0	1	0	0	0	0	1	0	0	0	1	0	0	0	1	0	1	1	0	1	1	0.0711563	0.0919745	0.174497	0.227797	0.0859968	0.166603	0.117429	0.141975	0.166129	0.0570951	0.0896724	0.115481	0.201237	0.104952	0.0599327	0.138961	0.0629367	0.105855	0.0588027	0.10589	0.15118	0.104845	0.140842	0.0878399
58.85	1	1	0	0	1	0	0	0	0	1	0	0	0	1	0	0	0	1	0	1	1	0	1	1	0.0707775	0.098681	0.172982	0.229009	0.0858449	0.183475	0.116748	0.139486	0.163145	0.0569895	0.0932651	0.112263	0.188885	0.105888	0.0616262	0.139641	0.0607231	0.105262	0.0566422	0.105414	0.151313	0.107219	0.144138	0.100864
58.9	1	1	0	0	1	0	0	0	0	1	0	0	0	1	0	0	0	1	0	1	1	0	1	1	0.0672843	0.0996054	0.17272	0.237827	0.0861382	0.169249	0.11544	0.142273	0.16569	0.057788	0.09341	0.113498	0.178036	0.106793	0.0610555	0.135434	0.0590106	0.108345	0.0558568	0.105951	0.150382	0.108206	0.142287	0.096601
58.95	1	1	0	0	1	0	0	0	0	1	0	0	0	1	0	0	0	1	0	1	1	0	1	1	0.0657645	0.0980953	0.170322	0.233164	0.0855411	0.172558	0.113581	0.143005	0.167109	0.0593096	0.0943264	0.112824	0.174876	0.105763	0.0580297	0.135028	0.0584677	0.105987	0.0559068	0.103922	0.152344	0.107687	0.141937	0.0897058
59	1	1	0	0	1	0	0	0	0	1	0	0	0	1	0	0	0	1	0	1	1	0	1	1	0.0627029	0.098259	0.174705	0.234865	0.0860126	0.198857	0.113552	0.145919	0.16732	0.0590534	0.0936636	0.113761	0.164389	0.105294	0.0625119	0.135029	0.0593448	0.102493	0.0544504	0.10108	0.151746	0.10678	0.146651	0.0872574
59.05	1	1	0	0	1	0	0	0	0	1	0	0	0	1	0	0	0	1	0	1	1	0	1	1	0.0656853	0.103596	0.173133	0.237438	0.08687	0.212421	0.110039	0.143499	0.166763	0.059209	0.0920484	0.114346	0.15984	0.105013	0.0666366	0.138017	0.0631458	0.0968188	0.0559279	0.101163	0.151458	0.10669	0.141781	0.0846048
59.1	1	1	0	0	1	0	0	0	0	1	0	0	0	1	1	0	0	1	0	1	1	0	1	1	0.0649826	0.104825	0.175835	0.231916	0.0867775	0.193068	0.109133	0.141899	0.168366	0.0588724	0.0928564	0.117097	0.161172	0.102984	0.0643974	0.138154	0.0647748	0.100947	0.0523338	0.105015	0.151126	0.105214	0.138973	0.0835403
59.15	1	1	0	0	1	0	0	0	0	1	0	0	0	1	1	0	0	1	0	1	1	0	1	1	0.0627381	0.106054	0.177739	0.230013	0.0878723	0.180497	0.107148	0.138729	0.167305	0.058596	0.0936644	0.120254	0.159459	0.105106	0.0646847	0.136254	0.0645242	0.103671	0.0515485	0.108932	0.150628	0.105663	0.137749	0.0941146
59.2	1	1	0	0	1	0	0	0	0	1	0	1	0	1	1	0	0	1	0	1	1	0	1	1	0.0643328	0.10287	0.172776	0.230763	0.0895608	0.172061	0.106129	0.138041	0.168431	0.0598063	0.0958226	0.12069	0.159916	0.102359	0.0649481	0.140192	0.0650673	0.10138	0.0507633	0.106723	0.150451	0.105663	0.13763	0.0968163
59.25	1	1	0	0	1	0	0	0	0	1	0	1	0	1	1	0	0	1	0	1	1	0	0	1	0.0642932	0.108208	0.175649	0.22779	0.0929707	0.171896	0.106852	0.138496	0.169425	0.0584954	0.0966305	0.121248	0.164769	0.103888	0.0628519	0.146302	0.0652762	0.105599	0.0486889	0.104631	0.149055	0.108844	0.136092	0.0872666
59.3	1	1	0	0	1	0	0	0	0	1	0	1	0	1	1	0	0	1	0	1	1	0	0	1	0.064161	0.106241	0.174105	0.228118	0.0933829	0.162633	0.105231	0.137497	0.171321	0.0588017	0.0935205	0.118653	0.165854	0.106197	0.0612562	0.143452	0.0661116	0.107232	0.0482721	0.10484	0.151648	0.109482	0.130529	0.0925093
59.35	1	1	0	0	1	0	0	0	0	1	0	1	0	1	1	0	0	1	0	1	1	0	0	1	0.0646147	0.0991003	0.171764	0.228618	0.0953978	0.166272	0.10539	0.137063	0.172659	0.0591783	0.0926648	0.117898	0.160372	0.106728	0.0589931	0.152684	0.0644409	0.106459	0.048546	0.104818	0.150596	0.11014	0.132027	0.0982966
59.4	1	1	0	0	1	0	0	0	0	1	0	1	0	1	1	0	0	1	0	1	1	1	0	1	0.0656544	0.0983509	0.172329	0.224866	0.0929903	0.158497	0.105962	0.133293	0.172089	0.0596553	0.0876862	0.115045	0.162732	0.106165	0.0579456	0.14902	0.0633132	0.107485	0.0483857	0.105429	0.149034	0.106301	0.129944	0.0993194
59.45	1	1	0	0	1	0	0	0	0	1	0	1	0	1	1	0	0	1	0	1	1	1	0	1	0.0644737	0.105667	0.172438	0.223966	0.0946491	0.163625	0.105281	0.13399	0.170709	0.0606948	0.0853236	0.112775	0.166748	0.117152	0.0565645	0.140605	0.0643157	0.104025	0.0492252	0.101879	0.149001	0.106022	0.129841	0.102815
59.5	1	1	0	0	1	0	0	0	0	1	0	1	0	1	1	0	0	1	0	1	1	1	0	1	0.0639561	0.105526	0.170496	0.224188	0.0945568	0.191579	0.104262	0.131028	0.171716	0.0601172	0.0861317	0.112845	0.165682	0.13226	0.0580435	0.143865	0.0607236	0.104342	0.0487559	0.098392	0.148237	0.106242	0.13345	0.0960787
59.55	1	1	0	0	1	0	0	0	0	1	0	1	0	1	1	0	0	1	0	0	1	1	0	1	0.0665223	0.101733	0.176418	0.22173	0.0928023	0.180662	0.106275	0.134484	0.169169	0.0611466	0.0845165	0.115989	0.157916	0.144932	0.0578779	0.143187	0.0584682	0.107448	0.0491876	0.0978834	0.15185	0.106969	0.130213	0.0949462
59.6	1	1	0	0	1	0	0	0	0	1	0	1	0	1	1	0	0	1	0	0	1	1	0	1	0.0665135	0.11118	0.172965	0.220143	0.0924726	0.18	0.10711	0.130321	0.169752	0.0595948	0.0857224	0.114693	0.154548	0.144214	0.0556386	0.141967	0.060139	0.109295	0.0500403	0.0920733	0.15113	0.109712	0.128873	0.0911591
59.65	1	1	0	0	1	0	0	0	0	1	0	1	0	1	1	0	0	1	0	0	1	1	0	1	0.0678153	0.106474	0.168715	0.220339	0.0951702	0.172061	0.108935	0.131942	0.173822	0.0590273	0.0858071	0.111542	0.147905	0.145743	0.0582618	0.153913	0.0589695	0.10507	0.0495316	0.091723	0.15297	0.11021	0.127285	0.0868956
59.7	1	1	0	0	1	0	0	0	0	1	0	1	0	0	1	0	0	1	0	0	1	1	0	1	0.06904	0.101007	0.172756	0.222344	0.0987582	0.167595	0.110723	0.128022	0.174856	0.0607899	0.0859159	0.112005	0.143547	0.145743	0.0595025	0.151879	0.0579671	0.106164	0.0496608	0.0914467	0.155175	0.109432	0.12837	0.0858991
59.75	1	1	0	0	1	0	0	0	0	1	0	1	0	0	1	0	0	1	0	0	1	1	0	1	0.0674121	0.101627	0.170272	0.219978	0.0990815	0.175369	0.112373	0.129216	0.175983	0.0612368	0.0871218	0.113389	0.142386	0.141248	0.0593369	0.15378	0.0583849	0.10755	0.0499347	0.0906634	0.156671	0.109592	0.128695	0.089463
59.8	1	1	0	0	1	0	0	0	0	1	0	1	0	0	1	0	0	1	0	0	0	1	0	1	0.0693616	0.103922	0.169612	0.217599	0.100681	0.172888	0.113584	0.130594	0.177586	0.060609	0.0895332	0.114638	0.141719	0.145305	0.0569308	0.152288	0.0608074	0.107699	0.0498667	0.0896266	0.156749	0.11039	0.130143	0.0924824
59.85	1	1	0	0	1	0	0	0	0	1	0	1	0	0	1	0	0	1	0	0	0	1	0	1	0.0720205	0.103172	0.170576	0.21761	0.0985111	0.167429	0.116085	0.130241	0.17569	0.0625725	0.0877132	0.118404	0.140463	0.137252	0.0584575	0.146588	0.0605569	0.110197	0.050522	0.0910084	0.156328	0.112015	0.132102	0.0944808
59.9	1	1	0	0	1	0	0	0	0	1	0	1	0	0	1	0	0	1	0	0	0	1	0	1	0.0726439	0.0986178	0.16644	0.219522	0.09738	0.168091	0.115718	0.132751	0.175609	0.0632002	0.0909203	0.119828	0.145107	0.142308	0.0594122	0.147133	0.0607658	0.111279	0.0505592	0.0871622	0.157127	0.111626	0.136668	0.0910114
59.95	1	1	0	0	1	0	0	0	1	1	0	1	0	0	1	0	0	1	0	1	0	1	0	1	0.0724963	0.10213	0.167803	0.219441	0.0994247	0.176361	0.115225	0.134476	0.176497	0.0626629	0.0910412	0.123486	0.138997	0.136939	0.0589844	0.150256	0.0621024	0.113407	0.0513132	0.0854178	0.155409	0.111317	0.132177	0.0880183
60	1	1	0	1	1	0	0	0	1	1	0	1	0	0	1	0	0	1	0	1	0	1	0	1	0.0684782	0.108838	0.1674	0.219848	0.0976111	0.17206	0.115095	0.148577	0.175674	0.0628888	0.0920904	0.125993	0.132165	0.137438	0.0598437	0.145778	0.0663628	0.11332	0.0507783	0.0831557	0.153892	0.111427	0.128955	0.0846623
60.05	1	1	0	1	1	0	0	0	1	1	0	1	0	0	1	0	0	1	0	1	0	1	0	1	0.0736506	0.102001	0.166939	0.219133	0.0937199	0.195714	0.114978	0.149702	0.175621	0.0621305	0.095828	0.127729	0.132374	0.132318	0.0590107	0.153517	0.0648174	0.111446	0.0520386	0.0803867	0.15377	0.113421	0.126938	0.0838927
60.1	1	1	0	1	1	0	0	0	1	1	0	1	0	0	1	0	0	1	0	1	0	1	0	1	0.0735801	0.110231	0.165111	0.218536	0.0908379	0.229953	0.115175	0.153112	0.173101	0.0648573	0.0923443	0.133201	0.129633	0.135252	0.0598701	0.153789	0.0655275	0.113911	0.0526611	0.079656	0.153638	0.11385	0.133467	0.0877516
60.15	1	1	0	1	1	0	0	0	1	1	0	1	0	0	1	0	0	1	0	1	0	1	0	1	0.0677269	0.109786	0.164622	0.218719	0.0924968	0.231607	0.115434	0.151685	0.174134	0.0645308	0.0890776	0.133421	0.127254	0.137967	0.0592993	0.144017	0.063105	0.111541	0.0526063	0.0781226	0.153051	0.112524	0.13381	0.0850535
60.2	1	1	0	1	1	0	0	0	1	1	0	1	0	0	1	0	0	1	0	1	0	1	0	1	0.0672554	0.102187	0.16174	0.218492	0.0921376	0.23508	0.114916	0.147719	0.174028	0.0627682	0.0881256	0.12824	0.123771	0.132786	0.0571315	0.148362	0.0651517	0.110903	0.0510194	0.0761244	0.151655	0.115266	0.136346	0.0813798
60.25	1	1	0	1	1	0	0	0	1	1	0	1	0	0	1	0	0	1	0	1	0	1	0	1	0.0659975	0.10159	0.163901	0.220668	0.0927577	0.235246	0.114423	0.145842	0.170738	0.0631147	0.0899102	0.130964	0.119831	0.131349	0.0581815	0.15135	0.0651518	0.109647	0.0497416	0.0767351	0.153539	0.118098	0.138405	0.0819261
60.3	1	1	0	1	1	0	0	0	1	1	0	1	0	0	1	0	0	1	0	1	0	1	0	1	0.0641843	0.103732	0.162415	0.22184	0.0939418	0.218705	0.113003	0.138942	0.173801	0.0636721	0.0870173	0.133877	0.117262	0.132566	0.0592792	0.153523	0.0651936	0.107177	0.0497	0.0755713	0.152897	0.116343	0.134375	0.0820641
60.35	1	1	0	1	1	0	0	0	1	1	0	1	0	0	1	0	0	1	0	1	0	1	0	1	0.0631577	0.104201	0.163122	0.221099	0.0966692	0.207623	0.111044	0.13979	0.170114	0.0637675	0.0881268	0.138226	0.114978	0.125356	0.0564917	0.154068	0.0687857	0.106055	0.0467653	0.0742912	0.152797	0.117639	0.136763	0.0828146
60.4	1	1	0	1	1	0	0	0	1	1	0	1	0	0	1	0	0	1	0	1	0	1	0	1	0.0640123	0.104821	0.16534	0.218561	0.0974972	0.194555	0.109111	0.134818	0.167912	0.0655904	0.0884527	0.14076	0.115987	0.121235	0.0577801	0.150268	0.0724613	0.105979	0.0470657	0.0753771	0.152753	0.118307	0.138392	0.080956
60.45	1	1	0	1	1	0	0	0	1	1	0	1	0	0	1	0	0	1	0	1	0	1	0	1	0.0629857	0.0999616	0.161091	0.219404	0.0962179	0.188601	0.109006	0.13689	0.166771	0.0654849	0.0880071	0.138408	0.114121	0.121266	0.0623101	0.149184	0.0717095	0.104768	0.0476883	0.0752167	0.151546	0.117101	0.13781	0.0819561
60.5	1	1	0	1	1	0	0	0	1	1	0	1	0	0	1	0	0	1	0	1	0	1	0	1	0.0612958	0.101952	0.164334	0.222121	0.0957104	0.187608	0.113387	0.139319	0.164344	0.0717066	0.0853673	0.134445	0.1169	0.123076	0.0675791	0.138461	0.0717931	0.104423	0.047055	0.0737253	0.152831	0.115864	0.141007	0.0808235
60.55	1	1	0	1	1	0	0	0	1	1	0	1	0	1	1	0	0	1	0	1	0	1	0	0	0.0633996	0.10379	0.169173	0.222291	0.0946093	0.177353	0.109712	0.146678	0.165431	0.0701348	0.0826673	0.137318	0.114578	0.12086	0.0648631	0.137784	0.0725032	0.10239	0.0491438	0.0738712	0.152865	0.114737	0.142174	0.0792825
60.6	1	1	0	1	1	0	0	0	1	1	0	1	0	1	1	0	0	1	0	1	0	1	0	0	0.0638996	0.102127	0.167887	0.2218	0.0974554	0.169413	0.110547	0.150355	0.166318	0.0666248	0.0814019	0.141139	0.115301	0.119767	0.0672718	0.136563	0.0742158	0.102011	0.0493456	0.0726438	0.152245	0.109682	0.136362	0.0775146
60.65	1	1	0	1	1	0	0	0	1	1	0	1	0	1	1	0	0	1	0	1	0	1	0	0	0.0601124	0.105792	0.168595	0.221626	0.0951078	0.172887	0.109553	0.146492	0.165681	0.0645811	0.0810045	0.14343	0.111343	0.11702	0.0689892	0.123397	0.0769725	0.0995406	0.0498104	0.0712475	0.152999	0.107528	0.133255	0.0762458
60.7	1	1	0	1	1	0	0	0	1	1	0	1	0	1	1	0	0	1	0	1	0	1	0	0	0.0606124	0.104433	0.172379	0.223287	0.0956094	0.201999	0.107845	0.152304	0.168266	0.0619148	0.0775812	0.139413	0.114311	0.114866	0.0696818	0.127742	0.0820265	0.0982506	0.0506499	0.0724918	0.152678	0.102852	0.132409	0.075635
60.75	1	1	0	1	1	0	0	0	1	1	0	1	0	1	1	0	0	1	0	1	0	0	0	0	0.0627934	0.101857	0.166762	0.222307	0.0956955	0.20051	0.108706	0.15299	0.165746	0.0606746	0.0799204	0.135098	0.11473	0.108935	0.0702074	0.139418	0.0857857	0.0971629	0.0516209	0.0737362	0.155969	0.104068	0.129682	0.0760452
60.8	1	1	0	1	1	0	0	0	1	1	0	1	0	1	1	0	0	1	0	1	0	0	0	0	0.0606871	0.105674	0.167385	0.220034	0.0957519	0.187112	0.105532	0.155373	0.164778	0.0604989	0.0809094	0.133747	0.11728	0.106562	0.0703755	0.138469	0.0901714	0.0967161	0.0521645	0.0721602	0.156346	0.103001	0.130684	0.0757294
60.85	1	1	0	1	1	0	0	0	1	1	0	1	0	1	1	0	0	1	0	1	0	0	0	0	0.0594752	0.0974654	0.169175	0.217101	0.0916534	0.180827	0.105653	0.155551	0.165679	0.0608153	0.0823686	0.134766	0.11728	0.113117	0.0726651	0.144037	0.0928029	0.0950438	0.0524978	0.0741229	0.160856	0.104258	0.126719	0.0727136
60.9	1	1	0	1	1	0	0	0	1	1	0	1	0	1	1	0	0	1	0	1	0	0	0	0	0.0591578	0.104632	0.166892	0.217534	0.0917395	0.183142	0.106939	0.156872	0.162788	0.0590931	0.0874204	0.137382	0.119127	0.113085	0.0706164	0.138879	0.0988176	0.0909205	0.0536528	0.0750398	0.161045	0.103998	0.126583	0.0734414
60.95	1	1	0	1	1	0	0	0	1	1	0	1	0	1	1	0	0	1	0	1	0	0	0	0	0.0592259	0.109058	0.165719	0.215538	0.0906089	0.191578	0.107499	0.155226	0.164007	0.057642	0.0892533	0.142651	0.115434	0.111118	0.0696404	0.144854	0.106587	0.0894056	0.053447	0.0731257	0.162253	0.102493	0.126644	0.0700625
61	1	1	0	1	1	0	0	0	1	1	0	1	0	1	1	0	0	1	0	1	0	0	0	0	0.0583687	0.0976519	0.167339	0.213357	0.0904873	0.182315	0.101369	0.156293	0.165133	0.0589225	0.0859144	0.142654	0.115092	0.114427	0.0702614	0.139561	0.117948	0.088644	0.0537474	0.073694	0.163727	0.10352	0.126243	0.07104
61.05	1	1	0	1	1	0	0	0	1	1	0	1	0	1	1	0	0	1	0	1	0	0	0	0	0.0594394	0.0965976	0.163602	0.213513	0.0875464	0.178842	0.0978817	0.151414	0.163356	0.0571803	0.0885912	0.140803	0.115282	0.115238	0.0708825	0.132639	0.126385	0.086713	0.053969	0.074368	0.163539	0.104577	0.125678	0.0690678
61.1	1	1	0	1	1	0	0	0	1	1	0	1	0	1	1	0	0	1	0	1	0	0	0	0	0.0590757	0.10483	0.164054	0.212243	0.0863861	0.170406	0.0968629	0.150241	0.165914	0.0552272	0.0894356	0.139655	0.110219	0.115706	0.0719325	0.132641	0.134947	0.0851981	0.0562086	0.0719362	0.160625	0.10338	0.125112	0.0683662
61.15	1	1	0	1	1	0	0	0	1	1	0	1	0	1	1	0	0	1	0	1	0	0	0	0	0.0585269	0.103624	0.16593	0.21199	0.0873033	0.199021	0.0949922	0.144057	0.166868	0.055152	0.0879412	0.137181	0.109858	0.118171	0.0713617	0.122325	0.144429	0.0841779	0.0575673	0.070191	0.161379	0.102991	0.121081	0.068368
61.2	1	1	0	1	1	0	0	0	1	1	0	1	0	1	1	0	0	1	0	1	0	0	0	0	0.0606	0.103483	0.161681	0.209914	0.0900605	0.211923	0.0948503	0.138392	0.16655	0.055137	0.088002	0.138078	0.107365	0.11274	0.0695276	0.116897	0.140001	0.0847655	0.0582293	0.0712664	0.161468	0.104477	0.120498	0.0672354
61.25	1	1	0	1	1	0	0	0	1	1	0	1	0	1	1	0	0	1	0	1	0	0	1	0	0.0622567	0.107605	0.168372	0.21547	0.0921351	0.215066	0.0953099	0.139067	0.16932	0.0556644	0.0884486	0.142873	0.104738	0.110835	0.0668592	0.114726	0.140127	0.0827109	0.0573793	0.0745601	0.162377	0.101665	0.126781	0.0658985
61.3	1	1	0	1	1	0	0	0	1	1	0	1	0	1	1	0	0	1	0	1	0	0	1	0	0.060798	0.111879	0.168282	0.210226	0.0919543	0.228795	0.0951304	0.13413	0.170699	0.0556294	0.0887505	0.143337	0.102664	0.107558	0.0671465	0.117307	0.145431	0.082995	0.0581398	0.0786357	0.163896	0.102024	0.125093	0.0651062
61.35	1	1	0	1	1	0	0	0	1	1	0	1	0	1	1	0	0	1	0	1	0	0	1	0	0.0618224	0.103061	0.164489	0.207557	0.0901412	0.234749	0.0967049	0.134054	0.170844	0.0551827	0.0873405	0.141824	0.103768	0.105528	0.0673385	0.110113	0.151655	0.0828068	0.0567575	0.0766369	0.164095	0.101396	0.127679	0.0637012
61.4	1	1	0	1	1	0	0	0	1	1	0	1	0	1	1	0	0	1	0	1	0	0	1	0	0.0663478	0.10429	0.168758	0.209785	0.08999	0.282221	0.0980539	0.142141	0.16778	0.0573871	0.0904755	0.141638	0.101998	0.108368	0.0644555	0.113916	0.162181	0.0807859	0.0578336	0.0768355	0.165592	0.0992121	0.134408	0.0612071
61.45	1	1	0	1	1	0	0	0	1	1	0	1	0	1	1	0	0	1	0	1	0	0	1	0	0.0672643	0.107803	0.160891	0.204476	0.0972581	0.292476	0.0953188	0.145471	0.167368	0.059973	0.0890896	0.136524	0.101998	0.10815	0.0628359	0.110388	0.169657	0.0828015	0.0575884	0.0808372	0.168384	0.0995711	0.134651	0.0586223
61.5	1	1	0	1	1	0	0	0	1	1	0	1	0	1	1	0	0	1	0	1	0	0	1	0	0.0662837	0.114057	0.164505	0.199971	0.0933974	0.297604	0.094726	0.14872	0.166811	0.0584719	0.0868599	0.138301	0.102378	0.111115	0.0620744	0.125322	0.165439	0.0837714	0.0571133	0.0806132	0.171244	0.0969686	0.14105	0.0600308
61.55	1	1	0	0	1	0	0	0	1	1	0	1	0	1	1	0	0	1	0	0	0	0	1	0	0.0661513	0.107522	0.163076	0.198041	0.0919702	0.300085	0.0970021	0.14742	0.16335	0.0591499	0.0896453	0.135447	0.100894	0.110771	0.0631245	0.141342	0.152741	0.0852811	0.0586034	0.0828191	0.173493	0.0970384	0.143108	0.0612806
61.6	1	1	0	0	1	0	0	0	1	1	0	1	0	1	1	0	0	1	0	0	0	0	1	0	0.065911	0.114233	0.160935	0.199068	0.0890888	0.300416	0.09671	0.148811	0.16502	0.0583015	0.0866319	0.133501	0.101198	0.116014	0.0647705	0.143109	0.147854	0.0860936	0.058871	0.0754323	0.174114	0.0969885	0.14213	0.0588319
61.65	1	1	0	0	1	0	0	0	1	1	0	1	0	1	1	0	0	1	0	0	0	0	1	0	0.0649921	0.120335	0.159022	0.196571	0.0870978	0.295619	0.0998253	0.154912	0.166584	0.0587184	0.0863552	0.130729	0.100628	0.120384	0.0669885	0.132114	0.146267	0.0856806	0.0573837	0.0760217	0.176231	0.095074	0.156551	0.0601723
61.7	1	1	0	0	1	0	0	0	1	1	0	1	0	1	1	0	0	1	0	0	0	0	1	0	0.064505	0.125219	0.161867	0.194496	0.0882229	0.286852	0.0982554	0.153081	0.164329	0.0603504	0.0874046	0.137677	0.103901	0.116201	0.0669421	0.119898	0.143761	0.0839408	0.0580654	0.0769809	0.176929	0.0939074	0.161795	0.0623297
61.75	1	1	0	0	1	0	0	0	1	1	0	1	0	1	1	0	0	1	0	0	0	0	1	0	0.0638945	0.131169	0.158302	0.192645	0.0888731	0.289168	0.09988	0.158282	0.162459	0.0607573	0.0831495	0.142026	0.104263	0.116825	0.0652748	0.13171	0.141506	0.0841125	0.059825	0.0780669	0.177107	0.0934188	0.165372	0.0646231
61.8	1	0	0	0	1	0	0	0	1	1	0	1	0	1	1	0	0	1	0	0	0	0	1	0	0.0614794	0.133617	0.159722	0.193804	0.0911852	0.264357	0.103584	0.152179	0.162803	0.0622185	0.0843436	0.146091	0.103311	0.11464	0.0644656	0.125195	0.137078	0.0833622	0.0604212	0.0781387	0.175833	0.0934886	0.177449	0.0639669
61.85	1	0	0	0	1	0	0	0	1	1	0	1	0	1	1	0	0	1	0	0	0	1	1	0	0.059712	0.136522	0.161285	0.191729	0.0943876	0.258568	0.104958	0.148916	0.161993	0.064945	0.0851399	0.146202	0.101522	0.114483	0.0642524	0.120989	0.132191	0.0817123	0.0607545	0.0728856	0.173462	0.093359	0.176884	0.0658293
61.9	1	0	0	0	1	0	0	0	1	1	0	1	0	1	1	0	0	1	0	0	0	1	1	0	0.0583611	0.126331	0.156324	0.188597	0.0916251	0.23905	0.103739	0.144405	0.16255	0.0664564	0.0851766	0.146666	0.102208	0.110051	0.0662559	0.107008	0.13098	0.0818727	0.0609038	0.0726615	0.170715	0.0949843	0.183465	0.0663303
61.95	1	0	0	1	1	0	0	0	1	1	0	1	0	1	1	0	0	1	0	0	0	1	1	0	0.0578585	0.138068	0.160736	0.188133	0.0896936	0.215397	0.107368	0.145334	0.162125	0.0683494	0.0868891	0.152152	0.105557	0.107522	0.0669246	0.107281	0.124548	0.0825841	0.0601988	0.0741595	0.170194	0.0941567	0.180556	0.0680111
62	1	0	0	1	1	0	0	0	1	1	0	1	0	1	1	0	0	1	0	0	0	1	1	0	0.0555358	0.143866	0.16096	0.190282	0.0867827	0.211923	0.108704	0.146182	0.163569	0.0691278	0.0872755	0.155255	0.106985	0.108833	0.0642562	0.0909917	0.123086	0.0817664	0.0600787	0.0742523	0.167834	0.0950741	0.172298	0.0698962
62.05	1	0	0	1	1	0	0	0	1	1	0	1	0	1	1	0	0	1	0	0	0	1	1	0	0.0594754	0.142812	0.158022	0.189118	0.0860086	0.214073	0.112158	0.150563	0.164709	0.073983	0.0888916	0.157776	0.112447	0.112547	0.0612301	0.0820334	0.120079	0.0844567	0.0604449	0.0753594	0.165718	0.0982848	0.170726	0.0700341
62.1	1	0	0	1	1	0	0	0	1	1	0	1	0	1	1	0	0	1	0	0	0	1	1	0	0.05996	0.156986	0.160012	0.187412	0.0866292	0.195052	0.112454	0.148812	0.162932	0.073466	0.092509	0.158511	0.11142	0.113795	0.059396	0.0797271	0.118116	0.0815588	0.0598254	0.0716064	0.164001	0.0976666	0.169863	0.0711931
62.15	1	0	0	1	1	0	0	0	1	1	0	1	0	1	1	0	0	1	0	0	0	1	1	0	0.0594265	0.144663	0.159467	0.187	0.0866267	0.187112	0.112839	0.145792	0.16545	0.0726578	0.0902552	0.158473	0.112352	0.113982	0.0569659	0.0737554	0.112352	0.0806511	0.0597185	0.0705264	0.163514	0.0977265	0.172565	0.0716261
62.2	1	0	0	1	1	0	0	0	1	1	0	1	0	1	1	0	0	1	0	0	0	1	1	0	0.059325	0.149701	0.157867	0.186734	0.0843688	0.218374	0.113286	0.147598	0.166206	0.0724521	0.0936314	0.168265	0.107061	0.114824	0.0575154	0.0654759	0.113897	0.0808228	0.0613465	0.071792	0.161365	0.0993917	0.165479	0.0742599
62.25	1	0	0	1	1	0	0	0	1	1	0	1	0	1	1	0	0	1	0	0	0	1	1	0	0.0582208	0.13555	0.160143	0.183365	0.0848708	0.242854	0.11352	0.146171	0.166947	0.07068	0.0941384	0.167036	0.107918	0.122534	0.0602817	0.0601829	0.114566	0.080837	0.0588476	0.0700252	0.158584	0.100518	0.172985	0.0737399
62.3	1	0	0	1	1	0	0	0	1	1	0	1	0	1	1	0	0	1	0	0	0	1	1	0	0.0590292	0.135867	0.161648	0.18088	0.0834142	0.256418	0.11453	0.145079	0.168326	0.0727637	0.0901486	0.1631	0.105044	0.125936	0.0593772	0.0654789	0.116278	0.0814473	0.056592	0.0676772	0.158263	0.101914	0.167566	0.075035
62.35	1	0	0	1	1	0	0	0	1	1	0	1	0	0	0	0	0	1	0	0	0	1	1	0	0.0564288	0.137097	0.157827	0.182052	0.0850439	0.270808	0.11519	0.145291	0.165978	0.0728392	0.0945496	0.161993	0.10493	0.123782	0.0578767	0.0781056	0.117322	0.0804721	0.0569518	0.0679813	0.153731	0.102652	0.169741	0.0758537
62.4	1	0	0	1	1	0	0	0	1	1	0	1	0	0	0	0	0	1	0	0	0	1	0	0	0.0599984	0.12584	0.162609	0.180466	0.0842995	0.278913	0.114009	0.142294	0.164877	0.0735372	0.0937546	0.165354	0.103503	0.129993	0.0586646	0.107023	0.116863	0.0805426	0.0563521	0.0682113	0.149565	0.105155	0.167838	0.0768085
62.45	1	0	1	1	1	0	0	0	1	1	0	1	0	0	0	0	0	1	0	0	0	1	0	0	0.0582154	0.126613	0.160953	0.177823	0.0828429	0.272297	0.113629	0.142183	0.162503	0.0752294	0.0917178	0.162528	0.1012	0.125997	0.0604298	0.116392	0.118241	0.0779033	0.0550101	0.0660112	0.147382	0.104457	0.173561	0.0775818
62.5	1	0	1	1	1	0	0	0	1	1	0	1	0	0	0	0	0	1	0	0	0	1	0	0	0.0581447	0.126168	0.157759	0.176474	0.0830482	0.249305	0.111972	0.144844	0.163484	0.0739593	0.0911277	0.17393	0.103141	0.121689	0.0581665	0.12929	0.117949	0.0768606	0.055153	0.0681009	0.145399	0.104397	0.171889	0.0748381
62.55	1	0	1	1	1	0	0	0	1	1	0	1	0	0	0	0	0	1	0	0	0	1	0	0	0.0601718	0.116433	0.162512	0.17791	0.0850341	0.239381	0.112043	0.141777	0.166811	0.0766957	0.0890427	0.180811	0.099259	0.12119	0.0570951	0.141781	0.118367	0.0766725	0.0549281	0.0651083	0.14776	0.104347	0.173816	0.0754979
62.6	1	0	1	1	1	0	0	0	1	1	0	1	0	0	0	0	0	1	0	0	0	1	0	0	0.0604558	0.117358	0.16097	0.177326	0.0845568	0.220525	0.110874	0.145038	0.165949	0.0769419	0.0911652	0.177524	0.0996969	0.11426	0.0562382	0.146942	0.116989	0.075315	0.0572131	0.0663949	0.150663	0.107389	0.206812	0.0719827
62.65	1	0	1	1	1	0	0	0	0	1	0	1	0	0	0	0	0	1	0	0	0	1	0	0	0.0594132	0.123157	0.159143	0.174618	0.0822101	0.214901	0.108953	0.146821	0.16856	0.0769872	0.0927814	0.181495	0.0985932	0.114821	0.0557865	0.139341	0.113731	0.0757566	0.0579606	0.0708727	0.149666	0.109941	0.194987	0.0666522
62.7	1	0	1	1	1	0	0	0	0	1	0	1	0	0	0	0	0	1	1	0	0	1	0	0	0.0609005	0.126519	0.162131	0.17542	0.0855907	0.218209	0.110265	0.143119	0.17035	0.0745726	0.0929027	0.179007	0.0980604	0.113229	0.0542384	0.140429	0.111016	0.0733421	0.0577356	0.0733217	0.147517	0.113332	0.201008	0.0658598
62.75	1	0	1	1	1	0	0	0	0	1	0	1	0	0	0	0	0	1	1	0	0	1	0	0	0.061817	0.126074	0.160759	0.173662	0.0860334	0.241697	0.109058	0.141703	0.171754	0.0715154	0.0937111	0.176817	0.0976419	0.112979	0.0552646	0.144096	0.10805	0.0731315	0.0579903	0.0734673	0.144836	0.117729	0.202803	0.0634337
62.8	1	0	1	1	1	0	0	0	0	1	0	1	0	0	0	0	0	1	1	0	0	1	0	0	0.0608824	0.126999	0.159189	0.172009	0.0869213	0.225818	0.108415	0.133832	0.167418	0.0739605	0.0952911	0.191063	0.099374	0.116038	0.0536211	0.147763	0.103456	0.0711556	0.0585012	0.0747329	0.148914	0.122715	0.18837	0.0639574
62.85	1	0	1	1	1	0	0	0	0	1	0	1	0	0	0	0	0	1	1	0	0	1	0	0	0.0607345	0.13158	0.161777	0.171597	0.0856726	0.22681	0.108249	0.137671	0.167298	0.0742068	0.0930615	0.187424	0.100078	0.120376	0.0544805	0.146815	0.102036	0.0718671	0.0593078	0.0753328	0.152006	0.128358	0.17803	0.0621666
62.9	1	0	1	1	1	0	0	0	0	1	0	1	0	0	0	0	0	1	1	0	0	1	0	0	0.0644432	0.122149	0.159495	0.171872	0.0877178	0.21854	0.107906	0.137837	0.164235	0.0728866	0.0927849	0.179873	0.0963672	0.124808	0.0564841	0.144644	0.0994462	0.0719489	0.0584259	0.07495	0.150621	0.135677	0.189599	0.0601035
62.95	1	0	1	1	1	0	0	0	0	1	0	1	0	0	0	0	0	1	1	0	0	1	0	0	0.0592663	0.114241	0.160061	0.170219	0.0871517	0.205969	0.106362	0.13954	0.163823	0.0733638	0.092002	0.179647	0.0932842	0.129271	0.0562947	0.143967	0.0984856	0.0699616	0.0584835	0.0755182	0.152206	0.131559	0.192021	0.0569966
63	1	0	1	1	1	0	0	0	0	1	0	1	0	0	0	0	0	1	1	0	0	1	0	0	0.0545059	0.122477	0.161282	0.169635	0.0893453	0.196376	0.107335	0.139568	0.16365	0.0736803	0.0898206	0.17506	0.0933986	0.134483	0.0544604	0.14777	0.0980262	0.0712579	0.0596186	0.0723457	0.150832	0.129236	0.20496	0.0559092
63.05	1	0	1	1	1	0	0	0	0	1	0	1	0	0	0	0	0	1	1	0	0	1	0	0	0.0547436	0.110152	0.158914	0.171124	0.0939722	0.214405	0.10787	0.138464	0.164326	0.0738462	0.0912319	0.170894	0.0939887	0.139384	0.053389	0.145464	0.0985275	0.0677076	0.0594003	0.0737804	0.150733	0.128129	0.219088	0.0534831
63.1	1	0	1	1	1	0	0	0	0	1	0	1	0	0	0	0	0	1	1	0	0	1	0	0	0.0554595	0.115951	0.158284	0.170924	0.0912695	0.244675	0.110083	0.137233	0.163848	0.0736406	0.0905334	0.179968	0.0916289	0.133016	0.0595641	0.146416	0.0967315	0.0664063	0.0586893	0.0736829	0.1506	0.130413	0.217928	0.0522822
63.15	1	0	1	1	1	0	0	0	0	1	0	1	0	0	0	0	0	1	1	0	0	1	0	0	0.0532444	0.109718	0.162781	0.166723	0.0918014	0.236239	0.10934	0.134524	0.162879	0.0732945	0.0932708	0.192278	0.0926378	0.130862	0.0641184	0.136507	0.0990288	0.067219	0.0578536	0.0727083	0.151653	0.125138	0.228094	0.0533732
63.2	1	0	1	1	1	0	0	0	0	1	0	1	0	0	0	0	0	1	1	1	0	1	0	0	0.0551945	0.106226	0.160043	0.16804	0.0959239	0.242524	0.112129	0.138489	0.16138	0.0725066	0.0964664	0.185702	0.0921432	0.1298	0.0673854	0.141939	0.0952697	0.068549	0.0569455	0.0715434	0.151377	0.120092	0.217572	0.0537153
63.25	1	0	1	1	1	0	0	0	0	1	0	1	0	0	0	0	0	1	1	1	0	1	0	0	0.053581	0.114462	0.162289	0.169965	0.0977911	0.268163	0.113892	0.131784	0.164257	0.0720902	0.0979983	0.17593	0.0945034	0.123651	0.060283	0.130673	0.0944344	0.0747256	0.0552296	0.0698607	0.150092	0.114608	0.213853	0.053944
63.3	1	0	1	1	1	0	0	0	0	1	0	1	0	0	0	0	0	1	1	1	0	1	0	0	0.0529548	0.116302	0.163311	0.169236	0.0990054	0.247817	0.113124	0.134988	0.161737	0.0693645	0.0974445	0.167824	0.0933046	0.12262	0.0649565	0.13244	0.0940167	0.074785	0.056772	0.070841	0.147964	0.115545	0.210893	0.0549442
63.35	1	0	1	1	1	0	0	0	0	1	0	1	0	0	0	0	0	1	1	1	0	1	0	0	0.0540564	0.114942	0.161997	0.168547	0.0987361	0.243517	0.109562	0.138203	0.16281	0.068165	0.100544	0.179755	0.0954174	0.119936	0.0670554	0.137736	0.092722	0.0802194	0.0558181	0.0720432	0.148619	0.109862	0.210178	0.0538795
63.4	1	0	1	1	1	0	0	0	0	1	0	1	0	0	0	0	0	1	1	1	0	1	0	0	0.0554666	0.113278	0.16094	0.172174	0.0970128	0.239382	0.109897	0.138797	0.158766	0.0682004	0.0983864	0.185661	0.0958743	0.11569	0.0660555	0.134072	0.0922208	0.0841696	0.0549693	0.0718928	0.146635	0.107758	0.245227	0.0563319
63.45	1	0	1	1	1	0	0	0	0	1	0	1	0	0	0	0	0	0	1	1	0	1	0	0	0.0535907	0.103084	0.162674	0.166456	0.094518	0.216556	0.107513	0.139218	0.159322	0.0663684	0.0980858	0.186964	0.0933623	0.11672	0.0635538	0.131359	0.0903413	0.0823061	0.0547184	0.0713619	0.145162	0.108077	0.241574	0.054473
63.5	1	0	1	1	1	0	0	0	0	1	0	1	0	0	0	0	0	0	1	1	0	1	0	0	0.05497	0.111474	0.160249	0.163853	0.0961182	0.222014	0.107208	0.141705	0.163445	0.0652995	0.0988099	0.1838	0.0947709	0.113005	0.067822	0.136248	0.0886706	0.0843559	0.0536595	0.0738006	0.144065	0.107907	0.229318	0.0568573
63.55	1	0	1	0	1	0	0	0	0	1	0	1	0	0	0	0	0	0	1	1	0	1	0	0	0.0525696	0.120472	0.160958	0.163955	0.0956709	0.228796	0.109221	0.136398	0.164876	0.0640398	0.096496	0.185428	0.098197	0.113973	0.0729008	0.132856	0.087	0.0814128	0.0533561	0.0724242	0.145129	0.108366	0.219538	0.0553842
63.6	1	0	1	0	1	0	0	0	0	1	0	1	0	0	0	0	0	0	1	1	0	1	0	0	0.0539181	0.107079	0.162549	0.162342	0.0925233	0.21209	0.10789	0.144336	0.165008	0.0639749	0.0957372	0.195464	0.0965224	0.110258	0.0734741	0.136659	0.0881278	0.0817534	0.0537293	0.0742289	0.144653	0.109642	0.212863	0.0584266
63.65	1	0	1	0	1	0	0	0	0	1	0	1	0	0	0	0	0	0	1	1	0	1	0	0	0.0562077	0.117144	0.160267	0.164597	0.0922837	0.196045	0.109977	0.139641	0.166824	0.0633477	0.0938332	0.186382	0.0965416	0.110289	0.0747388	0.124714	0.0854129	0.080587	0.053288	0.0749556	0.14585	0.114239	0.213122	0.0606068
63.7	1	0	1	0	1	0	0	0	0	1	0	1	0	1	0	0	0	0	1	1	0	1	0	0	0.055998	0.109082	0.163511	0.161677	0.095516	0.183309	0.108683	0.146321	0.165723	0.0628511	0.090603	0.176827	0.0947148	0.110101	0.0753599	0.13897	0.08629	0.0799942	0.052781	0.0744141	0.146582	0.114837	0.212953	0.0658957
63.75	1	0	1	0	1	0	0	0	0	1	0	1	0	1	0	0	0	0	1	1	0	1	0	0	0.0547701	0.111531	0.160317	0.163522	0.0951281	0.176197	0.107903	0.138946	0.164065	0.0624248	0.0926172	0.182937	0.0944866	0.107541	0.0776258	0.129605	0.0840764	0.0821678	0.0520638	0.0760497	0.143812	0.114069	0.248665	0.0679624
63.8	1	0	1	0	1	0	0	0	0	1	0	1	0	1	0	0	0	0	1	1	0	1	0	0	0.059451	0.116417	0.15812	0.162925	0.0911201	0.18546	0.107799	0.148247	0.165603	0.0616672	0.0934981	0.193176	0.0936114	0.107073	0.0768881	0.135308	0.0813615	0.0821935	0.0528377	0.0757935	0.143624	0.116233	0.248991	0.0697341
63.85	1	0	1	0	1	0	0	0	0	1	0	1	0	1	0	0	0	0	1	1	0	1	0	0	0.0595653	0.116277	0.161393	0.16114	0.0891596	0.225488	0.105653	0.149603	0.166928	0.0630882	0.0907622	0.187709	0.0918988	0.107229	0.0744579	0.134631	0.0827817	0.0846032	0.0515558	0.0754317	0.143303	0.117161	0.233084	0.0705528
63.9	1	0	1	0	1	0	0	0	0	1	0	1	0	1	0	0	0	0	1	1	0	1	0	0	0.0603276	0.106081	0.161674	0.16226	0.0906115	0.211759	0.104585	0.150301	0.170269	0.06219	0.0912814	0.195065	0.0943922	0.107166	0.0754603	0.135448	0.082907	0.0865856	0.0504578	0.0769087	0.143503	0.118377	0.228935	0.0723473
63.95	1	0	1	0	1	0	0	0	0	1	0	1	0	1	0	0	0	0	1	1	0	1	0	0	0.0611516	0.116147	0.158452	0.1619	0.0902533	0.200181	0.105107	0.148354	0.170401	0.0604485	0.0870506	0.196029	0.0954583	0.109912	0.0676904	0.130155	0.0817794	0.0902323	0.0508376	0.0770013	0.142284	0.119982	0.221169	0.0721222
64	1	0	1	0	1	0	0	0	0	1	0	1	0	1	0	0	0	0	1	1	0	1	0	0	0.0622842	0.126671	0.160528	0.16261	0.0899545	0.18546	0.102511	0.154792	0.168583	0.0602732	0.0882691	0.186041	0.0957251	0.112003	0.0681446	0.136538	0.0814453	0.0926196	0.0512963	0.0771679	0.144534	0.120262	0.215781	0.0697186
64.05	1	0	1	0	1	0	0	0	0	1	0	1	0	1	0	0	0	0	1	1	0	1	0	0	0.0625682	0.111143	0.157192	0.163215	0.0900415	0.180332	0.0998513	0.157003	0.169219	0.0588028	0.0888486	0.177893	0.0959347	0.111254	0.0678122	0.139119	0.079691	0.0944896	0.0522738	0.078497	0.143028	0.117021	0.25062	0.071082
64.1	1	0	1	0	1	0	0	0	0	1	0	1	0	1	0	0	0	0	1	1	0	1	0	0	0.0607385	0.115116	0.15941	0.163106	0.0893273	0.177355	0.0997849	0.157631	0.169497	0.0601134	0.0897778	0.175081	0.0979714	0.109786	0.0665262	0.135591	0.0812365	0.0944367	0.0531791	0.0813164	0.144668	0.111766	0.238395	0.0709022
64.15	1	0	1	0	1	0	0	0	0	1	0	1	0	1	0	0	0	0	1	1	0	1	0	0	0.062982	0.107814	0.162084	0.164397	0.0865657	0.186287	0.100833	0.162429	0.171976	0.0587635	0.0914545	0.167407	0.0982953	0.110317	0.0699601	0.146046	0.0787723	0.0946873	0.0539989	0.0822968	0.143726	0.107279	0.239893	0.0682037
64.2	1	0	1	0	1	0	0	0	0	1	0	1	0	1	0	0	0	0	1	1	0	1	0	0	0.0638986	0.108131	0.157296	0.162533	0.0855548	0.176032	0.100278	0.158784	0.173513	0.0581566	0.0970132	0.161588	0.0963923	0.107164	0.0706289	0.150257	0.0760574	0.0985141	0.0546218	0.082252	0.143483	0.105594	0.246924	0.0703839
64.25	1	0	1	0	1	0	0	0	0	1	0	1	0	1	0	0	0	0	1	1	0	1	0	0	0.0617912	0.119721	0.157435	0.163916	0.0911017	0.179009	0.1004	0.162046	0.173248	0.0597081	0.0969779	0.167481	0.0973823	0.109036	0.0673643	0.147272	0.0786471	0.102555	0.0558488	0.0854203	0.144159	0.102004	0.231164	0.0690696
64.3	1	0	1	0	1	0	0	0	0	1	0	1	0	1	0	0	0	0	1	1	0	1	0	0	0.061674	0.11958	0.159454	0.162646	0.0873609	0.222677	0.101235	0.159163	0.17627	0.0603059	0.101066	0.172454	0.100256	0.108381	0.068033	0.158542	0.0772688	0.103278	0.0570627	0.0853438	0.143572	0.101167	0.235486	0.0719986
64.35	1	0	1	0	1	0	0	0	0	1	0	1	0	1	0	0	0	0	1	1	0	1	1	0	0.0626832	0.113802	0.158397	0.162485	0.0863204	0.241368	0.10043	0.159307	0.172477	0.0590363	0.102899	0.182666	0.0969261	0.109192	0.0648877	0.153928	0.0774777	0.103967	0.0570288	0.084686	0.145722	0.101416	0.249437	0.0714785
64.4	1	0	1	0	1	0	0	0	0	1	0	1	0	1	0	0	0	0	1	1	0	1	1	0	0.0626432	0.116708	0.156599	0.16367	0.0860514	0.279743	0.101428	0.157695	0.173485	0.0595136	0.103684	0.19824	0.0973071	0.111376	0.0660808	0.141711	0.0779372	0.112168	0.0560163	0.0874738	0.150897	0.100179	0.238136	0.0710719
64.45	1	0	1	0	1	0	0	0	0	1	0	1	0	1	0	0	0	0	1	1	0	1	1	0	0.0626495	0.116263	0.156197	0.161555	0.086999	0.289336	0.1019	0.153865	0.172012	0.0582441	0.102708	0.20263	0.0996484	0.110783	0.0646757	0.142799	0.0787726	0.133618	0.0578672	0.0854208	0.151529	0.0992719	0.278131	0.0666033
64.5	1	0	1	0	1	0	0	0	0	1	0	1	0	1	0	0	0	0	1	1	0	1	1	0	0.0669606	0.111856	0.155653	0.163189	0.0892225	0.297772	0.103901	0.156434	0.168511	0.0614019	0.0981157	0.199262	0.0985448	0.107568	0.0598377	0.139679	0.0768513	0.126142	0.0556531	0.0822474	0.152161	0.0987733	0.272841	0.0690559
64.55	1	0	1	0	1	0	0	0	0	1	0	1	0	1	0	0	0	0	1	1	0	1	1	0	0.0709323	0.104859	0.154055	0.162025	0.0880931	0.306704	0.103333	0.157628	0.168882	0.0627125	0.0966578	0.218641	0.0985832	0.107723	0.0623897	0.137644	0.079441	0.119263	0.057064	0.0815472	0.151209	0.100877	0.255446	0.0688081
64.6	1	0	1	0	1	0	0	0	0	1	0	1	0	1	0	0	0	0	1	1	0	1	1	0	0.0718335	0.113403	0.157726	0.160319	0.0863998	0.319606	0.104219	0.155762	0.168377	0.0642138	0.0963453	0.214881	0.0992687	0.11793	0.0632968	0.143755	0.0834926	0.107526	0.0573453	0.0802974	0.152916	0.0992221	0.24322	0.0684014
64.65	1	0	1	0	1	0	0	0	0	1	0	1	0	1	0	0	0	0	1	1	0	1	1	0	0.0743858	0.111738	0.154561	0.160342	0.0855968	0.321261	0.107321	0.157546	0.16603	0.0649621	0.0951044	0.204757	0.101172	0.126794	0.0632743	0.142807	0.0826991	0.108924	0.0566351	0.0782548	0.15501	0.0982249	0.233851	0.0686755
64.7	1	0	1	0	1	0	0	0	0	1	0	1	0	1	0	0	0	0	1	1	0	1	1	1	0.0730497	0.112511	0.158317	0.159402	0.0845267	0.325892	0.108595	0.162332	0.169039	0.0639035	0.0966606	0.20151	0.102752	0.134222	0.0698311	0.146746	0.0822397	0.10552	0.0589324	0.077618	0.155531	0.0985739	0.237859	0.0702658
64.75	1	0	1	0	1	0	0	0	0	1	0	1	0	1	0	0	0	0	1	1	0	1	1	1	0.0717291	0.109323	0.165321	0.162818	0.0853557	0.321757	0.11419	0.166345	0.167222	0.067272	0.0999288	0.191711	0.102125	0.136563	0.0733604	0.14539	0.0859154	0.0665782	0.0598639	0.0787992	0.157526	0.0964998	0.249267	0.0698364
64.8	1	0	1	0	1	0	0	0	0	1	0	1	0	1	0	0	0	0	1	1	0	1	1	1	0.0702696	0.109334	0.161245	0.163396	0.0846417	0.299758	0.117505	0.171178	0.170987	0.0663639	0.0954689	0.204591	0.102315	0.133847	0.0772951	0.141591	0.0820727	0.087679	0.0605589	0.0774647	0.159266	0.0950241	0.23955	0.0695432
64.85	1	0	1	0	1	0	0	0	0	1	0	1	0	0	0	0	0	0	1	1	0	1	1	1	0.0667424	0.110108	0.162466	0.162614	0.0837497	0.306043	0.121822	0.16535	0.170456	0.0665903	0.0972662	0.196321	0.10439	0.133566	0.0799663	0.150553	0.0841612	0.0919221	0.0600326	0.0778426	0.160851	0.0941366	0.229322	0.0700443
64.9	1	0	1	0	1	0	0	0	0	1	0	1	0	0	0	0	0	0	1	1	0	1	1	1	0.0672734	0.109662	0.163175	0.16409	0.0855875	0.285864	0.125601	0.16346	0.173465	0.0665154	0.102849	0.193955	0.102544	0.128415	0.0820415	0.148519	0.0833677	0.0973011	0.0621263	0.0797532	0.162614	0.0972178	0.222066	0.0702503
64.95	0	0	1	0	1	0	0	0	0	1	0	1	0	0	0	0	0	0	1	1	0	1	1	1	0.0668013	0.115921	0.16021	0.164258	0.0865353	0.268827	0.128427	0.162738	0.172788	0.0676453	0.102971	0.196328	0.100584	0.127635	0.0841168	0.137524	0.0859156	0.0967309	0.0620793	0.0819703	0.162381	0.0982947	0.223531	0.0706832
65	0	0	1	0	1	0	0	0	0	1	0	1	0	0	0	0	0	0	1	1	0	1	1	1	0.0679649	0.107095	0.161802	0.16444	0.0897084	0.267008	0.127935	0.164845	0.171449	0.0690261	0.105998	0.197889	0.101746	0.121329	0.0825685	0.139969	0.082783	0.10247	0.0617369	0.081862	0.165318	0.0970682	0.242718	0.0713658
65.05	0	0	1	0	1	0	0	0	0	1	0	1	0	0	0	0	0	0	1	1	0	1	1	1	0.0651628	0.124173	0.162425	0.166602	0.0905968	0.240873	0.12877	0.164538	0.168597	0.0694733	0.108338	0.189579	0.102793	0.115992	0.0776591	0.134948	0.0853309	0.106511	0.0637845	0.0809714	0.167335	0.0997804	0.25117	0.0725023
65.1	0	0	1	0	1	0	0	0	0	1	0	1	0	0	0	0	0	0	0	1	0	1	1	1	0.0645673	0.120832	0.160429	0.164857	0.0975976	0.217385	0.128541	0.168539	0.167377	0.0699305	0.104613	0.201633	0.101061	0.115336	0.0791622	0.135493	0.0806529	0.100553	0.0645715	0.0814022	0.170693	0.100588	0.240743	0.0743875
65.15	0	0	1	0	1	0	0	0	0	1	0	0	0	0	0	0	0	0	0	1	0	1	1	1	0.0650365	0.123281	0.16296	0.164365	0.0996728	0.217882	0.126684	0.169133	0.164499	0.0709298	0.107677	0.240213	0.0999768	0.115897	0.0839312	0.143913	0.0793582	0.101457	0.0666453	0.0791479	0.173752	0.0987034	0.241564	0.0751609
65.2	0	0	1	0	1	0	0	0	0	1	0	0	0	0	0	0	0	0	0	1	0	1	1	1	0.0665087	0.122988	0.162644	0.164323	0.1016	0.203988	0.122397	0.165465	0.165069	0.0685763	0.108763	0.255652	0.0986259	0.118581	0.0829313	0.135225	0.0805277	0.104002	0.069172	0.0791558	0.173531	0.101964	0.276163	0.0761385
65.25	0	0	1	0	1	0	0	0	0	1	0	0	0	0	0	0	0	0	0	1	0	1	1	1	0.065728	0.134276	0.159593	0.159568	0.104951	0.184304	0.122193	0.168681	0.168873	0.0668853	0.106823	0.277632	0.0948768	0.115865	0.0808347	0.142152	0.0799013	0.106097	0.0718235	0.0770495	0.173985	0.101037	0.271567	0.0744157
65.3	0	0	1	0	1	0	0	0	0	1	0	0	0	0	0	0	0	0	0	1	0	1	1	1	0.0669842	0.136726	0.160502	0.163828	0.108896	0.196048	0.122439	0.16611	0.167613	0.0663588	0.109548	0.287981	0.0983221	0.11471	0.0807883	0.132921	0.0782306	0.113365	0.0735755	0.0763914	0.171636	0.0995909	0.256497	0.0728971
65.35	1	0	1	0	1	0	0	0	0	1	0	0	0	0	0	0	0	0	0	1	0	1	1	1	0.0670522	0.148167	0.162407	0.162677	0.108567	0.230122	0.12474	0.160986	0.170742	0.0664044	0.112419	0.280672	0.0967428	0.113243	0.0785488	0.134145	0.0773953	0.117586	0.075498	0.0762195	0.168091	0.0988729	0.265743	0.0721046
65.4	1	0	1	0	1	0	0	0	0	1	0	0	0	0	0	0	0	0	0	1	0	1	1	1	0.0675523	0.14696	0.157904	0.162357	0.110554	0.211762	0.129808	0.1592	0.172505	0.0655668	0.107778	0.284183	0.0964768	0.113024	0.0792891	0.136184	0.0792749	0.117444	0.076252	0.0753077	0.167947	0.104228	0.273848	0.0744665
65.45	1	0	1	0	1	0	0	0	0	1	0	0	1	0	0	0	0	0	0	1	0	1	1	1	0.0653982	0.146515	0.159154	0.162473	0.110908	0.187447	0.130519	0.157184	0.173658	0.0627616	0.107056	0.289156	0.0978856	0.111245	0.0777408	0.141481	0.0799015	0.117233	0.0769666	0.0762986	0.165975	0.107368	0.261389	0.0731748
65.5	1	0	1	0	1	0	0	0	0	1	0	0	1	0	0	0	0	0	0	1	0	1	1	1	0.064602	0.145612	0.161857	0.159434	0.113043	0.175704	0.13059	0.15169	0.175394	0.0606892	0.105321	0.31723	0.0971437	0.111588	0.0754059	0.136188	0.0824077	0.119823	0.0793158	0.0759576	0.163704	0.106431	0.249209	0.0718831
65.55	1	0	1	0	1	0	0	0	0	1	0	1	1	0	0	0	0	0	1	1	0	1	1	1	0.065565	0.142424	0.159889	0.159854	0.111439	0.171569	0.12867	0.152446	0.175208	0.0610462	0.100415	0.30896	0.0960402	0.110776	0.0818914	0.136461	0.0802776	0.12076	0.0812842	0.0751408	0.163106	0.108435	0.238483	0.0713402
65.6	1	0	1	0	1	0	0	0	0	1	0	1	1	0	0	0	0	0	1	1	0	1	1	1	0.0641052	0.148227	0.160142	0.161844	0.111556	0.165779	0.125034	0.151573	0.176825	0.0596163	0.097884	0.299106	0.0972016	0.108903	0.0830846	0.13239	0.0844127	0.121934	0.0828915	0.0752015	0.162231	0.107807	0.234893	0.0741333
65.65	1	0	1	0	1	0	0	0	0	1	0	1	1	0	0	0	0	0	1	1	0	1	1	1	0.0621208	0.143667	0.176857	0.158831	0.109388	0.160983	0.125406	0.15152	0.178786	0.0594211	0.0961851	0.322089	0.100647	0.107342	0.0793908	0.127369	0.0874201	0.122319	0.0836717	0.0739407	0.162907	0.108445	0.242768	0.0736359
65.7	1	0	1	0	1	0	0	0	0	1	0	1	1	0	0	0	0	0	1	1	0	1	1	1	0.0639017	0.148708	0.169877	0.15768	0.110009	0.161975	0.12122	0.152091	0.178176	0.058453	0.0948599	0.340914	0.100267	0.109277	0.0773897	0.12642	0.0890909	0.122593	0.0819375	0.0745934	0.163151	0.100997	0.235345	0.0706649
65.75	1	0	1	0	1	0	0	0	0	1	0	1	1	0	0	0	0	0	1	1	0	1	1	1	0.0664079	0.147043	0.168165	0.159419	0.109444	0.158502	0.116757	0.14662	0.177618	0.0585891	0.0932454	0.328772	0.0978881	0.107247	0.0761751	0.113795	0.0909705	0.126521	0.0848249	0.0765781	0.163406	0.09987	0.252487	0.0714382
65.8	1	0	1	0	1	0	0	0	1	1	0	1	1	0	0	0	0	0	1	1	0	0	1	1	0.0690067	0.152999	0.169159	0.157621	0.108315	0.159163	0.117217	0.144546	0.177658	0.0603815	0.0951031	0.324484	0.100534	0.10553	0.0756996	0.121944	0.0952727	0.124759	0.0845415	0.0776854	0.164049	0.0957618	0.24305	0.0723478
65.85	1	0	1	0	1	0	0	0	1	1	0	1	1	0	0	0	0	0	1	1	0	0	1	1	0.0704327	0.142799	0.161011	0.156575	0.107334	0.148412	0.113707	0.142287	0.178426	0.0602265	0.0929099	0.314318	0.0997541	0.105156	0.0735792	0.127105	0.0952728	0.125404	0.0859584	0.0789407	0.163208	0.0962005	0.231695	0.0711014
65.9	1	0	1	0	1	0	0	0	1	1	0	1	1	0	0	0	0	0	1	1	0	0	0	1	0.0744204	0.126046	0.1634	0.157839	0.109291	0.154532	0.11458	0.140686	0.178757	0.0587365	0.0916451	0.314403	0.096519	0.106747	0.0752731	0.142585	0.0976537	0.129805	0.0875197	0.0814329	0.164582	0.0937974	0.221447	0.0732137
65.95	1	0	1	0	1	0	0	0	1	1	0	1	1	0	0	0	0	0	1	1	0	0	0	1	0.076402	0.13002	0.165334	0.156886	0.102969	0.152382	0.113236	0.138958	0.176489	0.0592139	0.0940936	0.339918	0.0959485	0.10656	0.0723898	0.135799	0.104838	0.130877	0.0890678	0.0814935	0.166189	0.096699	0.214255	0.0739871
66	1	0	1	0	1	0	0	0	1	1	0	1	1	0	0	0	0	0	1	1	0	0	0	1	0.073399	0.130947	0.161145	0.155378	0.100831	0.160487	0.114284	0.13783	0.175826	0.060153	0.0909359	0.328047	0.0980616	0.108432	0.0758001	0.129555	0.105047	0.133141	0.0873797	0.0810679	0.165879	0.100907	0.214084	0.0734443
66.05	1	0	1	0	1	0	0	0	1	1	0	1	1	0	0	0	0	0	1	1	0	0	0	1	0.0727726	0.124252	0.164673	0.15494	0.101957	0.1982	0.112177	0.138482	0.174764	0.0608212	0.0941681	0.353264	0.0968249	0.133558	0.0758252	0.134173	0.103376	0.136924	0.085613	0.083169	0.16752	0.103789	0.217201	0.0754885
66.1	1	0	1	0	1	0	0	0	1	1	0	1	1	0	0	0	0	0	1	1	0	0	0	1	0.0716832	0.13036	0.166778	0.155742	0.0974457	0.199524	0.108379	0.133393	0.174777	0.0611179	0.0946876	0.37576	0.0957595	0.128501	0.0754689	0.136212	0.10229	0.140504	0.0831899	0.0844561	0.168229	0.112873	0.216535	0.0754676
66.15	1	0	1	0	1	0	0	0	1	1	0	1	1	0	0	0	0	0	1	1	0	0	0	1	0.069961	0.121684	0.161962	0.154247	0.0964354	0.175044	0.109565	0.131237	0.174896	0.0600294	0.0896008	0.358702	0.0954555	0.119137	0.0814777	0.130376	0.100369	0.139844	0.0806422	0.0844427	0.166434	0.121538	0.230621	0.075719
66.2	1	0	1	0	1	0	0	0	1	1	0	1	1	0	0	0	0	0	1	1	0	0	0	1	0.0680999	0.115751	0.165206	0.155287	0.0944163	0.168593	0.108046	0.128816	0.176049	0.0608682	0.0920615	0.36507	0.0923917	0.113768	0.0815982	0.128749	0.101204	0.142187	0.0796567	0.0879183	0.168186	0.125217	0.255001	0.0738827
66.25	1	0	1	0	1	0	0	0	1	1	0	1	1	0	0	0	0	0	1	1	0	0	0	1	0.0680444	0.120488	0.16301	0.155706	0.0944444	0.159165	0.107616	0.12822	0.175199	0.0607333	0.0929789	0.391507	0.0929441	0.115172	0.0806936	0.144093	0.0992413	0.139941	0.0788157	0.0923033	0.169394	0.129515	0.267122	0.0752234
66.3	1	0	1	0	1	0	0	0	1	1	0	1	1	0	0	0	0	0	1	1	0	0	0	1	0.0639763	0.120499	0.161726	0.151968	0.094621	0.164127	0.105321	0.128629	0.173913	0.0614416	0.0925701	0.371213	0.0970366	0.122132	0.0786447	0.138121	0.10016	0.137605	0.0772593	0.0931992	0.171123	0.138369	0.261219	0.0748621
66.35	1	0	1	0	1	0	0	0	1	1	0	1	1	0	0	0	0	0	1	1	0	0	0	1	0.0622232	0.113347	0.162094	0.153166	0.098536	0.173225	0.101786	0.126901	0.175477	0.0605841	0.0970322	0.34064	0.0941251	0.131777	0.079671	0.147492	0.0995756	0.136383	0.0785647	0.0950785	0.173483	0.142039	0.254407	0.074115
66.4	1	0	1	0	1	0	0	0	1	1	0	1	1	0	0	0	0	0	1	1	0	0	1	1	0.0620133	0.122809	0.16323	0.150404	0.100166	0.186292	0.102058	0.131041	0.172281	0.0620552	0.0988297	0.314712	0.0934214	0.128374	0.0806974	0.147765	0.100119	0.135734	0.0775137	0.0948114	0.175046	0.146087	0.247264	0.0736856
66.45	1	0	1	0	1	0	0	0	1	1	0	1	1	0	0	0	0	0	1	1	0	0	1	1	0.0605688	0.127698	0.159098	0.14825	0.100996	0.170247	0.099612	0.132028	0.171829	0.0635163	0.0977216	0.29068	0.0958771	0.129872	0.0794114	0.142744	0.0989492	0.138021	0.0766728	0.0929267	0.172908	0.147742	0.260823	0.0770234
66.5	1	0	1	0	1	0	0	0	1	1	0	1	1	0	0	0	0	0	1	1	0	0	1	1	0.060791	0.119783	0.161972	0.147429	0.0980866	0.161812	0.0975296	0.132483	0.171762	0.063552	0.0976384	0.27201	0.097286	0.133305	0.0801755	0.134192	0.0931852	0.139475	0.0768165	0.0889802	0.16883	0.152708	0.283271	0.0754367
66.55	1	0	1	0	1	0	0	0	1	1	0	1	1	0	0	0	0	0	1	1	0	0	1	1	0.060612	0.112478	0.162709	0.149788	0.101735	0.154699	0.0973257	0.127832	0.169919	0.0638388	0.0996651	0.258567	0.0986378	0.134241	0.082084	0.135552	0.0909298	0.139726	0.0747878	0.0905422	0.167457	0.157913	0.272873	0.0765505
66.6	1	0	1	0	1	0	0	0	1	1	0	1	1	0	0	0	0	0	1	1	0	0	1	1	0.0626091	0.112794	0.160229	0.147145	0.102089	0.154203	0.0954187	0.134156	0.171151	0.0636035	0.0973634	0.274915	0.101189	0.126656	0.0804403	0.125914	0.0895097	0.139854	0.0762506	0.0944304	0.167524	0.158332	0.27419	0.0745552
66.65	1	0	1	0	1	0	0	0	1	1	0	1	1	0	0	0	0	0	1	1	0	0	1	1	0.0615658	0.122714	0.159742	0.146905	0.0978747	0.14891	0.0943882	0.134172	0.169971	0.0657873	0.0943986	0.277397	0.100352	0.118228	0.0837553	0.129175	0.0863771	0.139363	0.0753114	0.097938	0.169496	0.163397	0.280678	0.0740805
66.7	1	0	1	0	1	0	0	0	1	1	0	1	1	0	0	0	0	0	1	1	0	0	1	1	0.0615102	0.125012	0.162758	0.148327	0.098081	0.158008	0.0950609	0.132918	0.168233	0.0681617	0.0938934	0.262491	0.0987726	0.114982	0.0840665	0.135558	0.088758	0.138635	0.0742082	0.101372	0.170982	0.163457	0.276972	0.0768282
66.75	1	0	1	0	1	1	0	0	1	1	0	1	1	0	0	0	0	0	1	1	0	0	1	1	0.0623807	0.125176	0.160591	0.145605	0.098495	0.149241	0.0938427	0.127655	0.167291	0.0653771	0.0917484	0.243916	0.0980879	0.112266	0.082709	0.134881	0.0900529	0.139021	0.0736169	0.100364	0.167868	0.167086	0.292894	0.0766712
66.8	1	0	1	0	1	1	0	0	1	1	0	1	1	0	0	0	0	0	1	1	0	0	1	1	0.0610132	0.125188	0.158852	0.145338	0.0993837	0.149903	0.0942649	0.130224	0.167238	0.0638772	0.0949205	0.23077	0.100106	0.109675	0.0840214	0.13339	0.0832864	0.139227	0.0737213	0.0979192	0.166273	0.172301	0.300969	0.0755837
66.85	1	0	1	0	1	1	0	0	1	1	0	0	1	0	0	0	0	0	1	1	0	0	1	1	0.0609113	0.116662	0.162978	0.148067	0.100035	0.151723	0.0952758	0.129894	0.168364	0.0631904	0.0941018	0.232507	0.100068	0.107053	0.0867166	0.136243	0.079402	0.135542	0.0746985	0.0992382	0.164001	0.178603	0.290224	0.0747231
66.9	1	0	1	0	1	1	0	0	1	1	0	0	1	0	0	0	0	0	1	1	0	0	1	1	0.0627078	0.130089	0.159502	0.147971	0.0996184	0.144941	0.0957982	0.129136	0.166003	0.0617507	0.0922704	0.235626	0.0997073	0.107989	0.0794229	0.142491	0.0776478	0.129224	0.0748094	0.0957355	0.160666	0.183021	0.277776	0.0752015
66.95	1	0	1	0	1	1	0	0	1	1	0	0	1	0	0	0	0	0	1	1	0	0	1	1	0.0622201	0.139247	0.175846	0.14744	0.0970951	0.147092	0.0947678	0.125686	0.164412	0.0607327	0.0942248	0.233002	0.102391	0.1093	0.0807116	0.155257	0.0757683	0.123345	0.0759573	0.0919473	0.157653	0.187059	0.272748	0.0720715
67	1	0	1	0	1	1	0	0	1	1	0	0	1	0	0	0	0	0	1	1	0	0	1	1	0.061115	0.142765	0.184102	0.146579	0.10015	0.174053	0.094614	0.128025	0.163947	0.0613005	0.0935387	0.256812	0.101041	0.106896	0.0763502	0.145211	0.072051	0.121358	0.0742111	0.0934566	0.155636	0.191855	0.268132	0.0762944
67.05	1	0	1	0	1	1	0	0	1	1	0	0	1	1	0	0	0	0	1	1	0	0	1	1	0.0664614	0.143997	0.190877	0.143963	0.102077	0.161152	0.0951865	0.129508	0.162263	0.0609047	0.0931421	0.247702	0.0987763	0.105928	0.0818108	0.144263	0.0729699	0.122666	0.0755099	0.0896577	0.155991	0.192264	0.270176	0.0756608
67.1	1	0	1	0	1	1	0	0	1	1	0	0	1	1	0	0	0	0	1	1	0	1	1	1	0.0632881	0.143704	0.212176	0.144012	0.101423	0.159167	0.0939934	0.127549	0.161122	0.0608101	0.0969773	0.258878	0.104924	0.108206	0.079285	0.152412	0.0722182	0.124728	0.0744725	0.0880793	0.155116	0.194867	0.264255	0.0767519
67.15	1	0	1	0	1	1	0	0	1	1	1	0	1	1	0	0	0	0	1	1	0	1	1	1	0.0567809	0.144325	0.213996	0.145316	0.103499	0.188114	0.0927377	0.125497	0.161957	0.0602337	0.0949892	0.284666	0.10424	0.107863	0.0749474	0.150785	0.0734713	0.127386	0.0730414	0.0875689	0.153853	0.200231	0.255326	0.0813153
67.2	1	0	1	0	1	1	0	0	1	1	1	0	1	1	0	0	0	0	1	1	0	1	1	1	0.0564938	0.137477	0.193518	0.145207	0.108393	0.222353	0.0939238	0.124947	0.161678	0.0596975	0.0953762	0.295963	0.105382	0.105677	0.0755924	0.145492	0.0792354	0.126254	0.0749767	0.0862971	0.15351	0.199972	0.271332	0.0810902
67.25	1	0	1	0	1	1	0	0	1	1	1	0	1	1	0	0	0	0	1	1	0	1	1	1	0.0560677	0.145568	0.18631	0.142551	0.106107	0.218384	0.0965751	0.126904	0.160709	0.0595125	0.0974994	0.318014	0.107248	0.105927	0.0741633	0.148617	0.0732208	0.129654	0.0720562	0.0860404	0.155128	0.194318	0.282002	0.0815005
67.3	1	0	1	0	1	1	0	0	1	1	1	0	1	1	0	0	0	0	1	1	0	1	1	1	0.0547773	0.144361	0.18289	0.141717	0.105275	0.200024	0.0969347	0.122969	0.162034	0.0621379	0.0943538	0.32663	0.109057	0.104803	0.0697303	0.152828	0.0719261	0.127611	0.0711109	0.0845994	0.150175	0.192503	0.274857	0.0822512
67.35	1	0	1	0	1	1	0	0	1	1	1	0	1	1	0	0	0	0	1	1	0	1	1	1	0.0526225	0.152148	0.175854	0.142914	0.101684	0.191919	0.0992604	0.124638	0.162882	0.0640506	0.0959466	0.340799	0.106869	0.111451	0.0691833	0.148621	0.0673733	0.125286	0.0719175	0.0821855	0.148525	0.189253	0.287245	0.084114
67.4	1	0	1	0	1	1	0	0	1	1	1	0	1	1	0	0	0	0	1	1	0	1	1	1	0.0554223	0.147891	0.176222	0.14299	0.0993089	0.185633	0.101198	0.12165	0.163903	0.0635043	0.0967797	0.345868	0.106355	0.11351	0.0676588	0.146723	0.0708402	0.123985	0.0702111	0.0813577	0.1495	0.18674	0.287719	0.0828223
67.45	1	0	1	0	1	1	0	0	1	1	1	0	1	1	0	0	0	0	1	1	0	1	1	1	0.057188	0.143329	0.173685	0.142327	0.0972011	0.166777	0.0976881	0.122891	0.162603	0.0633294	0.095093	0.333237	0.108297	0.109296	0.0659912	0.141565	0.073597	0.12562	0.0714377	0.0826554	0.147982	0.185573	0.27722	0.0824837
67.5	1	0	1	0	1	1	0	0	1	1	1	0	1	1	0	0	0	0	1	1	0	1	1	1	0.0550332	0.133888	0.168869	0.141057	0.0967548	0.159168	0.0981354	0.120412	0.161568	0.0639173	0.0967461	0.319956	0.106528	0.110139	0.0684719	0.145641	0.0709239	0.124937	0.0709517	0.0829697	0.147927	0.179481	0.266672	0.0822358
67.55	1	0	1	0	1	1	0	0	1	1	1	0	1	1	1	0	0	0	1	1	0	1	1	1	0.057015	0.135271	0.168867	0.141661	0.09708	0.158341	0.101137	0.121988	0.162244	0.0637525	0.093938	0.345528	0.107042	0.110607	0.0707856	0.147544	0.0740983	0.127573	0.0678216	0.0823323	0.146698	0.175981	0.266253	0.0799228
67.6	1	0	1	0	1	1	0	0	1	1	1	0	1	1	1	0	0	0	1	1	0	1	1	1	0.054428	0.120189	0.162913	0.139256	0.0955063	0.160326	0.100771	0.122119	0.162508	0.0635475	0.0897193	0.357517	0.108185	0.110357	0.0661142	0.145102	0.0728036	0.12869	0.0689499	0.0850999	0.146088	0.174216	0.261322	0.0806281
67.65	1	0	1	0	1	1	0	0	1	1	1	0	1	1	1	0	0	0	1	1	0	1	1	1	0.0525046	0.111357	0.161259	0.14209	0.093725	0.157184	0.101806	0.120195	0.159564	0.0611646	0.089383	0.360879	0.106111	0.111043	0.0652811	0.12528	0.0721353	0.127783	0.0672502	0.0864929	0.147474	0.170815	0.248575	0.0787009
67.7	1	0	1	0	1	1	0	0	1	1	1	0	1	1	1	0	0	0	1	1	0	1	1	1	0.0565548	0.11335	0.161598	0.143525	0.0944656	0.158176	0.105397	0.120604	0.157668	0.0621941	0.0895892	0.346203	0.105521	0.111043	0.0700504	0.129084	0.0717177	0.13124	0.0666201	0.0884675	0.147785	0.168143	0.23824	0.0781354
67.75	1	0	1	0	1	1	0	0	1	1	1	0	1	1	1	0	0	0	1	1	0	1	1	1	0.0549556	0.114581	0.161938	0.143258	0.0925952	0.150568	0.108073	0.119407	0.156752	0.0614572	0.0877458	0.351773	0.107958	0.115443	0.071792	0.134382	0.0677498	0.129725	0.0661934	0.0919966	0.15132	0.165261	0.23007	0.0782733
67.8	1	0	1	0	1	1	0	0	1	1	1	1	1	1	1	0	0	0	0	1	0	1	0	1	0.0532637	0.102242	0.158575	0.142424	0.0921194	0.152222	0.11095	0.119827	0.157454	0.0607705	0.088169	0.367229	0.108035	0.116754	0.0752501	0.139001	0.0673739	0.129009	0.06618	0.0934319	0.152683	0.164304	0.223553	0.0753248
67.85	1	0	1	0	1	1	0	0	1	1	1	1	1	1	1	0	0	0	0	1	0	1	0	1	0.0528376	0.108048	0.159626	0.140388	0.092059	0.147756	0.112048	0.122351	0.155425	0.0610373	0.0880739	0.367531	0.105771	0.116504	0.0786844	0.140768	0.0697966	0.12845	0.0638835	0.0926359	0.15316	0.160435	0.224737	0.0761436
67.9	1	0	1	0	1	1	0	0	1	1	1	1	1	1	1	0	0	0	0	1	0	1	0	1	0.0532913	0.11736	0.156406	0.14181	0.0918205	0.150237	0.110993	0.122448	0.154974	0.0617255	0.0855914	0.379791	0.106361	0.12181	0.080283	0.147831	0.0671652	0.12833	0.0614231	0.0946634	0.152917	0.157793	0.239224	0.0778703
67.95	1	0	1	0	1	1	0	0	1	1	1	1	1	1	1	0	0	0	0	1	0	1	0	1	0.0561067	0.113255	0.156575	0.140751	0.0918491	0.148914	0.113569	0.124058	0.158129	0.0624841	0.0863523	0.357707	0.105201	0.118501	0.0814525	0.150006	0.06704	0.126658	0.0631419	0.096839	0.151499	0.157434	0.229864	0.0758295
68	1	0	1	0	1	1	0	0	1	1	1	1	1	1	1	0	1	0	0	1	0	1	0	1	0.0552638	0.108234	0.163435	0.140906	0.0906909	0.14693	0.114066	0.122942	0.155954	0.0619881	0.0894884	0.352971	0.108076	0.113881	0.0833133	0.142812	0.0654528	0.126166	0.0608718	0.0988455	0.151266	0.156487	0.232634	0.0789178
68.05	1	0	1	0	1	1	0	0	1	1	1	1	1	1	1	0	1	0	0	1	0	1	0	1	0.0573846	0.114345	0.158592	0.141391	0.0915206	0.140975	0.111959	0.124264	0.157346	0.0627065	0.0836661	0.402596	0.111045	0.110822	0.0862947	0.141999	0.0664136	0.124933	0.060301	0.096664	0.146756	0.154263	0.254609	0.0782161
68.1	1	0	1	1	1	1	0	0	1	1	1	1	1	1	1	0	1	0	0	1	0	1	0	1	0.0588571	0.121676	0.158106	0.140517	0.0897987	0.146599	0.112807	0.123737	0.159241	0.0649102	0.0842703	0.405525	0.114453	0.108418	0.0851278	0.146618	0.0643252	0.124464	0.0612718	0.0972745	0.146579	0.154083	0.259759	0.0792846
68.15	1	0	1	1	1	1	0	0	1	1	1	1	1	1	1	0	1	0	0	1	0	1	1	1	0.0586934	0.114673	0.161606	0.139366	0.0888779	0.144449	0.117199	0.119617	0.156058	0.0635712	0.0865986	0.429785	0.111389	0.10976	0.0883237	0.134943	0.0656619	0.125075	0.0601434	0.0926288	0.146835	0.153704	0.257142	0.0789914
68.2	1	0	1	1	1	1	0	0	1	1	1	1	1	1	1	0	1	0	0	1	0	1	1	1	0.0619412	0.113617	0.156734	0.139389	0.0861769	0.144615	0.117258	0.123943	0.156296	0.0613089	0.0844417	0.445797	0.110267	0.11466	0.0911382	0.131007	0.065829	0.12383	0.0592118	0.08958	0.145339	0.151052	0.27525	0.0794017
68.25	1	0	1	1	1	1	0	0	1	1	1	1	1	1	1	0	1	0	0	1	0	1	1	1	0.0630124	0.112256	0.155394	0.139702	0.090211	0.1509	0.115727	0.128685	0.161493	0.0619872	0.0853353	0.430389	0.109411	0.118468	0.0911395	0.131281	0.0652861	0.129177	0.0584574	0.0907826	0.14791	0.151331	0.27845	0.0787907
68.3	1	0	1	1	1	1	0	0	1	1	1	1	1	1	1	0	1	0	0	1	0	1	1	1	0.0629877	0.0979325	0.155762	0.139065	0.0892309	0.183652	0.115961	0.128574	0.158271	0.0658066	0.0862047	0.39036	0.108498	0.112038	0.0963857	0.129111	0.0641166	0.131397	0.0563779	0.0950418	0.148553	0.148799	0.266032	0.0799954
68.35	1	0	1	1	1	1	0	0	1	1	1	1	1	1	1	0	1	0	0	1	0	1	1	1	0.0634568	0.103586	0.152912	0.137149	0.0890519	0.222854	0.115569	0.127412	0.157143	0.0664849	0.0844457	0.358727	0.106653	0.111257	0.0976744	0.126533	0.0633231	0.13302	0.0569618	0.0904382	0.150504	0.14493	0.262886	0.0829249
68.4	1	0	1	1	1	1	0	0	1	1	1	1	1	1	1	0	1	0	0	1	0	1	1	1	0.0655469	0.100242	0.153707	0.138703	0.0896739	0.193907	0.112323	0.128237	0.158721	0.0662197	0.0842662	0.329505	0.108309	0.109415	0.0953155	0.125449	0.0626966	0.138041	0.0577097	0.0944436	0.150637	0.142377	0.25526	0.0858091
68.45	1	0	1	1	1	1	0	0	1	1	1	1	1	1	1	0	1	0	0	1	0	1	1	1	0.0636852	0.106659	0.156382	0.136839	0.0924619	0.172735	0.109727	0.123077	0.162088	0.0667876	0.085015	0.316047	0.113525	0.103922	0.0986545	0.122328	0.06065	0.137212	0.0580639	0.0990413	0.152555	0.141978	0.273666	0.0840406
68.5	1	0	1	1	1	1	0	0	1	1	1	1	1	1	1	0	1	0	0	1	0	1	1	1	0.0613294	0.11338	0.153219	0.135766	0.0922532	0.170585	0.107245	0.126328	0.161955	0.0677067	0.0840277	0.341417	0.112365	0.10517	0.100039	0.125725	0.0643675	0.141288	0.0597301	0.100054	0.153475	0.138498	0.283148	0.0813417
68.55	1	0	1	1	1	1	0	0	1	1	1	1	1	1	1	0	1	0	0	1	0	1	1	1	0.0592206	0.110951	0.15578	0.136357	0.0921336	0.155368	0.105338	0.121838	0.163054	0.0688666	0.0861873	0.34608	0.111642	0.107073	0.0999684	0.118531	0.0631563	0.139458	0.0594809	0.104186	0.15229	0.135257	0.274415	0.0797321
68.6	1	0	1	1	1	1	0	0	1	1	1	1	1	1	1	0	1	0	0	1	0	1	1	1	0.0577138	0.117673	0.157401	0.137093	0.091925	0.151563	0.108665	0.120179	0.165984	0.0698961	0.0882505	0.348536	0.11267	0.107416	0.0990876	0.115138	0.0626551	0.140238	0.0603797	0.107864	0.153487	0.13436	0.284127	0.0800744
68.65	1	0	1	1	1	1	0	0	1	1	1	1	1	1	1	0	1	0	0	1	0	1	1	1	0.0571641	0.107161	0.153156	0.13577	0.0939119	0.150736	0.108374	0.120472	0.163557	0.0685672	0.0857077	0.385459	0.108179	0.105543	0.101974	0.110388	0.0664561	0.140613	0.0612653	0.109997	0.153432	0.13437	0.285692	0.079645
68.7	1	0	1	1	1	1	0	0	1	1	1	1	1	1	1	0	1	0	0	1	0	1	1	1	0.05646	0.118763	0.153268	0.134684	0.0907364	0.152225	0.107419	0.116133	0.160759	0.0689444	0.088639	0.386451	0.104621	0.106698	0.104741	0.107946	0.0705495	0.136849	0.0606553	0.112967	0.157177	0.132565	0.282545	0.0810085
68.75	1	0	1	1	1	1	0	0	1	1	1	1	1	1	1	0	1	0	0	1	0	1	1	1	0.0596462	0.117555	0.152297	0.136713	0.0923969	0.178526	0.107929	0.118136	0.163994	0.0706664	0.0949223	0.373237	0.104945	0.105667	0.101046	0.106183	0.0710091	0.13755	0.0592124	0.11674	0.156834	0.130102	0.299911	0.0822359
68.8	1	0	1	1	1	1	0	0	1	1	1	1	1	1	1	0	1	0	0	1	0	1	1	1	0.0611806	0.118939	0.153662	0.13473	0.0952443	0.185473	0.109729	0.122786	0.163396	0.0687856	0.0968408	0.417352	0.105498	0.111629	0.103766	0.102111	0.0708003	0.133009	0.0597438	0.119254	0.157256	0.131438	0.302038	0.0838491
68.85	1	0	1	1	1	1	0	0	1	1	1	1	0	1	1	0	1	0	0	1	0	1	1	1	0.0629002	0.126576	0.154543	0.134727	0.102067	0.171083	0.110213	0.121982	0.164006	0.0684703	0.0999289	0.424981	0.105004	0.11734	0.103242	0.101842	0.0795717	0.127411	0.0596128	0.123968	0.157566	0.131109	0.292891	0.0866879
68.9	1	0	1	1	1	1	0	0	1	1	1	1	0	1	1	0	1	0	0	1	0	1	1	1	0.063848	0.114996	0.152348	0.135238	0.106457	0.188285	0.111825	0.11919	0.161605	0.0672318	0.0995807	0.390111	0.108487	0.120742	0.104364	0.100215	0.0720117	0.121857	0.0591079	0.127223	0.15801	0.131977	0.290075	0.0821506
68.95	1	0	1	1	1	1	0	0	1	1	1	1	1	1	1	0	1	0	0	1	0	1	1	1	0.0620479	0.11638	0.152973	0.138244	0.107762	0.215413	0.109105	0.122014	0.165463	0.0664851	0.100197	0.358883	0.10885	0.115935	0.104509	0.100353	0.0671666	0.118239	0.0603018	0.128405	0.157146	0.132605	0.277804	0.080836
69	1	0	1	1	1	1	0	0	1	1	1	1	1	1	1	0	1	0	1	1	0	1	1	1	0.0617143	0.108613	0.155277	0.139692	0.103133	0.187459	0.107449	0.123694	0.166086	0.0654072	0.10355	0.332883	0.107423	0.113812	0.101983	0.102664	0.0697563	0.116668	0.0613645	0.130846	0.157922	0.135726	0.287831	0.0810421
69.05	1	0	1	1	1	1	0	0	1	1	1	1	1	1	1	0	1	0	1	1	0	1	1	1	0.0645455	0.120063	0.155418	0.138475	0.102361	0.172737	0.103802	0.126495	0.161975	0.0658647	0.101369	0.342937	0.109251	0.115622	0.102771	0.107554	0.0701741	0.113578	0.0613385	0.133265	0.153789	0.133662	0.321959	0.0808397
69.1	1	0	1	1	1	1	0	0	1	1	1	1	1	1	1	0	1	0	1	1	0	1	1	1	0.061819	0.108636	0.151458	0.139039	0.107344	0.161821	0.10351	0.126823	0.162717	0.0670648	0.103915	0.328693	0.112849	0.118306	0.101175	0.101582	0.0741004	0.114999	0.0626897	0.130237	0.150897	0.129942	0.323937	0.0790258
69.15	1	0	1	1	1	1	0	0	1	1	1	1	1	1	1	0	0	0	1	1	0	1	1	1	0.0618405	0.116731	0.154389	0.139695	0.112417	0.156693	0.103432	0.125349	0.162623	0.0685659	0.104941	0.31541	0.110965	0.120022	0.103179	0.103893	0.0717614	0.114047	0.0632539	0.12923	0.146121	0.129883	0.306823	0.0795723
69.2	1	0	1	1	1	1	0	0	1	1	1	1	1	1	1	0	0	0	1	1	0	1	1	1	0.0626648	0.10515	0.151568	0.141328	0.118023	0.190602	0.104105	0.127376	0.158818	0.0711709	0.100385	0.322917	0.110414	0.118836	0.103347	0.104845	0.0758131	0.113893	0.0623425	0.131702	0.14344	0.12738	0.28703	0.0792791
69.25	0	0	1	1	1	1	0	0	1	1	1	1	1	1	1	0	0	0	1	1	0	1	1	1	0.0614203	0.108517	0.150825	0.139345	0.120663	0.186798	0.102549	0.129322	0.159334	0.0717187	0.100435	0.328826	0.113631	0.119585	0.101918	0.10444	0.0766903	0.116248	0.0614639	0.129436	0.142687	0.126263	0.279816	0.0772155
69.3	0	0	1	1	1	1	0	0	1	1	1	1	1	1	1	0	0	0	1	1	0	1	1	1	0.0591569	0.113867	0.152731	0.140912	0.121938	0.163972	0.103171	0.128286	0.158618	0.0721561	0.102377	0.300726	0.113213	0.119616	0.104113	0.112726	0.0775257	0.115453	0.0615494	0.126397	0.138365	0.125794	0.261113	0.0780798
69.35	0	1	1	1	1	1	0	0	1	1	1	1	1	1	1	0	0	0	1	1	0	1	1	1	0.0586843	0.113573	0.1529	0.142756	0.122827	0.158844	0.105196	0.128834	0.158538	0.0720416	0.101004	0.277462	0.11192	0.120396	0.108477	0.121691	0.0751032	0.114793	0.0633466	0.126003	0.145857	0.126313	0.269901	0.0756304
69.4	0	1	1	1	1	1	0	0	1	1	1	1	1	1	1	0	0	0	1	1	0	1	0	1	0.0596476	0.109314	0.150563	0.1408	0.125764	0.171085	0.102752	0.127418	0.159757	0.0746165	0.103188	0.275461	0.112739	0.118897	0.107095	0.122915	0.075145	0.113998	0.0655176	0.124117	0.145857	0.125535	0.260671	0.0756549
69.45	0	1	1	1	1	0	0	0	1	1	1	1	1	1	1	0	0	0	1	1	0	1	0	1	0.0621084	0.114359	0.15264	0.141931	0.122796	0.163311	0.100945	0.130392	0.160393	0.0736992	0.102515	0.28118	0.112283	0.115713	0.101685	0.120745	0.0704252	0.111392	0.0680557	0.122908	0.146633	0.126731	0.273856	0.074817
69.5	0	1	1	1	1	0	0	0	1	1	1	1	1	1	1	0	0	0	1	1	0	1	0	1	0.0630099	0.115895	0.152638	0.14297	0.120273	0.166454	0.102044	0.127785	0.162049	0.0732937	0.098332	0.288186	0.112569	0.116587	0.0981337	0.129166	0.0706342	0.111969	0.0680494	0.122694	0.148263	0.12708	0.258872	0.0746372
69.55	1	1	1	1	1	0	0	0	1	1	1	1	1	1	1	0	0	0	1	1	0	1	0	1	0.0640349	0.107822	0.151213	0.140922	0.118285	0.164304	0.102203	0.125548	0.161267	0.074273	0.102759	0.270867	0.11573	0.11849	0.0981826	0.138131	0.0670004	0.110612	0.0690529	0.119676	0.145271	0.128805	0.277761	0.0759781
69.6	1	1	1	1	1	0	0	0	1	1	1	1	1	1	1	0	0	0	1	1	0	1	0	1	0.0641645	0.11241	0.158757	0.14175	0.115851	0.161161	0.104053	0.127644	0.159715	0.075162	0.100361	0.254103	0.114798	0.120925	0.0941309	0.136233	0.0656638	0.107173	0.0699712	0.117304	0.147776	0.129174	0.270497	0.0767062
69.65	1	1	1	1	1	0	0	0	1	1	1	1	1	1	1	0	0	0	1	1	0	1	0	1	0.0645411	0.110285	0.16707	0.142432	0.112201	0.159342	0.106291	0.126228	0.15982	0.074907	0.0989273	0.243826	0.112781	0.116243	0.0909851	0.141124	0.0687548	0.108864	0.0709485	0.118263	0.145338	0.130431	0.268061	0.0792046
69.7	1	1	1	1	1	0	0	0	1	1	1	1	1	1	1	0	0	0	1	1	0	1	0	1	0.0634355	0.108161	0.194432	0.144065	0.113892	0.171582	0.108015	0.125458	0.158003	0.0736285	0.0994111	0.244291	0.113334	0.118084	0.0942289	0.140311	0.0675018	0.109194	0.0716767	0.119678	0.147566	0.129055	0.284652	0.0773453
69.75	1	1	1	1	1	0	0	0	1	1	1	1	1	1	1	0	0	0	1	1	0	1	0	1	0.0629011	0.112291	0.182243	0.143191	0.116442	0.163643	0.109139	0.12299	0.157777	0.0751798	0.0981224	0.277437	0.115847	0.116991	0.0930858	0.133252	0.0634921	0.109367	0.0744114	0.1183	0.148109	0.12733	0.269122	0.0786408
69.8	1	1	1	1	1	0	0	0	1	1	1	1	1	1	1	0	0	0	1	1	0	1	0	1	0.0626756	0.107573	0.170111	0.142805	0.11567	0.158681	0.110725	0.122267	0.160389	0.0747442	0.0948442	0.291337	0.116895	0.118364	0.0964964	0.136106	0.0637428	0.111114	0.0758148	0.117673	0.150015	0.11679	0.293087	0.0786653
69.85	1	1	1	1	1	0	0	0	1	1	1	1	1	1	1	0	0	0	1	1	0	1	0	1	0.0635925	0.106669	0.170252	0.145559	0.116797	0.151072	0.111736	0.125183	0.161489	0.0733554	0.0957983	0.288226	0.115963	0.113619	0.101886	0.120628	0.0605266	0.110387	0.0770085	0.117236	0.14832	0.115324	0.308853	0.0803921
69.9	1	1	1	1	1	0	0	0	1	1	1	1	1	1	1	0	0	0	1	1	0	0	0	1	0.0631199	0.102257	0.166691	0.147244	0.118784	0.154546	0.111395	0.123824	0.159765	0.072679	0.0929783	0.332208	0.11583	0.113494	0.100051	0.130679	0.0624481	0.11174	0.0804446	0.116471	0.148387	0.108145	0.294645	0.0792136
69.95	1	1	1	1	1	0	0	0	1	1	1	1	1	1	0	0	0	0	1	1	0	0	0	1	0.0643457	0.110048	0.164268	0.147083	0.119199	0.151073	0.110966	0.123344	0.158862	0.0710494	0.0917258	0.321715	0.114632	0.114149	0.0977401	0.131361	0.0629494	0.112678	0.0816579	0.115506	0.147756	0.111744	0.3241	0.0809631
70	1	1	1	1	1	0	0	0	1	1	1	1	1	1	0	0	0	0	1	1	0	0	0	1	0.0655869	0.105178	0.16905	0.148821	0.121631	0.156531	0.111939	0.125602	0.160413	0.0711657	0.0935963	0.291691	0.116117	0.118456	0.0974076	0.137881	0.0618634	0.115483	0.0840448	0.114476	0.144354	0.111684	0.309925	0.0802386
70.05	1	1	1	1	1	0	0	0	1	1	1	1	1	1	0	0	0	0	1	1	0	0	0	1	0.0666583	0.103358	0.162784	0.149926	0.12166	0.143795	0.113238	0.123284	0.162521	0.0730181	0.0926211	0.302192	0.117984	0.116396	0.0954778	0.134489	0.0642443	0.118209	0.0878938	0.112971	0.14779	0.114506	0.278886	0.0793553
70.1	1	1	1	1	1	0	0	0	1	1	1	1	1	1	0	0	0	0	1	1	0	0	0	1	0.0689186	0.11298	0.167908	0.149329	0.118841	0.155209	0.114487	0.124444	0.160624	0.0713082	0.0911636	0.301356	0.122324	0.11187	0.0912114	0.144405	0.063409	0.124176	0.0858483	0.115994	0.150139	0.111525	0.266761	0.0814225
70.15	1	1	1	1	1	0	0	0	1	1	1	1	1	1	0	0	0	0	1	1	0	0	0	1	0.0662998	0.107957	0.164916	0.150592	0.117505	0.148096	0.116624	0.12223	0.159086	0.0695281	0.0939264	0.310746	0.123086	0.114429	0.0893054	0.139518	0.0618636	0.126182	0.0829176	0.120466	0.150982	0.115274	0.255214	0.0841706
70.2	1	1	1	1	1	0	0	0	1	1	1	1	1	1	0	0	0	0	1	1	0	0	0	1	0.0679426	0.109037	0.162637	0.150601	0.117475	0.148923	0.115669	0.121507	0.160822	0.0671359	0.0946997	0.316032	0.125809	0.114647	0.0843952	0.131916	0.0619055	0.132025	0.080977	0.12645	0.149287	0.118983	0.242824	0.0845129
70.25	1	1	1	1	1	0	0	0	1	1	1	1	1	1	0	0	0	0	1	1	0	0	0	1	0.0693537	0.12766	0.170921	0.153013	0.115902	0.217238	0.114139	0.122771	0.158355	0.067453	0.0940742	0.307232	0.130264	0.114366	0.0830614	0.13735	0.0613626	0.129306	0.0810953	0.125823	0.147104	0.12011	0.238105	0.0851275
70.3	1	1	1	1	1	0	0	0	1	1	1	1	1	1	0	0	0	0	1	1	0	0	0	1	0.0680936	0.124468	0.167389	0.151874	0.115961	0.270832	0.112871	0.124185	0.158421	0.0673286	0.0962703	0.298147	0.130588	0.112524	0.0819898	0.124588	0.061655	0.13282	0.0791483	0.125852	0.147548	0.11647	0.226061	0.0849251
70.35	1	1	1	1	1	0	0	0	1	1	1	1	1	1	0	0	0	0	1	1	0	0	0	0	0.0687018	0.111664	0.166875	0.152293	0.113468	0.241223	0.113256	0.123381	0.160515	0.0658295	0.0965492	0.292719	0.127049	0.112649	0.0845422	0.116442	0.0615298	0.129696	0.0772735	0.12788	0.147537	0.113758	0.220367	0.0880137
70.4	1	1	1	1	1	0	0	0	1	1	1	1	1	1	0	0	0	0	1	1	0	0	0	0	0.0684454	0.113201	0.166873	0.15444	0.112667	0.207645	0.112777	0.124091	0.161284	0.0654342	0.0949109	0.276022	0.129181	0.111057	0.0823262	0.125	0.0606109	0.132839	0.0757003	0.126576	0.147936	0.11301	0.21067	0.0865402
70.45	1	1	1	1	1	0	0	0	1	1	1	1	1	1	0	0	0	0	1	1	0	0	0	0	0.0679419	0.106957	0.163654	0.149898	0.110441	0.190774	0.113074	0.124985	0.161137	0.0643666	0.0975049	0.260585	0.126023	0.110588	0.0816837	0.115632	0.0634095	0.138311	0.0748418	0.12889	0.148036	0.109879	0.211705	0.0873818
70.5	1	1	1	1	1	0	0	0	1	1	1	1	1	1	0	0	0	0	1	1	0	0	0	0	0.0685346	0.10651	0.163937	0.149723	0.109491	0.202518	0.112482	0.125024	0.159718	0.064473	0.0948778	0.247084	0.123149	0.109402	0.0835923	0.112375	0.0625742	0.137786	0.0738785	0.127321	0.146142	0.112223	0.224627	0.0858176
70.55	1	1	1	0	1	0	0	0	1	1	1	1	1	1	0	0	0	0	1	1	0	0	0	0	0.0653907	0.10225	0.165387	0.150115	0.107354	0.221871	0.111064	0.129906	0.161282	0.0644088	0.0928537	0.247088	0.125758	0.109277	0.0779908	0.108168	0.0639944	0.138251	0.0720498	0.127731	0.146375	0.108573	0.218585	0.0818474
70.6	1	1	1	0	1	0	0	0	1	1	1	1	1	1	0	0	0	0	1	1	0	0	0	0	0.065721	0.114619	0.162339	0.148752	0.108808	0.247841	0.111825	0.132499	0.16107	0.063853	0.0962074	0.240468	0.122961	0.106498	0.0769668	0.113738	0.0645375	0.137186	0.070857	0.13069	0.144868	0.114785	0.249629	0.0828252
70.65	1	1	1	0	1	0	0	0	1	1	1	1	1	1	0	0	0	0	1	1	0	0	0	0	0.0632101	0.116462	0.16547	0.15049	0.109549	0.273149	0.10943	0.131059	0.157078	0.065314	0.0941832	0.237654	0.12397	0.107871	0.0757283	0.111296	0.063368	0.134951	0.0709428	0.131301	0.143073	0.11658	0.274672	0.0833036
70.7	1	1	1	0	1	0	0	0	1	1	1	1	1	1	0	0	0	0	1	1	0	0	0	0	0.0640499	0.105487	0.164699	0.147967	0.110231	0.276458	0.11148	0.129481	0.157528	0.0650692	0.0937507	0.246611	0.125684	0.108433	0.0761111	0.116187	0.0616974	0.137408	0.0688716	0.124939	0.140337	0.114466	0.289547	0.0781985
70.75	1	1	1	0	1	0	0	0	1	1	1	1	1	1	0	0	0	0	1	1	0	0	0	0	0.0652449	0.0972593	0.162562	0.151737	0.106759	0.289856	0.110488	0.126342	0.156706	0.0639114	0.0938729	0.253346	0.122754	0.104219	0.0743242	0.111301	0.0630758	0.139077	0.066735	0.12281	0.137567	0.119212	0.291491	0.0785181
70.8	1	1	1	0	1	0	0	0	1	1	1	1	1	1	0	0	0	0	1	1	0	0	0	0	0.0655134	0.105052	0.163586	0.150453	0.104978	0.276954	0.112425	0.119921	0.158044	0.0642586	0.0922226	0.256465	0.121917	0.104968	0.0706299	0.11334	0.0642872	0.137832	0.0652475	0.120363	0.140891	0.114197	0.272717	0.0769084
70.85	1	1	1	0	1	0	0	0	1	1	1	1	1	1	0	0	0	0	1	1	0	0	0	0	0.0651179	0.114066	0.164125	0.151967	0.105304	0.281586	0.109329	0.118112	0.157567	0.0641343	0.0893664	0.266845	0.123536	0.107402	0.0725624	0.107639	0.0665845	0.140108	0.0658643	0.11781	0.140548	0.117318	0.256936	0.0763655
70.9	1	1	1	0	1	0	0	0	1	1	1	1	1	1	0	0	0	0	1	1	0	0	0	0	0.0662666	0.0933255	0.158885	0.153336	0.107766	0.260083	0.111354	0.11614	0.158507	0.0640802	0.0879693	0.255985	0.125992	0.108244	0.0718246	0.109135	0.067587	0.13748	0.0661927	0.112538	0.142133	0.114625	0.260401	0.0751643
70.95	1	1	1	0	1	0	0	0	1	1	1	1	1	1	0	0	0	0	1	1	0	0	0	0	0.0640799	0.103102	0.16099	0.156697	0.107558	0.292008	0.11085	0.112042	0.158679	0.061909	0.0876332	0.249799	0.125517	0.109711	0.072112	0.111446	0.0684225	0.137866	0.0659443	0.11446	0.142632	0.117507	0.28141	0.0718296
71	1	1	1	0	1	0	0	0	1	1	1	1	1	1	0	0	0	0	1	1	0	0	0	0	0.0634064	0.102503	0.16096	0.159173	0.104443	0.30706	0.110972	0.116404	0.156663	0.0616643	0.0857297	0.251888	0.12449	0.110241	0.0722086	0.111992	0.0690909	0.135653	0.0670987	0.114648	0.142466	0.115533	0.275517	0.0723307
71.05	1	1	1	0	1	0	0	0	1	1	1	1	1	1	0	0	0	0	1	1	0	0	0	0	0.0630881	0.102361	0.158026	0.163247	0.10379	0.305572	0.114061	0.114409	0.154197	0.0619915	0.0860689	0.237398	0.124815	0.112925	0.0674176	0.112538	0.0673784	0.135174	0.067473	0.116835	0.144362	0.116989	0.284869	0.0711522
71.1	1	1	1	0	1	0	0	0	1	1	1	1	1	1	0	0	0	0	1	1	0	0	0	0	0.0638198	0.115343	0.161157	0.160011	0.100377	0.311031	0.11337	0.108543	0.156861	0.0638037	0.085335	0.223003	0.126129	0.118449	0.0701369	0.10738	0.067295	0.133512	0.0668312	0.114916	0.141946	0.114705	0.287673	0.0716307
71.15	1	1	1	0	1	0	0	0	1	1	1	1	1	1	0	0	0	0	1	1	0	0	0	1	0.0660032	0.111997	0.159276	0.161326	0.0971728	0.301272	0.11418	0.10753	0.155018	0.064773	0.0880739	0.209325	0.12396	0.117263	0.0722601	0.109283	0.065666	0.133663	0.0681757	0.113453	0.14116	0.119152	0.273412	0.0709969
71.2	1	1	1	0	1	0	0	0	1	1	1	1	1	1	0	0	0	0	1	0	0	0	0	1	0.0672136	0.104226	0.157025	0.159885	0.101474	0.301768	0.115579	0.110251	0.155813	0.0625818	0.0914277	0.199793	0.12674	0.112987	0.0715938	0.107249	0.0668356	0.135624	0.0689499	0.11291	0.140296	0.120947	0.253248	0.0716343
71.25	1	1	1	0	1	0	0	0	1	1	1	1	1	1	0	0	0	0	1	0	0	0	0	1	0.0692735	0.110952	0.159387	0.163879	0.102601	0.290686	0.115764	0.10992	0.15621	0.0615645	0.0914173	0.188608	0.127712	0.116201	0.0721196	0.103177	0.0653738	0.135538	0.0682033	0.113066	0.142435	0.121156	0.23973	0.0708417
71.3	1	1	1	0	1	0	0	0	1	1	1	1	1	1	0	0	0	0	1	0	0	0	0	1	0.0700361	0.108521	0.158588	0.161949	0.102512	0.285724	0.118502	0.112225	0.155281	0.0627145	0.0912381	0.178804	0.126133	0.112081	0.0709526	0.120427	0.065165	0.136026	0.0690955	0.11319	0.13972	0.123739	0.231058	0.0719102
71.35	1	1	1	0	1	0	0	0	1	1	1	1	1	1	0	0	0	0	1	0	0	0	0	1	0.0691001	0.103039	0.157733	0.163264	0.0998119	0.279935	0.117072	0.111097	0.153478	0.0633728	0.0932173	0.175949	0.127904	0.110801	0.0706916	0.11459	0.0644968	0.136086	0.067215	0.110245	0.142801	0.129612	0.225874	0.0710949
71.4	1	1	1	0	1	0	0	0	1	1	1	1	1	1	0	0	0	0	0	0	0	0	0	1	0.0716851	0.107476	0.158899	0.160305	0.0972898	0.263725	0.119372	0.114788	0.152642	0.0626867	0.0887453	0.172837	0.126706	0.11698	0.0706452	0.118666	0.0642463	0.134256	0.068566	0.110178	0.143389	0.131337	0.218657	0.0719365
71.45	1	1	1	0	1	0	0	0	1	1	1	1	1	1	0	0	0	0	0	0	0	0	0	1	0.0715984	0.10184	0.158869	0.161146	0.0972894	0.240733	0.115913	0.118318	0.151223	0.0613183	0.089157	0.165512	0.123871	0.112798	0.0674754	0.112014	0.0624503	0.133574	0.0650732	0.108757	0.146503	0.127688	0.205387	0.0722107
71.5	1	1	1	0	1	0	0	0	1	1	1	1	1	1	0	0	0	0	0	0	0	0	0	1	0.074693	0.104751	0.157131	0.158952	0.0948564	0.217245	0.116987	0.117132	0.152535	0.0609833	0.0892913	0.16091	0.124995	0.116293	0.0698371	0.121252	0.0616568	0.135625	0.0645365	0.107061	0.148853	0.123699	0.199575	0.0727118
71.55	1	1	1	0	1	0	0	0	1	1	1	1	1	1	0	0	0	0	0	0	0	0	0	1	0.0782663	0.107509	0.163166	0.164054	0.0966362	0.210629	0.116508	0.119563	0.149485	0.0635179	0.0870742	0.148058	0.126861	0.119071	0.0691708	0.123427	0.0617404	0.132603	0.0645111	0.105978	0.148864	0.115024	0.191629	0.07201
71.6	1	1	1	0	1	0	0	0	1	1	1	0	1	1	1	0	0	0	0	0	0	0	0	1	0.0789673	0.114846	0.162595	0.162375	0.100849	0.248177	0.118095	0.123174	0.151009	0.0636143	0.0944074	0.143646	0.127185	0.127997	0.0673362	0.13185	0.0596102	0.134238	0.06385	0.105912	0.151325	0.117686	0.189389	0.074781
71.65	1	1	1	0	1	0	0	0	1	1	1	0	1	1	1	0	0	0	0	0	0	0	0	1	0.0840541	0.117909	0.181044	0.163981	0.104023	0.229817	0.115638	0.120821	0.151685	0.0620453	0.102512	0.140168	0.126863	0.132803	0.0672421	0.126963	0.0599027	0.133758	0.0635231	0.103305	0.150472	0.117497	0.188157	0.0756226
71.7	1	1	1	0	1	0	0	0	1	1	1	0	1	1	1	0	0	0	0	0	0	0	0	1	0.0818827	0.112884	0.180559	0.164188	0.108325	0.206825	0.11606	0.120849	0.152838	0.0590015	0.10571	0.133466	0.130366	0.132771	0.0706767	0.128052	0.0627013	0.134707	0.0639959	0.104329	0.153874	0.124507	0.200999	0.0753293
71.75	1	1	1	0	1	0	0	0	1	1	1	0	1	1	1	0	0	0	0	0	0	0	0	1	0.0844214	0.119305	0.174179	0.163736	0.109303	0.194089	0.114567	0.121431	0.153951	0.0605226	0.111958	0.133956	0.130976	0.124781	0.0760187	0.127783	0.0595687	0.132765	0.0657861	0.1046	0.159072	0.127767	0.214022	0.0775329
71.8	1	0	1	0	1	0	0	0	1	1	1	0	1	1	1	0	0	0	0	0	0	0	0	1	0.0853077	0.122216	0.1719	0.163601	0.109837	0.183006	0.1132	0.126429	0.15391	0.0630572	0.111766	0.128392	0.128179	0.118632	0.0811939	0.128601	0.0631191	0.129922	0.0666259	0.109401	0.162241	0.125952	0.232388	0.078715
71.85	1	0	1	0	1	0	0	0	1	1	1	0	1	1	1	0	0	0	0	0	0	0	0	1	0.0854528	0.120244	0.172668	0.163993	0.113308	0.168616	0.114874	0.125243	0.155421	0.061117	0.111503	0.121853	0.127228	0.118632	0.0832218	0.12548	0.0604042	0.127304	0.0670003	0.109091	0.167583	0.131536	0.235837	0.0796247
71.9	1	0	1	0	1	0	0	0	1	1	1	0	1	1	1	0	0	0	0	0	0	0	0	1	0.0854125	0.124681	0.173521	0.159411	0.114198	0.196405	0.115296	0.122	0.152504	0.0603707	0.113953	0.123211	0.13115	0.117695	0.085822	0.13268	0.0603625	0.126982	0.068017	0.111765	0.172581	0.129432	0.234986	0.07831
[truncated: 4,562 more rows]

## Sheet: J
Correlation between percent freezing during context reintroduction and doublecortin expression density
[truncated: 25 more rows]

[truncated: 11 more sheets: K, L, M, S3. A, S3. B, S3. C, S3. D, S3. E, S3. F, S3.G, S4. A B]
