# Supplementary material for: Neurogenesis mediated plasticity is associated with reduced neuronal activity in CA1 during context fear memory retrieval
Source: Sci Rep. 2022 Apr 29;12:7016. doi: 10.1038/s41598-022-10947-w (PMC9054819; doi:10.1038/s41598-022-10947-w)
Supplement: Supplementary file 4 — Supplementary Figure S3. [file 41598_2022_10947_MOESM4_ESM.xlsx]

## Sheet: C
PNN expression density
SED			RUN
DG	CA3	CA1	DG	CA3	CA1
21.0256	36.1973	86.028	18.1035	31.8844	75.2706
14.5204	26.1864	30.4411	14.6967	12.3369	39.2933
20.344	25.8611	51.9999	18.9657	27.7913	64.5021
18.4728	30.7131	97.9004	16.4589	40.6651	57.9295
20.4722	20.809	93.0438	18.2325	30.5493	42.8581
9.48696	19.823	110.841	11.9326	23.8597	72.7253
28.1967	40.5386	91.9952	19.0583	22.5382	61.465
16.0861	46.985	94.8976

## Sheet: F
CA1 PNN contiguitiy
CTRL	RUN
0.419268	0.400175
0.434492	0.373596
0.3859	0.404154
0.422394	0.407732
0.422224	0.396543
0.436059	0.398929
0.438018	0.393415
0.420511

## Sheet: G
Correlation between doublecortin expression density and CA1 PNN expression density
Doublecortin Expression Density	CTRL	RUN
870.01	86.028
960.54	30.4411
1076.53	51.9999
931.19	97.9004
960.07	93.0438
646.25	110.841
670.33	91.9952
813.15	94.8976
1070.15		75.2706
1404.53		39.2933
887.96		64.5021
1452.85		57.9295
894.12		42.8581
1051.67		72.7253
1231.19		61.465

## Sheet: H
Correlation between doublecortin expression density and CA1 PNN contiguity
Doublecortin Expression Density	CTRL	RUN
870.01	41.9268
960.54	43.4492
1076.53	38.59
931.19	42.2394
960.07	42.2224
646.25	43.6059
670.33	43.8017
813.15	42.051
1070.15		40.0175
1404.53		37.3595
887.96		40.4154
1452.85		40.7732
894.12		39.6543
1051.67		39.8929
1231.19		39.3415
