# Supplementary material for: Neurogenesis mediated plasticity is associated with reduced neuronal activity in CA1 during context fear memory retrieval
Source: Sci Rep. 2022 Apr 29;12:7016. doi: 10.1038/s41598-022-10947-w (PMC9054819; doi:10.1038/s41598-022-10947-w)
Supplement: Supplementary file 5 — Supplementary Figure S4. [file 41598_2022_10947_MOESM5_ESM.xlsx]

## Sheet: A
PNN expression density
TMZ			CTRL			MEM
DG	CA3	CA1	DG	CA3	CA1	DG	CA3	CA1
59.5789	64.2504	117.194	23.0837	90.8939	56.6449	21.7539	55.3282	32.0056
58.3046	46.0178	147.049	46.2705	44.7997	52.3127	32.1483	46.7969	38.8171
45.2527	52.7928	90.8718	34.941	69.5021	71.9268	56.6675	44.1458	44.5824
48.62	39.066	93.0679	37.236	59.1113	68.6316	20.1934	31.8182	36.1922
26.6971	38.8425	107.895	33.736	44.8491	83.6282	30.4399	53.4188	33.7755

## Sheet: B
Doublecortin expression density
CTRL	TMZ	MEM
986.82	773.391	1470.8
1062.01	870.205	1222.76
948.784	873.321	1143.87
1048.58	813.755	1165.58
996.356	691.928	957.072

## Sheet: C
PNN expression density
4	8	12
54.8282	93.5224	126.895
75.527	102.056	115.969
74.1651	108.798	132.021
98.6362	100.635	122.776
92.571	110.115

## Sheet: D
Doublecortin expression density
4	8	12
2963.22	2192.06	720.905
3435.13	2194.39	863.269
3542.82	3443.72	614.76
3350.66	2363.55	81.8034
3498.13	2060.88

## Sheet: F
Percent freezing during context reintroduction
Control	ChR2
63.4	47.4
38.69	27.66
65.9	22.014
72.6	18.84

## Sheet: G
Doublecortin expression density
Control	ChR2
181.494	63.9567
183.816	55.7483
161.517	62.2369
161.8	93.611

## Sheet: H
CA1 PNN expression density
Control	ChR2
1107.01	854.302
864.6	1111.93
972.792	1689.86
1636.62	822.626
